# Supplementary material for: Compatible solute, transporter protein, transcription factor, and hormone-related gene expression provides an indicator of drought stress in Paulownia fortunei
Source: Funct Integr Genomics. 2014 May 7;14(3):479–91. doi: 10.1007/s10142-014-0373-4 (PMC4137158; doi:10.1007/s10142-014-0373-4)
Supplement: Supplementary file 6 — (XLSX 3296 kb) [file 10142_2014_373_MOESM6_ESM.xlsx]

## Sheet: annotation
Supplemental Table 1 Annotation of top hits by BLASTX of unigenes.
geneID	Nr-ID	Nr-annotation
Unigene32365_All	gi|359494312|ref|XP_002268896.2|	PREDICTED: E3 ubiquitin-protein ligase UPL1-like [Vitis vinifera]
CL8148.Contig2_All	gi|147801170|emb|CAN62237.1|	hypothetical protein VITISV_014688 [Vitis vinifera]
CL4957.Contig1_All	gi|359475536|ref|XP_002275591.2|	PREDICTED: serine/threonine-protein kinase TOR-like isoform 1 [Vitis vinifera]
Unigene3576_All	gi|297736774|emb|CBI25975.3|	unnamed protein product [Vitis vinifera]
Unigene14454_All	gi|359476827|ref|XP_003631895.1|	PREDICTED: transformation/transcription domain-associated protein [Vitis vinifera]
CL3877.Contig2_All	gi|359490794|ref|XP_002267865.2|	PREDICTED: glutamate synthase 1 [NADH], chloroplastic-like [Vitis vinifera] >gi|302144040|emb|CBI23145.3| unnamed protein product [Vitis vinifera]
CL9900.Contig1_All	gi|225433894|ref|XP_002266580.1|	PREDICTED: U5 small nuclear ribonucleoprotein 200 kDa helicase [Vitis vinifera]
CL7121.Contig2_All	gi|225459364|ref|XP_002285808.1|	PREDICTED: acetyl-CoA carboxylase 1-like [Vitis vinifera]
CL7058.Contig3_All	gi|359488327|ref|XP_003633742.1|	PREDICTED: LOW QUALITY PROTEIN: auxin transport protein BIG-like [Vitis vinifera]
CL12583.Contig4_All	gi|359492508|ref|XP_002283711.2|	PREDICTED: E3 ubiquitin-protein ligase UPL2-like [Vitis vinifera]
CL1310.Contig4_All	gi|359494312|ref|XP_002268896.2|	PREDICTED: E3 ubiquitin-protein ligase UPL1-like [Vitis vinifera]
CL3005.Contig1_All	gi|290488990|gb|ADD30879.1|	putative RF2 protein [Antirrhinum majus] >gi|340807055|gb|AEK71663.1| hypothetical chloroplast RF2 [Antirrhinum majus]
CL3227.Contig2_All	gi|255547213|ref|XP_002514664.1|	activating signal cointegrator 1 complex subunit 3, helc1, putative [Ricinus communis] >gi|223546268|gb|EEF47770.1| activating signal cointegrator 1 complex subunit 3, helc1, putative [Ricinus communis]
CL8985.Contig2_All	gi|255574808|ref|XP_002528311.1|	clathrin heavy chain, putative [Ricinus communis] >gi|223532266|gb|EEF34069.1| clathrin heavy chain, putative [Ricinus communis]
Unigene10932_All	gi|225453660|ref|XP_002268369.1|	PREDICTED: endoribonuclease Dicer homolog 1-like [Vitis vinifera]
CL4158.Contig6_All	gi|255567632|ref|XP_002524795.1|	conserved hypothetical protein [Ricinus communis] >gi|223535979|gb|EEF37638.1| conserved hypothetical protein [Ricinus communis]
Unigene25141_All	gi|334700340|ref|YP_004563839.1|	Ycf1 protein [Olea europaea subsp. cuspidata] >gi|334085008|emb|CBJ04356.1| Ycf1 protein [Olea europaea subsp. cuspidata]
CL14433.Contig2_All	gi|225453927|ref|XP_002279696.1|	PREDICTED: brefeldin A-inhibited guanine nucleotide-exchange protein 1-like [Vitis vinifera]
CL3780.Contig5_All	gi|359485692|ref|XP_002275342.2|	PREDICTED: probable histone-lysine N-methyltransferase ATXR3-like [Vitis vinifera]
CL3120.Contig2_All	gi|225441236|ref|XP_002267056.1|	PREDICTED: ferredoxin-dependent glutamate synthase 1, chloroplastic [Vitis vinifera]
CL13629.Contig8_All	gi|359489621|ref|XP_002274479.2|	PREDICTED: uncharacterized protein LOC100263628 [Vitis vinifera]
CL3120.Contig1_All	gi|225441236|ref|XP_002267056.1|	PREDICTED: ferredoxin-dependent glutamate synthase 1, chloroplastic [Vitis vinifera]
CL14350.Contig1_All	gi|225445342|ref|XP_002281542.1|	PREDICTED: dnaJ homolog subfamily C member 13-like [Vitis vinifera]
CL9459.Contig2_All	gi|147775689|emb|CAN67023.1|	hypothetical protein VITISV_036510 [Vitis vinifera]
CL7044.Contig1_All	gi|296089990|emb|CBI39809.3|	unnamed protein product [Vitis vinifera]
CL9676.Contig3_All	gi|359475831|ref|XP_002282789.2|	PREDICTED: uncharacterized protein LOC100259525 [Vitis vinifera] >gi|296082057|emb|CBI21062.3| unnamed protein product [Vitis vinifera]
CL13762.Contig1_All	gi|359476827|ref|XP_003631895.1|	PREDICTED: transformation/transcription domain-associated protein [Vitis vinifera]
CL4923.Contig1_All	gi|359491162|ref|XP_002275118.2|	PREDICTED: callose synthase 10 [Vitis vinifera]
CL9676.Contig2_All	gi|359475831|ref|XP_002282789.2|	PREDICTED: uncharacterized protein LOC100259525 [Vitis vinifera] >gi|296082057|emb|CBI21062.3| unnamed protein product [Vitis vinifera]
CL2130.Contig3_All	gi|225443996|ref|XP_002280819.1|	PREDICTED: ABC transporter C family member 2 isoform 1 [Vitis vinifera] >gi|297740795|emb|CBI30977.3| unnamed protein product [Vitis vinifera]
CL760.Contig10_All	gi|378758476|ref|YP_004935656.2|	rpoC2 gene product (chloroplast) [Sesamum indicum] >gi|378747302|gb|AEO92696.2| RNA polymerase beta&apos;&apos; subunit (chloroplast) [Sesamum indicum]
CL2130.Contig7_All	gi|225443996|ref|XP_002280819.1|	PREDICTED: ABC transporter C family member 2 isoform 1 [Vitis vinifera] >gi|297740795|emb|CBI30977.3| unnamed protein product [Vitis vinifera]
CL7058.Contig2_All	gi|359488327|ref|XP_003633742.1|	PREDICTED: LOW QUALITY PROTEIN: auxin transport protein BIG-like [Vitis vinifera]
CL4856.Contig9_All	gi|359480838|ref|XP_002276798.2|	PREDICTED: uncharacterized protein LOC100264630 [Vitis vinifera]
CL4923.Contig4_All	gi|224136019|ref|XP_002322219.1|	predicted protein [Populus trichocarpa] >gi|222869215|gb|EEF06346.1| predicted protein [Populus trichocarpa]
CL6905.Contig3_All	gi|147766845|emb|CAN76416.1|	hypothetical protein VITISV_029037 [Vitis vinifera]
CL10695.Contig2_All	gi|255556095|ref|XP_002519082.1|	phosphatidylinositol 4-kinase, putative [Ricinus communis] >gi|223541745|gb|EEF43293.1| phosphatidylinositol 4-kinase, putative [Ricinus communis]
CL3362.Contig6_All	gi|359476018|ref|XP_002280997.2|	PREDICTED: DDB1- and CUL4-associated factor homolog 1-like [Vitis vinifera]
CL6905.Contig4_All	gi|147766845|emb|CAN76416.1|	hypothetical protein VITISV_029037 [Vitis vinifera]
CL12317.Contig3_All	gi|359478798|ref|XP_002283658.2|	PREDICTED: uncharacterized protein LOC100263945 [Vitis vinifera]
Unigene21862_All	gi|225449865|ref|XP_002265477.1|	PREDICTED: intron-binding protein aquarius-like [Vitis vinifera]
CL2700.Contig6_All	gi|359484809|ref|XP_003633167.1|	PREDICTED: uncharacterized protein LOC100257033 [Vitis vinifera]
CL3536.Contig3_All	gi|225437959|ref|XP_002269589.1|	PREDICTED: ABC transporter C family member 5-like [Vitis vinifera]
CL8485.Contig4_All	gi|359481576|ref|XP_002278416.2|	PREDICTED: transcription elongation factor SPT6-like [Vitis vinifera]
CL4073.Contig1_All	gi|225453793|ref|XP_002270775.1|	PREDICTED: uncharacterized protein LOC100247154 [Vitis vinifera]
CL4757.Contig4_All	gi|296081931|emb|CBI20936.3|	unnamed protein product [Vitis vinifera]
CL3857.Contig1_All	gi|147855195|emb|CAN83834.1|	hypothetical protein VITISV_006821 [Vitis vinifera]
CL10237.Contig4_All	gi|359480861|ref|XP_002275681.2|	PREDICTED: uncharacterized protein LOC100247348 [Vitis vinifera]
Unigene7353_All	gi|359482442|ref|XP_002271263.2|	PREDICTED: uncharacterized protein LOC100254952 [Vitis vinifera]
CL12027.Contig2_All	gi|255562613|ref|XP_002522312.1|	nucleotide binding protein, putative [Ricinus communis] >gi|223538390|gb|EEF39996.1| nucleotide binding protein, putative [Ricinus communis]
CL12027.Contig1_All	gi|255562613|ref|XP_002522312.1|	nucleotide binding protein, putative [Ricinus communis] >gi|223538390|gb|EEF39996.1| nucleotide binding protein, putative [Ricinus communis]
CL14350.Contig2_All	gi|297825923|ref|XP_002880844.1|	hypothetical protein ARALYDRAFT_481564 [Arabidopsis lyrata subsp. lyrata] >gi|297326683|gb|EFH57103.1| hypothetical protein ARALYDRAFT_481564 [Arabidopsis lyrata subsp. lyrata]
Unigene52058_All	gi|359494312|ref|XP_002268896.2|	PREDICTED: E3 ubiquitin-protein ligase UPL1-like [Vitis vinifera]
CL4757.Contig3_All	gi|296081931|emb|CBI20936.3|	unnamed protein product [Vitis vinifera]
CL6324.Contig2_All	gi|356523091|ref|XP_003530175.1|	PREDICTED: CCR4-NOT transcription complex subunit 1-like [Glycine max]
Unigene29150_All	gi|359489732|ref|XP_002278370.2|	PREDICTED: protein KIAA0664 homolog [Vitis vinifera]
CL3533.Contig2_All	gi|359486840|ref|XP_002284223.2|	PREDICTED: ABC transporter B family member 20-like [Vitis vinifera]
CL9591.Contig2_All	gi|225447947|ref|XP_002268972.1|	PREDICTED: UDP-glucose:glycoprotein glucosyltransferase-like [Vitis vinifera]
Unigene14385_All	gi|225435770|ref|XP_002285732.1|	PREDICTED: uncharacterized protein LOC100244915 [Vitis vinifera] >gi|297746484|emb|CBI16540.3| unnamed protein product [Vitis vinifera]
CL2841.Contig8_All	gi|56201391|dbj|BAD72949.1|	myosin XI [Nicotiana tabacum]
CL2841.Contig6_All	gi|56201391|dbj|BAD72949.1|	myosin XI [Nicotiana tabacum]
CL9092.Contig5_All	gi|359476080|ref|XP_002282016.2|	PREDICTED: uncharacterized protein LOC100262933 [Vitis vinifera]
Unigene25261_All	gi|359478773|ref|XP_002283298.2|	PREDICTED: callose synthase 3-like [Vitis vinifera] >gi|297746400|emb|CBI16456.3| unnamed protein product [Vitis vinifera]
CL2841.Contig10_All	gi|56201391|dbj|BAD72949.1|	myosin XI [Nicotiana tabacum]
CL1799.Contig6_All	gi|68300814|gb|AAY89348.1|	RNA polymerase II second largest subunit [Antirrhinum majus]
CL1799.Contig7_All	gi|68300814|gb|AAY89348.1|	RNA polymerase II second largest subunit [Antirrhinum majus]
CL3857.Contig12_All	gi|359486907|ref|XP_002267345.2|	PREDICTED: pleiotropic drug resistance protein 2-like isoform 1 [Vitis vinifera]
CL913.Contig2_All	gi|225441205|ref|XP_002266505.1|	PREDICTED: ABC transporter B family member 1-like [Vitis vinifera]
CL5921.Contig4_All	gi|225423670|ref|XP_002276461.1|	PREDICTED: protein NAP1-like [Vitis vinifera]
Unigene7284_All	gi|296089990|emb|CBI39809.3|	unnamed protein product [Vitis vinifera]
CL929.Contig3_All	gi|255566446|ref|XP_002524208.1|	Phosphoribosylformylglycinamidine synthase, putative [Ricinus communis] >gi|223536485|gb|EEF38132.1| Phosphoribosylformylglycinamidine synthase, putative [Ricinus communis]
CL929.Contig4_All	gi|255566446|ref|XP_002524208.1|	Phosphoribosylformylglycinamidine synthase, putative [Ricinus communis] >gi|223536485|gb|EEF38132.1| Phosphoribosylformylglycinamidine synthase, putative [Ricinus communis]
CL12488.Contig2_All	gi|255554036|ref|XP_002518058.1|	conserved hypothetical protein [Ricinus communis] >gi|223542654|gb|EEF44191.1| conserved hypothetical protein [Ricinus communis]
CL9543.Contig3_All	gi|255564132|ref|XP_002523063.1|	multidrug resistance-associated protein 2, 6 (mrp2, 6), abc-transoprter, putative [Ricinus communis] >gi|223537625|gb|EEF39248.1| multidrug resistance-associated protein 2, 6 (mrp2, 6), abc-transoprter, putative [Ricinus communis]
CL2091.Contig1_All	gi|225428013|ref|XP_002278408.1|	PREDICTED: E3 ubiquitin-protein ligase UPL3-like isoform 1 [Vitis vinifera]
CL9566.Contig1_All	gi|225448823|ref|XP_002282354.1|	PREDICTED: splicing factor 3B subunit 3-like [Vitis vinifera]
CL9566.Contig3_All	gi|225448823|ref|XP_002282354.1|	PREDICTED: splicing factor 3B subunit 3-like [Vitis vinifera]
CL9566.Contig2_All	gi|225448823|ref|XP_002282354.1|	PREDICTED: splicing factor 3B subunit 3-like [Vitis vinifera]
CL10710.Contig2_All	gi|225441914|ref|XP_002278785.1|	PREDICTED: DNA helicase INO80-like [Vitis vinifera]
CL2091.Contig2_All	gi|225428013|ref|XP_002278408.1|	PREDICTED: E3 ubiquitin-protein ligase UPL3-like isoform 1 [Vitis vinifera]
CL4193.Contig5_All	gi|359481183|ref|XP_003632587.1|	PREDICTED: regulatory-associated protein of TOR 1-like isoform 1 [Vitis vinifera] >gi|297735579|emb|CBI18073.3| unnamed protein product [Vitis vinifera]
CL3415.Contig2_All	gi|312129|emb|CAA51664.1|	protoporphyrin IX:Mg Chelatase [Antirrhinum majus]
CL3849.Contig2_All	gi|225444589|ref|XP_002277309.1|	PREDICTED: uncharacterized protein LOC100267980 [Vitis vinifera]
CL11331.Contig2_All	gi|225430654|ref|XP_002268225.1|	PREDICTED: protein PIR-like [Vitis vinifera]
CL5700.Contig3_All	gi|225440262|ref|XP_002284022.1|	PREDICTED: splicing factor 3B subunit 1-like [Vitis vinifera]
CL5700.Contig6_All	gi|225440262|ref|XP_002284022.1|	PREDICTED: splicing factor 3B subunit 1-like [Vitis vinifera]
CL2841.Contig9_All	gi|56201391|dbj|BAD72949.1|	myosin XI [Nicotiana tabacum]
CL5700.Contig4_All	gi|225440262|ref|XP_002284022.1|	PREDICTED: splicing factor 3B subunit 1-like [Vitis vinifera]
CL403.Contig3_All	gi|75326590|sp|Q76CU2.1|PDR1_TOBAC	RecName: Full=Pleiotropic drug resistance protein 1; AltName: Full=NtPDR1 >gi|41052472|dbj|BAD07483.1| PDR-type ABC transporter 1 [Nicotiana tabacum]
CL8744.Contig1_All	gi|225440310|ref|XP_002262987.1|	PREDICTED: 5-oxoprolinase-like [Vitis vinifera]
CL8744.Contig2_All	gi|225440310|ref|XP_002262987.1|	PREDICTED: 5-oxoprolinase-like [Vitis vinifera]
Unigene8043_All	gi|255573969|ref|XP_002527902.1|	alpha-glucan water dikinase, chloroplast precursor, putative [Ricinus communis] >gi|223532677|gb|EEF34459.1| alpha-glucan water dikinase, chloroplast precursor, putative [Ricinus communis]
CL3273.Contig3_All	gi|225436589|ref|XP_002275100.1|	PREDICTED: chromodomain-helicase-DNA-binding protein 2-like [Vitis vinifera]
Unigene22165_All	gi|225459758|ref|XP_002285900.1|	PREDICTED: DNA-directed RNA polymerase II subunit RPB1-like [Vitis vinifera]
CL6240.Contig2_All	gi|359489093|ref|XP_002271177.2|	PREDICTED: uncharacterized protein LOC100252352 [Vitis vinifera]
CL3624.Contig4_All	gi|225458111|ref|XP_002279779.1|	PREDICTED: coatomer subunit alpha-1 [Vitis vinifera]
CL3624.Contig3_All	gi|225458111|ref|XP_002279779.1|	PREDICTED: coatomer subunit alpha-1 [Vitis vinifera]
CL10141.Contig2_All	gi|359494293|ref|XP_003634755.1|	PREDICTED: ABC transporter C family member 3-like [Vitis vinifera]
CL9656.Contig1_All	gi|297736213|emb|CBI24851.3|	unnamed protein product [Vitis vinifera]
CL9656.Contig5_All	gi|297736213|emb|CBI24851.3|	unnamed protein product [Vitis vinifera]
CL9656.Contig2_All	gi|297736213|emb|CBI24851.3|	unnamed protein product [Vitis vinifera]
CL9656.Contig4_All	gi|297736213|emb|CBI24851.3|	unnamed protein product [Vitis vinifera]
CL12263.Contig2_All	gi|296082998|emb|CBI22299.3|	unnamed protein product [Vitis vinifera]
CL9656.Contig3_All	gi|297736213|emb|CBI24851.3|	unnamed protein product [Vitis vinifera]
CL1227.Contig2_All	gi|225439033|ref|XP_002263744.1|	PREDICTED: uncharacterized protein LOC100248418 [Vitis vinifera]
CL1227.Contig3_All	gi|225439033|ref|XP_002263744.1|	PREDICTED: uncharacterized protein LOC100248418 [Vitis vinifera]
CL10705.Contig1_All	gi|302143856|emb|CBI22717.3|	unnamed protein product [Vitis vinifera]
CL6775.Contig3_All	gi|359494619|ref|XP_003634816.1|	PREDICTED: protein strawberry notch-like [Vitis vinifera]
CL2700.Contig5_All	gi|359484809|ref|XP_003633167.1|	PREDICTED: uncharacterized protein LOC100257033 [Vitis vinifera]
CL10141.Contig1_All	gi|359494293|ref|XP_003634755.1|	PREDICTED: ABC transporter C family member 3-like [Vitis vinifera]
Unigene14250_All	gi|224128722|ref|XP_002328950.1|	glycosyltransferase, CAZy family GT2 [Populus trichocarpa] >gi|222839184|gb|EEE77535.1| glycosyltransferase, CAZy family GT2 [Populus trichocarpa]
CL10237.Contig1_All	gi|359480861|ref|XP_002275681.2|	PREDICTED: uncharacterized protein LOC100247348 [Vitis vinifera]
CL425.Contig1_All	gi|225456629|ref|XP_002266656.1|	PREDICTED: uncharacterized protein LOC100256959 [Vitis vinifera]
CL14555.Contig5_All	gi|359487017|ref|XP_002263912.2|	PREDICTED: ubiquitin carboxyl-terminal hydrolase 12-like [Vitis vinifera] >gi|296084432|emb|CBI24991.3| unnamed protein product [Vitis vinifera]
Unigene14901_All	gi|359486235|ref|XP_003633418.1|	PREDICTED: cullin-associated NEDD8-dissociated protein 1-like [Vitis vinifera]
CL6826.Contig3_All	gi|359480807|ref|XP_002277575.2|	PREDICTED: uncharacterized protein LOC100266406 [Vitis vinifera]
CL1618.Contig3_All	gi|224083701|ref|XP_002307090.1|	peroxisomal membrane ABC transporter family, PMP family [Populus trichocarpa] >gi|222856539|gb|EEE94086.1| peroxisomal membrane ABC transporter family, PMP family [Populus trichocarpa]
CL212.Contig4_All	gi|359473576|ref|XP_002264955.2|	PREDICTED: pre-mRNA-splicing factor ATP-dependent RNA helicase PRP16-like [Vitis vinifera]
CL225.Contig4_All	gi|225443990|ref|XP_002280735.1|	PREDICTED: DNA damage-binding protein 1 isoform 1 [Vitis vinifera]
CL12556.Contig5_All	gi|297738490|emb|CBI27735.3|	unnamed protein product [Vitis vinifera]
CL1634.Contig4_All	gi|225439303|ref|XP_002267555.1|	PREDICTED: ubiquitin carboxyl-terminal hydrolase 12-like [Vitis vinifera]
CL1634.Contig2_All	gi|225439303|ref|XP_002267555.1|	PREDICTED: ubiquitin carboxyl-terminal hydrolase 12-like [Vitis vinifera]
CL14297.Contig2_All	gi|255545090|ref|XP_002513606.1|	multidrug resistance-associated protein 1, 3 (mrp1, 3), abc-transoprter, putative [Ricinus communis] >gi|223547514|gb|EEF49009.1| multidrug resistance-associated protein 1, 3 (mrp1, 3), abc-transoprter, putative [Ricinus communis]
CL9831.Contig1_All	gi|359490016|ref|XP_002275236.2|	PREDICTED: pentatricopeptide repeat-containing protein At3g18110, chloroplastic-like [Vitis vinifera]
CL914.Contig3_All	gi|225463556|ref|XP_002268265.1|	PREDICTED: protein TOPLESS [Vitis vinifera] >gi|297743564|emb|CBI36431.3| unnamed protein product [Vitis vinifera]
Unigene25311_All	gi|13925881|gb|AAK49454.1|AF304374_1	cellulose synthase catalytic subunit [Nicotiana alata]
CL816.Contig6_All	gi|359482107|ref|XP_002270537.2|	PREDICTED: E3 ubiquitin-protein ligase UBR2-like [Vitis vinifera]
Unigene32704_All	gi|224083569|ref|XP_002307067.1|	predicted protein [Populus trichocarpa] >gi|222856516|gb|EEE94063.1| predicted protein [Populus trichocarpa]
Unigene11010_All	gi|224055195|ref|XP_002298432.1|	cellulose synthase [Populus trichocarpa] >gi|222845690|gb|EEE83237.1| cellulose synthase [Populus trichocarpa]
CL1329.Contig2_All	gi|225435153|ref|XP_002284657.1|	PREDICTED: DNA-directed RNA polymerase III subunit rpc1-like [Vitis vinifera]
Unigene11009_All	gi|224055195|ref|XP_002298432.1|	cellulose synthase [Populus trichocarpa] >gi|222845690|gb|EEE83237.1| cellulose synthase [Populus trichocarpa]
CL1329.Contig4_All	gi|225435153|ref|XP_002284657.1|	PREDICTED: DNA-directed RNA polymerase III subunit rpc1-like [Vitis vinifera]
CL6397.Contig3_All	gi|350536833|ref|NP_001234779.1|	MAP3K epsilon protein kinase [Solanum lycopersicum] >gi|300827400|gb|ADK36642.1| MAPKKKe [Solanum lycopersicum]
CL2044.Contig3_All	gi|147779903|emb|CAN65841.1|	hypothetical protein VITISV_009619 [Vitis vinifera]
CL2890.Contig1_All	gi|359489634|ref|XP_002276245.2|	PREDICTED: ATP-dependent helicase BRM-like [Vitis vinifera]
CL2763.Contig2_All	gi|225454783|ref|XP_002274896.1|	PREDICTED: cellulose synthase-like protein D3-like [Vitis vinifera]
Unigene30092_All	gi|225433841|ref|XP_002263182.1|	PREDICTED: isoleucyl-tRNA synthetase, cytoplasmic-like [Vitis vinifera]
CL2606.Contig4_All	gi|225454813|ref|XP_002275630.1|	PREDICTED: exportin-1 isoform 1 [Vitis vinifera] >gi|147799770|emb|CAN61845.1| hypothetical protein VITISV_008353 [Vitis vinifera] >gi|297737334|emb|CBI26535.3| unnamed protein product [Vitis vinifera]
CL2606.Contig2_All	gi|225454813|ref|XP_002275630.1|	PREDICTED: exportin-1 isoform 1 [Vitis vinifera] >gi|147799770|emb|CAN61845.1| hypothetical protein VITISV_008353 [Vitis vinifera] >gi|297737334|emb|CBI26535.3| unnamed protein product [Vitis vinifera]
Unigene33132_All	gi|21535791|emb|CAC85727.1|	putative carbamoyl phosphate synthase large subunit [Nicotiana tabacum]
CL2044.Contig2_All	gi|147779903|emb|CAN65841.1|	hypothetical protein VITISV_009619 [Vitis vinifera]
CL2606.Contig3_All	gi|225454813|ref|XP_002275630.1|	PREDICTED: exportin-1 isoform 1 [Vitis vinifera] >gi|147799770|emb|CAN61845.1| hypothetical protein VITISV_008353 [Vitis vinifera] >gi|297737334|emb|CBI26535.3| unnamed protein product [Vitis vinifera]
CL1538.Contig3_All	gi|225435754|ref|XP_002285720.1|	PREDICTED: importin-5 [Vitis vinifera]
CL3823.Contig2_All	gi|359480896|ref|XP_003632541.1|	PREDICTED: probable cation-transporting ATPase-like isoform 2 [Vitis vinifera]
CL2357.Contig1_All	gi|296086711|emb|CBI32346.3|	unnamed protein product [Vitis vinifera]
CL3827.Contig2_All	gi|464387|sp|P29130.2|PHYB_TOBAC	RecName: Full=Phytochrome B >gi|295346|gb|AAA34092.1| type II phytochrome [Nicotiana tabacum]
CL1538.Contig2_All	gi|225435754|ref|XP_002285720.1|	PREDICTED: importin-5 [Vitis vinifera]
CL10235.Contig3_All	gi|297738947|emb|CBI28192.3|	unnamed protein product [Vitis vinifera]
CL5590.Contig2_All	gi|359493878|ref|XP_002281921.2|	PREDICTED: uncharacterized protein LOC100253761 [Vitis vinifera]
CL1538.Contig1_All	gi|225435754|ref|XP_002285720.1|	PREDICTED: importin-5 [Vitis vinifera]
CL8335.Contig2_All	gi|359483669|ref|XP_002274947.2|	PREDICTED: uncharacterized protein LOC100253161 [Vitis vinifera] >gi|297740810|emb|CBI30992.3| unnamed protein product [Vitis vinifera]
CL914.Contig7_All	gi|255542820|ref|XP_002512473.1|	WD-repeat protein, putative [Ricinus communis] >gi|223548434|gb|EEF49925.1| WD-repeat protein, putative [Ricinus communis]
CL2360.Contig4_All	gi|359491245|ref|XP_002279402.2|	PREDICTED: serine/threonine-protein kinase ATM [Vitis vinifera]
CL2130.Contig10_All	gi|359483925|ref|XP_003633036.1|	PREDICTED: ABC transporter C family member 2 isoform 2 [Vitis vinifera]
CL2130.Contig8_All	gi|359483925|ref|XP_003633036.1|	PREDICTED: ABC transporter C family member 2 isoform 2 [Vitis vinifera]
CL4449.Contig2_All	gi|38037208|gb|AAR08426.1|	phytochrome A [Orobanche minor]
CL3111.Contig6_All	gi|225438458|ref|XP_002275101.1|	PREDICTED: uncharacterized protein LOC100266278 [Vitis vinifera]
Unigene10954_All	gi|359476736|ref|XP_002269759.2|	PREDICTED: histone-lysine N-methyltransferase SUVR5-like [Vitis vinifera]
Unigene29171_All	gi|359482368|ref|XP_003632762.1|	PREDICTED: pre-mRNA-processing-splicing factor 8-like isoform 2 [Vitis vinifera] >gi|297743472|emb|CBI36339.3| unnamed protein product [Vitis vinifera]
CL5252.Contig2_All	gi|255551667|ref|XP_002516879.1|	helicase, putative [Ricinus communis] >gi|223543967|gb|EEF45493.1| helicase, putative [Ricinus communis]
Unigene3747_All	gi|255540397|ref|XP_002511263.1|	transferase, transferring glycosyl groups, putative [Ricinus communis] >gi|223550378|gb|EEF51865.1| transferase, transferring glycosyl groups, putative [Ricinus communis]
CL5252.Contig3_All	gi|255551667|ref|XP_002516879.1|	helicase, putative [Ricinus communis] >gi|223543967|gb|EEF45493.1| helicase, putative [Ricinus communis]
CL2360.Contig3_All	gi|359491245|ref|XP_002279402.2|	PREDICTED: serine/threonine-protein kinase ATM [Vitis vinifera]
CL4963.Contig2_All	gi|302142083|emb|CBI19286.3|	unnamed protein product [Vitis vinifera]
Unigene7350_All	gi|359482442|ref|XP_002271263.2|	PREDICTED: uncharacterized protein LOC100254952 [Vitis vinifera]
CL10949.Contig2_All	gi|359486551|ref|XP_002275646.2|	PREDICTED: regulator of nonsense transcripts 2-like [Vitis vinifera]
CL914.Contig4_All	gi|255557965|ref|XP_002520011.1|	conserved hypothetical protein [Ricinus communis] >gi|223540775|gb|EEF42335.1| conserved hypothetical protein [Ricinus communis]
Unigene32736_All	gi|255557965|ref|XP_002520011.1|	conserved hypothetical protein [Ricinus communis] >gi|223540775|gb|EEF42335.1| conserved hypothetical protein [Ricinus communis]
CL9296.Contig10_All	gi|359482526|ref|XP_002276212.2|	PREDICTED: ABC transporter C family member 8-like [Vitis vinifera]
CL9296.Contig6_All	gi|359482526|ref|XP_002276212.2|	PREDICTED: ABC transporter C family member 8-like [Vitis vinifera]
CL3624.Contig1_All	gi|255577244|ref|XP_002529504.1|	coatomer alpha subunit, putative [Ricinus communis] >gi|223531020|gb|EEF32873.1| coatomer alpha subunit, putative [Ricinus communis]
CL3624.Contig2_All	gi|255577244|ref|XP_002529504.1|	coatomer alpha subunit, putative [Ricinus communis] >gi|223531020|gb|EEF32873.1| coatomer alpha subunit, putative [Ricinus communis]
CL3218.Contig3_All	gi|359488777|ref|XP_002282227.2|	PREDICTED: inositol hexakisphosphate and diphosphoinositol-pentakisphosphate kinase 1-like [Vitis vinifera]
CL3218.Contig1_All	gi|359488777|ref|XP_002282227.2|	PREDICTED: inositol hexakisphosphate and diphosphoinositol-pentakisphosphate kinase 1-like [Vitis vinifera]
CL3904.Contig24_All	gi|359475856|ref|XP_003631763.1|	PREDICTED: trafficking protein particle complex subunit 9-like isoform 2 [Vitis vinifera]
CL4741.Contig4_All	gi|359491892|ref|XP_002277544.2|	PREDICTED: uncharacterized protein LOC100266746 [Vitis vinifera]
CL3849.Contig1_All	gi|225444589|ref|XP_002277309.1|	PREDICTED: uncharacterized protein LOC100267980 [Vitis vinifera]
CL761.Contig2_All	gi|126843180|gb|ABO27628.1|	BRI1 protein [Nicotiana benthamiana]
CL113.Contig1_All	gi|225464350|ref|XP_002273318.1|	PREDICTED: structural maintenance of chromosomes protein 3-like [Vitis vinifera]
CL113.Contig3_All	gi|225464350|ref|XP_002273318.1|	PREDICTED: structural maintenance of chromosomes protein 3-like [Vitis vinifera]
CL7693.Contig2_All	gi|255575120|ref|XP_002528465.1|	2-oxoglutarate dehydrogenase, putative [Ricinus communis] >gi|223532141|gb|EEF33948.1| 2-oxoglutarate dehydrogenase, putative [Ricinus communis]
Unigene29205_All	gi|225452648|ref|XP_002276468.1|	PREDICTED: alpha-mannosidase 2x [Vitis vinifera]
CL7693.Contig1_All	gi|255575120|ref|XP_002528465.1|	2-oxoglutarate dehydrogenase, putative [Ricinus communis] >gi|223532141|gb|EEF33948.1| 2-oxoglutarate dehydrogenase, putative [Ricinus communis]
CL7693.Contig4_All	gi|255575120|ref|XP_002528465.1|	2-oxoglutarate dehydrogenase, putative [Ricinus communis] >gi|223532141|gb|EEF33948.1| 2-oxoglutarate dehydrogenase, putative [Ricinus communis]
CL9123.Contig5_All	gi|255586806|ref|XP_002534017.1|	conserved hypothetical protein [Ricinus communis] >gi|223525976|gb|EEF28365.1| conserved hypothetical protein [Ricinus communis]
CL10827.Contig1_All	gi|38142359|dbj|BAD00983.1|	ubiquitin activating enzyme 1 [Nicotiana tabacum]
CL10827.Contig2_All	gi|38142359|dbj|BAD00983.1|	ubiquitin activating enzyme 1 [Nicotiana tabacum]
CL11970.Contig4_All	gi|225423806|ref|XP_002280418.1|	PREDICTED: putative phospholipid-transporting ATPase 9-like isoform 1 [Vitis vinifera]
CL6235.Contig1_All	gi|328835772|dbj|BAK19067.1|	GIGANTEA [Ipomoea nil]
CL6271.Contig8_All	gi|359489318|ref|XP_002269466.2|	PREDICTED: eukaryotic translation initiation factor 4G-like [Vitis vinifera]
Unigene18133_All	gi|296087564|emb|CBI34153.3|	unnamed protein product [Vitis vinifera]
Unigene29041_All	gi|328835772|dbj|BAK19067.1|	GIGANTEA [Ipomoea nil]
CL6132.Contig3_All	gi|225463891|ref|XP_002264093.1|	PREDICTED: uncharacterized protein LOC100246114 [Vitis vinifera]
CL6235.Contig2_All	gi|328835772|dbj|BAK19067.1|	GIGANTEA [Ipomoea nil]
CL3446.Contig3_All	gi|225462062|ref|XP_002269575.1|	PREDICTED: enhancer of mRNA-decapping protein 4-like [Vitis vinifera]
CL13863.Contig2_All	gi|225463689|ref|XP_002273898.1|	PREDICTED: myosin-J heavy chain-like [Vitis vinifera]
CL4675.Contig1_All	gi|225436116|ref|XP_002273629.1|	PREDICTED: aldehyde oxidase 4-like [Vitis vinifera]
CL8081.Contig3_All	gi|359488197|ref|XP_002271823.2|	PREDICTED: protease Do-like 7-like [Vitis vinifera]
CL9064.Contig2_All	gi|359494939|ref|XP_003634876.1|	PREDICTED: exportin-7-like [Vitis vinifera] >gi|298205126|emb|CBI40647.3| unnamed protein product [Vitis vinifera]
CL4675.Contig2_All	gi|225436116|ref|XP_002273629.1|	PREDICTED: aldehyde oxidase 4-like [Vitis vinifera]
CL4675.Contig4_All	gi|225436116|ref|XP_002273629.1|	PREDICTED: aldehyde oxidase 4-like [Vitis vinifera]
CL4675.Contig5_All	gi|225436116|ref|XP_002273629.1|	PREDICTED: aldehyde oxidase 4-like [Vitis vinifera]
CL8081.Contig4_All	gi|359488197|ref|XP_002271823.2|	PREDICTED: protease Do-like 7-like [Vitis vinifera]
CL12337.Contig3_All	gi|255553749|ref|XP_002517915.1|	transferase, transferring glycosyl groups, putative [Ricinus communis] >gi|223542897|gb|EEF44433.1| transferase, transferring glycosyl groups, putative [Ricinus communis]
CL5824.Contig1_All	gi|116833015|gb|ABK29437.1|	sucrose phosphate synthase [Coffea canephora]
Unigene3884_All	gi|225460781|ref|XP_002276411.1|	PREDICTED: uncharacterized protein LOC100246876 [Vitis vinifera]
CL10325.Contig1_All	gi|297745033|emb|CBI38625.3|	unnamed protein product [Vitis vinifera]
CL4863.Contig1_All	gi|298676333|dbj|BAJ09698.1|	ARGONAUTE 1 [Nicotiana tabacum]
CL5594.Contig2_All	gi|359480142|ref|XP_002269196.2|	PREDICTED: uncharacterized protein LOC100267035 [Vitis vinifera]
CL9447.Contig1_All	gi|3334200|sp|O49954.1|GCSP_SOLTU	RecName: Full=Glycine dehydrogenase [decarboxylating], mitochondrial; AltName: Full=Glycine cleavage system P protein; AltName: Full=Glycine decarboxylase; Flags: Precursor >gi|2894362|emb|CAB16918.1| P-Protein precursor [Solanum tuberosum]
CL3125.Contig2_All	gi|225436245|ref|XP_002275285.1|	PREDICTED: TATA-binding protein-associated factor 172 isoform 1 [Vitis vinifera]
CL1679.Contig6_All	gi|306408056|dbj|BAJ16529.1|	TMV-associated RING finger protein [Nicotiana tabacum]
CL2112.Contig7_All	gi|359482803|ref|XP_003632843.1|	PREDICTED: putative phospholipid-transporting ATPase 4-like [Vitis vinifera]
CL4863.Contig2_All	gi|298676333|dbj|BAJ09698.1|	ARGONAUTE 1 [Nicotiana tabacum]
CL4863.Contig5_All	gi|298676333|dbj|BAJ09698.1|	ARGONAUTE 1 [Nicotiana tabacum]
CL4863.Contig4_All	gi|84688906|gb|ABC61502.1|	AGO1-1, partial [Nicotiana benthamiana]
CL7587.Contig2_All	gi|225433707|ref|XP_002268048.1|	PREDICTED: probable importin-7 homolog [Vitis vinifera]
CL2460.Contig2_All	gi|359474871|ref|XP_002277289.2|	PREDICTED: uncharacterized protein LOC100264071 [Vitis vinifera]
CL7587.Contig4_All	gi|225433707|ref|XP_002268048.1|	PREDICTED: probable importin-7 homolog [Vitis vinifera]
CL5463.Contig3_All	gi|225463033|ref|XP_002267199.1|	PREDICTED: 116 kDa U5 small nuclear ribonucleoprotein component [Vitis vinifera] >gi|147858113|emb|CAN81413.1| hypothetical protein VITISV_031170 [Vitis vinifera]
CL13629.Contig6_All	gi|359489621|ref|XP_002274479.2|	PREDICTED: uncharacterized protein LOC100263628 [Vitis vinifera]
CL293.Contig9_All	gi|359492622|ref|XP_002282350.2|	PREDICTED: uncharacterized protein LOC100267859 [Vitis vinifera]
CL402.Contig2_All	gi|356567769|ref|XP_003552088.1|	PREDICTED: geminivirus Rep-interacting motor protein-like [Glycine max]
CL293.Contig8_All	gi|359492622|ref|XP_002282350.2|	PREDICTED: uncharacterized protein LOC100267859 [Vitis vinifera]
CL293.Contig2_All	gi|359492622|ref|XP_002282350.2|	PREDICTED: uncharacterized protein LOC100267859 [Vitis vinifera]
CL293.Contig5_All	gi|359492622|ref|XP_002282350.2|	PREDICTED: uncharacterized protein LOC100267859 [Vitis vinifera]
CL8804.Contig1_All	gi|225445547|ref|XP_002282238.1|	PREDICTED: WD repeat-containing protein 11-like [Vitis vinifera]
CL5463.Contig1_All	gi|225463033|ref|XP_002267199.1|	PREDICTED: 116 kDa U5 small nuclear ribonucleoprotein component [Vitis vinifera] >gi|147858113|emb|CAN81413.1| hypothetical protein VITISV_031170 [Vitis vinifera]
CL2329.Contig8_All	gi|225462440|ref|XP_002264614.1|	PREDICTED: serine/threonine-protein phosphatase BSL3-like [Vitis vinifera]
CL2329.Contig7_All	gi|225462440|ref|XP_002264614.1|	PREDICTED: serine/threonine-protein phosphatase BSL3-like [Vitis vinifera]
CL2329.Contig6_All	gi|225462440|ref|XP_002264614.1|	PREDICTED: serine/threonine-protein phosphatase BSL3-like [Vitis vinifera]
Unigene526_All	gi|163930853|dbj|BAF96019.1|	RNA-dependent RNA polymerase 6 [Nicotiana tabacum]
CL4134.Contig4_All	gi|359477550|ref|XP_003631994.1|	PREDICTED: uncharacterized protein LOC100254535 [Vitis vinifera]
CL161.Contig4_All	gi|297745695|emb|CBI40980.3|	unnamed protein product [Vitis vinifera]
CL1369.Contig3_All	gi|225432808|ref|XP_002279408.1|	PREDICTED: protein argonaute 10-like [Vitis vinifera]
CL6271.Contig9_All	gi|359489318|ref|XP_002269466.2|	PREDICTED: eukaryotic translation initiation factor 4G-like [Vitis vinifera]
CL1094.Contig5_All	gi|225458309|ref|XP_002281503.1|	PREDICTED: uncharacterized protein LOC100262487 [Vitis vinifera]
CL2329.Contig4_All	gi|225462440|ref|XP_002264614.1|	PREDICTED: serine/threonine-protein phosphatase BSL3-like [Vitis vinifera]
CL8926.Contig4_All	gi|359481367|ref|XP_002273203.2|	PREDICTED: E3 ubiquitin-protein ligase UPL4-like [Vitis vinifera]
CL1583.Contig10_All	gi|225436363|ref|XP_002270388.1|	PREDICTED: AP-2 complex subunit alpha-2 [Vitis vinifera] >gi|297734861|emb|CBI17095.3| unnamed protein product [Vitis vinifera]
CL1774.Contig7_All	gi|374095601|gb|AEY85028.1|	putative ATP-binding protein [Camellia sinensis]
CL1962.Contig5_All	gi|225460189|ref|XP_002277079.1|	PREDICTED: leucyl-tRNA synthetase, cytoplasmic-like [Vitis vinifera]
CL8966.Contig4_All	gi|225461660|ref|XP_002285441.1|	PREDICTED: phosphoenolpyruvate carboxylase, housekeeping isozyme isoform 1 [Vitis vinifera]
CL14545.Contig3_All	gi|359491476|ref|XP_002277625.2|	PREDICTED: probable ATP-dependent RNA helicase DHX36-like [Vitis vinifera]
Unigene15425_All	gi|374095607|gb|AEY85031.1|	putative pre-mRNA splicing factor [Camellia sinensis]
CL12317.Contig2_All	gi|297746481|emb|CBI16537.3|	unnamed protein product [Vitis vinifera]
CL1539.Contig8_All	gi|350535937|ref|NP_001234477.1|	plasma membrane H+-ATPase [Solanum lycopersicum] >gi|5901757|gb|AAD55399.1|AF179442_1 plasma membrane H+-ATPase isoform LHA2 [Solanum lycopersicum] >gi|9789539|gb|AAF98344.1|AF275745_1 plasma membrane H+-ATPase [Solanum lycopersicum]
Unigene4227_All	gi|380509271|gb|AFD64638.1|	sucrose-phosphate synthase B [Solanum lycopersicum]
CL1539.Contig1_All	gi|350535937|ref|NP_001234477.1|	plasma membrane H+-ATPase [Solanum lycopersicum] >gi|5901757|gb|AAD55399.1|AF179442_1 plasma membrane H+-ATPase isoform LHA2 [Solanum lycopersicum] >gi|9789539|gb|AAF98344.1|AF275745_1 plasma membrane H+-ATPase [Solanum lycopersicum]
Unigene18409_All	gi|149789412|gb|ABR29877.1|	phosphoenolpyruvate carboxylase [Ricinus communis]
CL5463.Contig2_All	gi|225463033|ref|XP_002267199.1|	PREDICTED: 116 kDa U5 small nuclear ribonucleoprotein component [Vitis vinifera] >gi|147858113|emb|CAN81413.1| hypothetical protein VITISV_031170 [Vitis vinifera]
CL8966.Contig2_All	gi|2266947|gb|AAB80714.1|	phosphoenolpyruvate carboxylase 1 [Gossypium hirsutum]
CL13979.Contig2_All	gi|225437598|ref|XP_002271147.1|	PREDICTED: nodal modulator 1 [Vitis vinifera] >gi|297743995|emb|CBI36965.3| unnamed protein product [Vitis vinifera]
CL1366.Contig2_All	gi|147858184|emb|CAN79679.1|	hypothetical protein VITISV_034639 [Vitis vinifera]
CL1366.Contig3_All	gi|147858184|emb|CAN79679.1|	hypothetical protein VITISV_034639 [Vitis vinifera]
CL1366.Contig6_All	gi|147858184|emb|CAN79679.1|	hypothetical protein VITISV_034639 [Vitis vinifera]
Unigene22563_All	gi|359487575|ref|XP_002276824.2|	PREDICTED: FACT complex subunit SPT16-like [Vitis vinifera]
CL1366.Contig5_All	gi|147858184|emb|CAN79679.1|	hypothetical protein VITISV_034639 [Vitis vinifera]
CL13809.Contig1_All	gi|225465868|ref|XP_002266400.1|	PREDICTED: beta-galactosidase isoform 1 [Vitis vinifera] >gi|296090332|emb|CBI40151.3| unnamed protein product [Vitis vinifera]
CL1467.Contig2_All	gi|359484919|ref|XP_002266524.2|	PREDICTED: superkiller viralicidic activity 2-like 2-like [Vitis vinifera]
Unigene10864_All	gi|13620226|emb|CAC36401.1|	hypothetical protein [Solanum lycopersicum]
CL10315.Contig3_All	gi|359487166|ref|XP_002263835.2|	PREDICTED: DNA-directed RNA polymerase I subunit RPA2 [Vitis vinifera]
Unigene611_All	gi|225428772|ref|XP_002282024.1|	PREDICTED: presequence protease 2, chloroplastic/mitochondrial-like [Vitis vinifera]
CL1467.Contig3_All	gi|359484919|ref|XP_002266524.2|	PREDICTED: superkiller viralicidic activity 2-like 2-like [Vitis vinifera]
Unigene504_All	gi|225442937|ref|XP_002265778.1|	PREDICTED: topless-related protein 4 isoform 1 [Vitis vinifera] >gi|297743470|emb|CBI36337.3| unnamed protein product [Vitis vinifera]
Unigene25484_All	gi|224103627|ref|XP_002313128.1|	predicted protein [Populus trichocarpa] >gi|222849536|gb|EEE87083.1| predicted protein [Populus trichocarpa]
CL1539.Contig7_All	gi|170206|gb|AAA34052.1|	H+-translocating ATPase [Nicotiana plumbaginifolia]
CL4288.Contig8_All	gi|297741117|emb|CBI31848.3|	unnamed protein product [Vitis vinifera]
CL6132.Contig1_All	gi|225463891|ref|XP_002264093.1|	PREDICTED: uncharacterized protein LOC100246114 [Vitis vinifera]
Unigene18353_All	gi|224142101|ref|XP_002324397.1|	predicted protein [Populus trichocarpa] >gi|222865831|gb|EEF02962.1| predicted protein [Populus trichocarpa]
Unigene3860_All	gi|225457283|ref|XP_002284415.1|	PREDICTED: putative pre-mRNA-splicing factor ATP-dependent RNA helicase DHX16-like [Vitis vinifera]
CL9174.Contig3_All	gi|359493954|ref|XP_003634700.1|	PREDICTED: uncharacterized protein LOC100241773 isoform 2 [Vitis vinifera]
CL7563.Contig1_All	gi|255539416|ref|XP_002510773.1|	ATP-dependent RNA helicase, putative [Ricinus communis] >gi|223551474|gb|EEF52960.1| ATP-dependent RNA helicase, putative [Ricinus communis]
CL4434.Contig4_All	gi|359495006|ref|XP_002266009.2|	PREDICTED: F-box protein At3g54460-like [Vitis vinifera]
CL7621.Contig2_All	gi|356540444|ref|XP_003538699.1|	PREDICTED: uncharacterized protein LOC100789512 [Glycine max]
Unigene1417_All	gi|31580853|dbj|BAC77531.1|	plasma membrane H+-ATPase [Sesbania rostrata]
Unigene25627_All	gi|225432320|ref|XP_002276207.1|	PREDICTED: isoleucyl-tRNA synthetase-like [Vitis vinifera]
Unigene25353_All	gi|225451181|ref|XP_002272927.1|	PREDICTED: protein HASTY 1 [Vitis vinifera] >gi|298204940|emb|CBI34247.3| unnamed protein product [Vitis vinifera]
CL3323.Contig3_All	gi|225435222|ref|XP_002284901.1|	PREDICTED: uncharacterized protein LOC100258617 [Vitis vinifera]
CL7752.Contig3_All	gi|379987678|gb|AFD22619.1|	dicer-like 2 protein [Nicotiana attenuata]
Unigene29035_All	gi|350538959|ref|NP_001234623.1|	starch synthase III [Solanum lycopersicum] >gi|247643236|gb|ACT09059.1| starch synthase III precursor [Solanum lycopersicum]
CL2898.Contig1_All	gi|302142178|emb|CBI19381.3|	unnamed protein product [Vitis vinifera]
CL339.Contig5_All	gi|296090216|emb|CBI40035.3|	unnamed protein product [Vitis vinifera]
CL9236.Contig2_All	gi|225451340|ref|XP_002274609.1|	PREDICTED: uncharacterized protein LOC100248755 [Vitis vinifera] >gi|298204855|emb|CBI34162.3| unnamed protein product [Vitis vinifera]
CL3384.Contig4_All	gi|255566397|ref|XP_002524184.1|	aconitase, putative [Ricinus communis] >gi|223536553|gb|EEF38199.1| aconitase, putative [Ricinus communis]
CL11585.Contig2_All	gi|225448150|ref|XP_002263889.1|	PREDICTED: ATP-dependent RNA helicase DHX29 [Vitis vinifera] >gi|297739540|emb|CBI29722.3| unnamed protein product [Vitis vinifera]
Unigene18354_All	gi|224142101|ref|XP_002324397.1|	predicted protein [Populus trichocarpa] >gi|222865831|gb|EEF02962.1| predicted protein [Populus trichocarpa]
CL4364.Contig7_All	gi|302141769|emb|CBI18972.3|	unnamed protein product [Vitis vinifera]
CL3384.Contig6_All	gi|255566397|ref|XP_002524184.1|	aconitase, putative [Ricinus communis] >gi|223536553|gb|EEF38199.1| aconitase, putative [Ricinus communis]
CL2232.Contig2_All	gi|225429694|ref|XP_002281615.1|	PREDICTED: myosin-H heavy chain-like [Vitis vinifera]
Unigene502_All	gi|225442937|ref|XP_002265778.1|	PREDICTED: topless-related protein 4 isoform 1 [Vitis vinifera] >gi|297743470|emb|CBI36337.3| unnamed protein product [Vitis vinifera]
CL4570.Contig2_All	gi|225448968|ref|XP_002269663.1|	PREDICTED: probable exocyst complex component 4-like isoform 1 [Vitis vinifera]
CL819.Contig4_All	gi|359479667|ref|XP_003632326.1|	PREDICTED: uncharacterized protein LOC100852899 [Vitis vinifera]
CL1539.Contig4_All	gi|225456641|ref|XP_002270344.1|	PREDICTED: ATPase 11, plasma membrane-type [Vitis vinifera] >gi|297734039|emb|CBI15286.3| unnamed protein product [Vitis vinifera]
CL7019.Contig4_All	gi|225465653|ref|XP_002270542.1|	PREDICTED: 26S proteasome non-ATPase regulatory subunit 1 [Vitis vinifera] >gi|296085308|emb|CBI29040.3| unnamed protein product [Vitis vinifera]
CL14115.Contig1_All	gi|1730566|sp|P55004.1|PHYE_IPONI	RecName: Full=Phytochrome E >gi|1145714|gb|AAA84970.1| phytochrome E [Ipomoea nil]
Unigene29047_All	gi|225447639|ref|XP_002271384.1|	PREDICTED: vacuolar protein sorting-associated protein 18 homolog [Vitis vinifera] >gi|296084966|emb|CBI28381.3| unnamed protein product [Vitis vinifera]
CL3084.Contig7_All	gi|297734403|emb|CBI15650.3|	unnamed protein product [Vitis vinifera]
Unigene3946_All	gi|297738781|emb|CBI28026.3|	unnamed protein product [Vitis vinifera]
CL1347.Contig6_All	gi|225449971|ref|XP_002272290.1|	PREDICTED: protein transport protein SEC31 isoform 1 [Vitis vinifera]
CL7019.Contig3_All	gi|225465653|ref|XP_002270542.1|	PREDICTED: 26S proteasome non-ATPase regulatory subunit 1 [Vitis vinifera] >gi|296085308|emb|CBI29040.3| unnamed protein product [Vitis vinifera]
Unigene28846_All	gi|225439033|ref|XP_002263744.1|	PREDICTED: uncharacterized protein LOC100248418 [Vitis vinifera]
CL7019.Contig2_All	gi|225465653|ref|XP_002270542.1|	PREDICTED: 26S proteasome non-ATPase regulatory subunit 1 [Vitis vinifera] >gi|296085308|emb|CBI29040.3| unnamed protein product [Vitis vinifera]
CL3084.Contig4_All	gi|297734403|emb|CBI15650.3|	unnamed protein product [Vitis vinifera]
CL1347.Contig7_All	gi|225449971|ref|XP_002272290.1|	PREDICTED: protein transport protein SEC31 isoform 1 [Vitis vinifera]
CL5255.Contig4_All	gi|255538224|ref|XP_002510177.1|	Kinesin heavy chain, putative [Ricinus communis] >gi|223550878|gb|EEF52364.1| Kinesin heavy chain, putative [Ricinus communis]
CL3362.Contig5_All	gi|359476018|ref|XP_002280997.2|	PREDICTED: DDB1- and CUL4-associated factor homolog 1-like [Vitis vinifera]
CL3790.Contig3_All	gi|297742170|emb|CBI33957.3|	unnamed protein product [Vitis vinifera]
CL2033.Contig1_All	gi|225429750|ref|XP_002282410.1|	PREDICTED: coatomer subunit beta-1 [Vitis vinifera] >gi|147845891|emb|CAN82167.1| hypothetical protein VITISV_023269 [Vitis vinifera]
CL66.Contig1_All	gi|225438996|ref|XP_002284429.1|	PREDICTED: calcium-transporting ATPase 2, plasma membrane-type isoform 1 [Vitis vinifera]
CL2033.Contig3_All	gi|225429750|ref|XP_002282410.1|	PREDICTED: coatomer subunit beta-1 [Vitis vinifera] >gi|147845891|emb|CAN82167.1| hypothetical protein VITISV_023269 [Vitis vinifera]
CL2876.Contig10_All	gi|350539882|ref|NP_001234817.1|	auto-inhibited Ca2 -transporting ATPase 10 [Solanum lycopersicum] >gi|345548126|gb|AEO12147.1| auto-inhibited Ca2+-transporting ATPase 10 [Solanum lycopersicum]
CL2876.Contig11_All	gi|350539882|ref|NP_001234817.1|	auto-inhibited Ca2 -transporting ATPase 10 [Solanum lycopersicum] >gi|345548126|gb|AEO12147.1| auto-inhibited Ca2+-transporting ATPase 10 [Solanum lycopersicum]
CL2876.Contig12_All	gi|350539882|ref|NP_001234817.1|	auto-inhibited Ca2 -transporting ATPase 10 [Solanum lycopersicum] >gi|345548126|gb|AEO12147.1| auto-inhibited Ca2+-transporting ATPase 10 [Solanum lycopersicum]
CL2876.Contig17_All	gi|350539882|ref|NP_001234817.1|	auto-inhibited Ca2 -transporting ATPase 10 [Solanum lycopersicum] >gi|345548126|gb|AEO12147.1| auto-inhibited Ca2+-transporting ATPase 10 [Solanum lycopersicum]
CL2876.Contig1_All	gi|350539882|ref|NP_001234817.1|	auto-inhibited Ca2 -transporting ATPase 10 [Solanum lycopersicum] >gi|345548126|gb|AEO12147.1| auto-inhibited Ca2+-transporting ATPase 10 [Solanum lycopersicum]
CL2876.Contig2_All	gi|350539882|ref|NP_001234817.1|	auto-inhibited Ca2 -transporting ATPase 10 [Solanum lycopersicum] >gi|345548126|gb|AEO12147.1| auto-inhibited Ca2+-transporting ATPase 10 [Solanum lycopersicum]
CL2876.Contig4_All	gi|350539882|ref|NP_001234817.1|	auto-inhibited Ca2 -transporting ATPase 10 [Solanum lycopersicum] >gi|345548126|gb|AEO12147.1| auto-inhibited Ca2+-transporting ATPase 10 [Solanum lycopersicum]
CL3428.Contig1_All	gi|225428344|ref|XP_002280001.1|	PREDICTED: brefeldin A-inhibited guanine nucleotide-exchange protein 2-like [Vitis vinifera]
CL2876.Contig6_All	gi|350539882|ref|NP_001234817.1|	auto-inhibited Ca2 -transporting ATPase 10 [Solanum lycopersicum] >gi|345548126|gb|AEO12147.1| auto-inhibited Ca2+-transporting ATPase 10 [Solanum lycopersicum]
CL2701.Contig5_All	gi|255574422|ref|XP_002528124.1|	transferase, transferring glycosyl groups, putative [Ricinus communis] >gi|223532463|gb|EEF34254.1| transferase, transferring glycosyl groups, putative [Ricinus communis]
CL13968.Contig3_All	gi|296081351|emb|CBI17681.3|	unnamed protein product [Vitis vinifera]
CL10450.Contig2_All	gi|359476009|ref|XP_002280915.2|	PREDICTED: L-arabinokinase-like [Vitis vinifera]
Unigene21478_All	gi|359479902|ref|XP_002267361.2|	PREDICTED: uncharacterized protein LOC100260666 [Vitis vinifera]
Unigene7352_All	gi|359482442|ref|XP_002271263.2|	PREDICTED: uncharacterized protein LOC100254952 [Vitis vinifera]
Unigene25312_All	gi|13925881|gb|AAK49454.1|AF304374_1	cellulose synthase catalytic subunit [Nicotiana alata]
CL3827.Contig1_All	gi|2370331|emb|CAA74992.1|	phytochrome B [Nicotiana plumbaginifolia]
CL1930.Contig10_All	gi|359482613|ref|XP_002284773.2|	PREDICTED: coatomer subunit beta&apos;-2-like [Vitis vinifera]
CL2876.Contig16_All	gi|350539882|ref|NP_001234817.1|	auto-inhibited Ca2 -transporting ATPase 10 [Solanum lycopersicum] >gi|345548126|gb|AEO12147.1| auto-inhibited Ca2+-transporting ATPase 10 [Solanum lycopersicum]
CL66.Contig2_All	gi|356541633|ref|XP_003539278.1|	PREDICTED: calcium-transporting ATPase 2, plasma membrane-type-like [Glycine max]
Unigene21474_All	gi|359479902|ref|XP_002267361.2|	PREDICTED: uncharacterized protein LOC100260666 [Vitis vinifera]
CL1930.Contig9_All	gi|297743300|emb|CBI36167.3|	unnamed protein product [Vitis vinifera]
CL2876.Contig15_All	gi|350539882|ref|NP_001234817.1|	auto-inhibited Ca2 -transporting ATPase 10 [Solanum lycopersicum] >gi|345548126|gb|AEO12147.1| auto-inhibited Ca2+-transporting ATPase 10 [Solanum lycopersicum]
CL2876.Contig7_All	gi|350539882|ref|NP_001234817.1|	auto-inhibited Ca2 -transporting ATPase 10 [Solanum lycopersicum] >gi|345548126|gb|AEO12147.1| auto-inhibited Ca2+-transporting ATPase 10 [Solanum lycopersicum]
CL2876.Contig8_All	gi|350539882|ref|NP_001234817.1|	auto-inhibited Ca2 -transporting ATPase 10 [Solanum lycopersicum] >gi|345548126|gb|AEO12147.1| auto-inhibited Ca2+-transporting ATPase 10 [Solanum lycopersicum]
Unigene21475_All	gi|359479902|ref|XP_002267361.2|	PREDICTED: uncharacterized protein LOC100260666 [Vitis vinifera]
CL6820.Contig2_All	gi|359484251|ref|XP_002277493.2|	PREDICTED: uncharacterized protein LOC100249222 [Vitis vinifera]
CL816.Contig11_All	gi|359482107|ref|XP_002270537.2|	PREDICTED: E3 ubiquitin-protein ligase UBR2-like [Vitis vinifera]
CL2876.Contig9_All	gi|350539882|ref|NP_001234817.1|	auto-inhibited Ca2 -transporting ATPase 10 [Solanum lycopersicum] >gi|345548126|gb|AEO12147.1| auto-inhibited Ca2+-transporting ATPase 10 [Solanum lycopersicum]
CL1930.Contig2_All	gi|359482613|ref|XP_002284773.2|	PREDICTED: coatomer subunit beta&apos;-2-like [Vitis vinifera]
CL1930.Contig8_All	gi|297743300|emb|CBI36167.3|	unnamed protein product [Vitis vinifera]
CL8899.Contig1_All	gi|225435997|ref|XP_002273102.1|	PREDICTED: superkiller viralicidic activity 2-like 2 [Vitis vinifera]
CL2625.Contig1_All	gi|225430656|ref|XP_002270163.1|	PREDICTED: probable UDP-N-acetylglucosamine--peptide N-acetylglucosaminyltransferase SEC [Vitis vinifera] >gi|296085167|emb|CBI28662.3| unnamed protein product [Vitis vinifera]
CL3376.Contig7_All	gi|359484435|ref|XP_002279485.2|	PREDICTED: RNA polymerase-associated protein CTR9 homolog [Vitis vinifera] >gi|297738576|emb|CBI27821.3| unnamed protein product [Vitis vinifera]
CL3084.Contig3_All	gi|297734403|emb|CBI15650.3|	unnamed protein product [Vitis vinifera]
CL3084.Contig11_All	gi|297734403|emb|CBI15650.3|	unnamed protein product [Vitis vinifera]
CL2453.Contig6_All	gi|359488959|ref|XP_003633847.1|	PREDICTED: probable ubiquitin conjugation factor E4-like [Vitis vinifera] >gi|296082973|emb|CBI22274.3| unnamed protein product [Vitis vinifera]
CL1690.Contig3_All	gi|224085641|ref|XP_002307647.1|	condensin complex components subunit [Populus trichocarpa] >gi|222857096|gb|EEE94643.1| condensin complex components subunit [Populus trichocarpa]
CL1500.Contig3_All	gi|359491532|ref|XP_002279249.2|	PREDICTED: NF-X1-type zinc finger protein NFXL1-like [Vitis vinifera]
CL2453.Contig8_All	gi|359488959|ref|XP_003633847.1|	PREDICTED: probable ubiquitin conjugation factor E4-like [Vitis vinifera] >gi|296082973|emb|CBI22274.3| unnamed protein product [Vitis vinifera]
CL2625.Contig2_All	gi|225430656|ref|XP_002270163.1|	PREDICTED: probable UDP-N-acetylglucosamine--peptide N-acetylglucosaminyltransferase SEC [Vitis vinifera] >gi|296085167|emb|CBI28662.3| unnamed protein product [Vitis vinifera]
CL1189.Contig2_All	gi|195423963|gb|ACF96937.1|	SPINDLY [Sinningia speciosa]
CL4654.Contig5_All	gi|356536548|ref|XP_003536799.1|	PREDICTED: callose synthase 9-like isoform 1 [Glycine max]
Unigene4014_All	gi|296085156|emb|CBI28651.3|	unnamed protein product [Vitis vinifera]
CL4654.Contig6_All	gi|356536548|ref|XP_003536799.1|	PREDICTED: callose synthase 9-like isoform 1 [Glycine max]
CL2896.Contig4_All	gi|225452161|ref|XP_002263932.1|	PREDICTED: protein TPLATE-like [Vitis vinifera]
CL9877.Contig3_All	gi|359481069|ref|XP_002264021.2|	PREDICTED: probable ATP-dependent RNA helicase DHX36-like [Vitis vinifera]
CL10117.Contig3_All	gi|255567768|ref|XP_002524862.1|	conserved hypothetical protein [Ricinus communis] >gi|223535825|gb|EEF37486.1| conserved hypothetical protein [Ricinus communis]
CL3856.Contig3_All	gi|225464529|ref|XP_002272399.1|	PREDICTED: methyltransferase-like protein 1-like [Vitis vinifera]
Unigene29977_All	gi|225439303|ref|XP_002267555.1|	PREDICTED: ubiquitin carboxyl-terminal hydrolase 12-like [Vitis vinifera]
CL8648.Contig5_All	gi|359488299|ref|XP_003633739.1|	PREDICTED: valyl-tRNA synthetase-like [Vitis vinifera]
CL3856.Contig5_All	gi|225464529|ref|XP_002272399.1|	PREDICTED: methyltransferase-like protein 1-like [Vitis vinifera]
CL3084.Contig10_All	gi|297734403|emb|CBI15650.3|	unnamed protein product [Vitis vinifera]
CL4900.Contig2_All	gi|147788261|emb|CAN65296.1|	hypothetical protein VITISV_042325 [Vitis vinifera]
CL9887.Contig3_All	gi|224130830|ref|XP_002320935.1|	predicted protein [Populus trichocarpa] >gi|222861708|gb|EEE99250.1| predicted protein [Populus trichocarpa]
CL4364.Contig4_All	gi|302141769|emb|CBI18972.3|	unnamed protein product [Vitis vinifera]
CL4364.Contig6_All	gi|302141769|emb|CBI18972.3|	unnamed protein product [Vitis vinifera]
CL6477.Contig3_All	gi|359489473|ref|XP_002267626.2|	PREDICTED: vacuolar protein sorting-associated protein 8 homolog [Vitis vinifera]
CL1493.Contig4_All	gi|225433442|ref|XP_002285674.1|	PREDICTED: non-lysosomal glucosylceramidase-like [Vitis vinifera]
Unigene33254_All	gi|270269270|gb|ACZ66259.1|	glucan/water dikinase [Solanum tuberosum]
CL6812.Contig3_All	gi|255570428|ref|XP_002526173.1|	suppressor of ty, putative [Ricinus communis] >gi|223534550|gb|EEF36249.1| suppressor of ty, putative [Ricinus communis]
CL4243.Contig1_All	gi|359479329|ref|XP_002273250.2|	PREDICTED: vacuolar protein sorting-associated protein 41 homolog [Vitis vinifera]
CL2896.Contig7_All	gi|359493041|ref|XP_002267014.2|	PREDICTED: uncharacterized protein LOC100242745 [Vitis vinifera]
CL1500.Contig1_All	gi|359491532|ref|XP_002279249.2|	PREDICTED: NF-X1-type zinc finger protein NFXL1-like [Vitis vinifera]
CL6070.Contig1_All	gi|326504612|dbj|BAK06597.1|	predicted protein [Hordeum vulgare subsp. vulgare]
CL11871.Contig3_All	gi|359486189|ref|XP_002267256.2|	PREDICTED: RRP12-like protein-like [Vitis vinifera]
CL2586.Contig4_All	gi|225454502|ref|XP_002277075.1|	PREDICTED: uncharacterized protein LOC100241322 [Vitis vinifera]
CL2389.Contig2_All	gi|225438438|ref|XP_002276939.1|	PREDICTED: exosome complex exonuclease RRP44 isoform 2 [Vitis vinifera] >gi|296082564|emb|CBI21569.3| unnamed protein product [Vitis vinifera]
CL9931.Contig1_All	gi|359491309|ref|XP_003634262.1|	PREDICTED: probable LRR receptor-like serine/threonine-protein kinase At4g26540-like [Vitis vinifera]
CL6073.Contig2_All	gi|357966933|gb|AET97562.1|	elongation factor [Ziziphus jujuba]
CL6073.Contig4_All	gi|356556977|ref|XP_003546795.1|	PREDICTED: elongation factor 2-like [Glycine max]
CL2890.Contig2_All	gi|359489634|ref|XP_002276245.2|	PREDICTED: ATP-dependent helicase BRM-like [Vitis vinifera]
CL2091.Contig3_All	gi|225428013|ref|XP_002278408.1|	PREDICTED: E3 ubiquitin-protein ligase UPL3-like isoform 1 [Vitis vinifera]
CL5365.Contig1_All	gi|224125250|ref|XP_002319539.1|	predicted protein [Populus trichocarpa] >gi|222857915|gb|EEE95462.1| predicted protein [Populus trichocarpa]
CL5365.Contig2_All	gi|147863226|emb|CAN82620.1|	hypothetical protein VITISV_002311 [Vitis vinifera]
CL1758.Contig5_All	gi|225456471|ref|XP_002284518.1|	PREDICTED: ATP-dependent Clp protease ATP-binding subunit clpA homolog CD4A, chloroplastic-like [Vitis vinifera]
CL14127.Contig2_All	gi|225432064|ref|XP_002273922.1|	PREDICTED: nuclear export mediator factor Nemf-like [Vitis vinifera]
CL2044.Contig1_All	gi|147779903|emb|CAN65841.1|	hypothetical protein VITISV_009619 [Vitis vinifera]
CL10855.Contig5_All	gi|138996985|dbj|BAF52855.1|	repressor of silencing 1 [Nicotiana tabacum]
CL3856.Contig2_All	gi|225464529|ref|XP_002272399.1|	PREDICTED: methyltransferase-like protein 1-like [Vitis vinifera]
CL3856.Contig4_All	gi|225464529|ref|XP_002272399.1|	PREDICTED: methyltransferase-like protein 1-like [Vitis vinifera]
CL2329.Contig12_All	gi|359479775|ref|XP_002270638.2|	PREDICTED: serine/threonine-protein phosphatase BSL1-like [Vitis vinifera] >gi|296086652|emb|CBI32287.3| unnamed protein product [Vitis vinifera]
CL2896.Contig6_All	gi|296090248|emb|CBI40067.3|	unnamed protein product [Vitis vinifera]
CL3856.Contig6_All	gi|225464529|ref|XP_002272399.1|	PREDICTED: methyltransferase-like protein 1-like [Vitis vinifera]
Unigene21480_All	gi|359479902|ref|XP_002267361.2|	PREDICTED: uncharacterized protein LOC100260666 [Vitis vinifera]
Unigene21485_All	gi|359479902|ref|XP_002267361.2|	PREDICTED: uncharacterized protein LOC100260666 [Vitis vinifera]
CL10489.Contig3_All	gi|255556001|ref|XP_002519035.1|	conserved hypothetical protein [Ricinus communis] >gi|223541698|gb|EEF43246.1| conserved hypothetical protein [Ricinus communis]
CL8033.Contig2_All	gi|359489209|ref|XP_002270774.2|	PREDICTED: glycyl-tRNA synthetase 2, chloroplastic/mitochondrial-like [Vitis vinifera] >gi|297734621|emb|CBI16672.3| unnamed protein product [Vitis vinifera]
CL9887.Contig4_All	gi|297744087|emb|CBI37057.3|	unnamed protein product [Vitis vinifera]
CL929.Contig5_All	gi|224109478|ref|XP_002315209.1|	predicted protein [Populus trichocarpa] >gi|222864249|gb|EEF01380.1| predicted protein [Populus trichocarpa]
CL14521.Contig5_All	gi|225434877|ref|XP_002283191.1|	PREDICTED: pumilio homolog 1-like [Vitis vinifera]
CL8597.Contig3_All	gi|225450563|ref|XP_002277564.1|	PREDICTED: NHL repeat-containing protein 2-like [Vitis vinifera]
CL3041.Contig3_All	gi|359492219|ref|XP_002280236.2|	PREDICTED: 5&apos;-3&apos; exoribonuclease 3-like [Vitis vinifera]
Unigene32955_All	gi|359482723|ref|XP_003632816.1|	PREDICTED: protein KIAA0664 homolog [Vitis vinifera]
CL7769.Contig2_All	gi|225437451|ref|XP_002268905.1|	PREDICTED: probable ATP-dependent RNA helicase DHX37-like [Vitis vinifera]
CL5594.Contig7_All	gi|359480142|ref|XP_002269196.2|	PREDICTED: uncharacterized protein LOC100267035 [Vitis vinifera]
CL8225.Contig3_All	gi|351629998|gb|AEQ54916.1|	trehalose-6-phosphate synthase [Salvia miltiorrhiza]
CL7826.Contig2_All	gi|359479203|ref|XP_002279847.2|	PREDICTED: uncharacterized protein LOC100248282 isoform 1 [Vitis vinifera]
CL389.Contig4_All	gi|359492620|ref|XP_002282359.2|	PREDICTED: uncharacterized protein LOC100257358 [Vitis vinifera]
CL6271.Contig10_All	gi|359489318|ref|XP_002269466.2|	PREDICTED: eukaryotic translation initiation factor 4G-like [Vitis vinifera]
CL572.Contig3_All	gi|359485106|ref|XP_002268471.2|	PREDICTED: LOW QUALITY PROTEIN: villin-4 [Vitis vinifera]
CL572.Contig5_All	gi|359485106|ref|XP_002268471.2|	PREDICTED: LOW QUALITY PROTEIN: villin-4 [Vitis vinifera]
CL3108.Contig4_All	gi|187960377|gb|ACD43484.1|	lipoxygenase 2 [Olea europaea]
Unigene21711_All	gi|359492715|ref|XP_002280631.2|	PREDICTED: uncharacterized protein LOC100255769 [Vitis vinifera]
Unigene7223_All	gi|308171842|gb|ADO16162.1|	trehalose-6-phosphate synthase [Petunia x hybrida]
CL3108.Contig3_All	gi|187960377|gb|ACD43484.1|	lipoxygenase 2 [Olea europaea]
CL9124.Contig2_All	gi|225447592|ref|XP_002272218.1|	PREDICTED: vacuolar protein sorting-associated protein 11 homolog [Vitis vinifera]
CL13631.Contig2_All	gi|255541526|ref|XP_002511827.1|	Glutathione-regulated potassium-efflux system protein kefB, putative [Ricinus communis] >gi|223549007|gb|EEF50496.1| Glutathione-regulated potassium-efflux system protein kefB, putative [Ricinus communis]
CL13631.Contig1_All	gi|255541526|ref|XP_002511827.1|	Glutathione-regulated potassium-efflux system protein kefB, putative [Ricinus communis] >gi|223549007|gb|EEF50496.1| Glutathione-regulated potassium-efflux system protein kefB, putative [Ricinus communis]
CL11930.Contig5_All	gi|359475304|ref|XP_003631645.1|	PREDICTED: coatomer subunit gamma-2-like [Vitis vinifera] >gi|297741448|emb|CBI32579.3| unnamed protein product [Vitis vinifera]
CL3108.Contig5_All	gi|187960377|gb|ACD43484.1|	lipoxygenase 2 [Olea europaea]
CL6894.Contig3_All	gi|225447543|ref|XP_002268724.1|	PREDICTED: phytochrome C [Vitis vinifera]
Unigene233_All	gi|291278198|gb|ADD91580.1|	calcium ATPase [Nicotiana benthamiana]
CL5594.Contig5_All	gi|359480142|ref|XP_002269196.2|	PREDICTED: uncharacterized protein LOC100267035 [Vitis vinifera]
CL8888.Contig2_All	gi|297737012|emb|CBI26213.3|	unnamed protein product [Vitis vinifera]
CL1123.Contig6_All	gi|225461570|ref|XP_002282857.1|	PREDICTED: protein transport protein Sec24-like At3g07100-like [Vitis vinifera]
CL1123.Contig8_All	gi|225461570|ref|XP_002282857.1|	PREDICTED: protein transport protein Sec24-like At3g07100-like [Vitis vinifera]
CL66.Contig14_All	gi|291278198|gb|ADD91580.1|	calcium ATPase [Nicotiana benthamiana]
CL8704.Contig4_All	gi|302143924|emb|CBI23029.3|	unnamed protein product [Vitis vinifera]
CL12852.Contig3_All	gi|296086648|emb|CBI32283.3|	unnamed protein product [Vitis vinifera]
CL2476.Contig1_All	gi|225431691|ref|XP_002264385.1|	PREDICTED: DNA polymerase delta catalytic subunit [Vitis vinifera] >gi|296088521|emb|CBI37512.3| unnamed protein product [Vitis vinifera]
CL670.Contig4_All	gi|225435886|ref|XP_002265928.1|	PREDICTED: proteasome-associated protein ECM29 homolog [Vitis vinifera]
CL4250.Contig6_All	gi|4138282|emb|CAA09697.1|	RNA-directed RNA polymerase [Nicotiana tabacum]
CL1123.Contig5_All	gi|225461570|ref|XP_002282857.1|	PREDICTED: protein transport protein Sec24-like At3g07100-like [Vitis vinifera]
CL1123.Contig9_All	gi|225461570|ref|XP_002282857.1|	PREDICTED: protein transport protein Sec24-like At3g07100-like [Vitis vinifera]
CL250.Contig5_All	gi|359481171|ref|XP_002262626.2|	PREDICTED: importin-11-like [Vitis vinifera]
CL4838.Contig5_All	gi|359483496|ref|XP_002273559.2|	PREDICTED: uncharacterized protein LOC100247033 [Vitis vinifera]
Unigene25401_All	gi|225434343|ref|XP_002276484.1|	PREDICTED: insulin-degrading enzyme-like [Vitis vinifera]
Unigene4155_All	gi|350538359|ref|NP_001234851.1|	alpha-mannosidase precursor [Solanum lycopersicum] >gi|301176645|gb|ADK66339.1| alpha-mannosidase [Solanum lycopersicum]
CL2931.Contig2_All	gi|90111039|sp|Q8VWF8.2|RPOT2_NICSY	RecName: Full=DNA-directed RNA polymerase 2, chloroplastic/mitochondrial; AltName: Full=NsRpoT-B; AltName: Full=T7 bacteriophage-type single subunit RNA polymerase 2; Flags: Precursor >gi|21425639|emb|CAC82575.2| phage-type RNA polymerase [Nicotiana sylvestris]
CL5398.Contig4_All	gi|224129926|ref|XP_002320705.1|	predicted protein [Populus trichocarpa] >gi|222861478|gb|EEE99020.1| predicted protein [Populus trichocarpa]
CL3780.Contig3_All	gi|359485692|ref|XP_002275342.2|	PREDICTED: probable histone-lysine N-methyltransferase ATXR3-like [Vitis vinifera]
Unigene14408_All	gi|147772908|emb|CAN64580.1|	hypothetical protein VITISV_002159 [Vitis vinifera]
CL11559.Contig2_All	gi|359486635|ref|XP_002279201.2|	PREDICTED: uncharacterized protein LOC100263302 [Vitis vinifera]
CL1807.Contig2_All	gi|84688910|gb|ABC61504.1|	AGO4-1, partial [Nicotiana benthamiana]
CL3108.Contig2_All	gi|187960377|gb|ACD43484.1|	lipoxygenase 2 [Olea europaea]
CL12261.Contig3_All	gi|255550269|ref|XP_002516185.1|	aminoadipic semialdehyde synthase, putative [Ricinus communis] >gi|223544671|gb|EEF46187.1| aminoadipic semialdehyde synthase, putative [Ricinus communis]
Unigene7629_All	gi|548359|sp|P36859.1|NIA_PETHY	RecName: Full=Nitrate reductase [NADH]; Short=NR >gi|484422|pir||JN0665 nitrate reductase (NADH) (EC 1.7.1.1) - petunia >gi|294114|gb|AAA33713.1| nitrate reductase [Petunia x hybrida]
CL9124.Contig1_All	gi|225447592|ref|XP_002272218.1|	PREDICTED: vacuolar protein sorting-associated protein 11 homolog [Vitis vinifera]
CL1807.Contig4_All	gi|84688910|gb|ABC61504.1|	AGO4-1, partial [Nicotiana benthamiana]
CL2820.Contig1_All	gi|147819777|emb|CAN76196.1|	hypothetical protein VITISV_041073 [Vitis vinifera]
Unigene21818_All	gi|255576613|ref|XP_002529197.1|	conserved hypothetical protein [Ricinus communis] >gi|223531375|gb|EEF33211.1| conserved hypothetical protein [Ricinus communis]
CL175.Contig4_All	gi|359493759|ref|XP_002279640.2|	PREDICTED: protein transport protein Sec24-like At4g32640-like [Vitis vinifera] >gi|302143220|emb|CBI20515.3| unnamed protein product [Vitis vinifera]
CL2222.Contig2_All	gi|255564498|ref|XP_002523245.1|	AP-2 complex subunit beta-1, putative [Ricinus communis] >gi|223537541|gb|EEF39166.1| AP-2 complex subunit beta-1, putative [Ricinus communis]
CL7344.Contig4_All	gi|225444647|ref|XP_002276637.1|	PREDICTED: auxin response factor 19-like [Vitis vinifera]
CL1130.Contig3_All	gi|225462238|ref|XP_002263178.1|	PREDICTED: ATP-dependent zinc metalloprotease FTSH 12, chloroplastic-like [Vitis vinifera]
CL1130.Contig2_All	gi|225462238|ref|XP_002263178.1|	PREDICTED: ATP-dependent zinc metalloprotease FTSH 12, chloroplastic-like [Vitis vinifera]
CL14294.Contig31_All	gi|350537661|ref|NP_001234303.1|	beta-galactosidase precursor [Solanum lycopersicum] >gi|7939619|gb|AAF70822.1|AF154421_1 beta-galactosidase [Solanum lycopersicum] >gi|4138137|emb|CAA10173.1| ss-galactosidase [Solanum lycopersicum]
CL2621.Contig4_All	gi|156556172|emb|CAO94660.1|	Multidrug Resistance associated Protein 1 [Catharanthus roseus]
CL2876.Contig5_All	gi|350539882|ref|NP_001234817.1|	auto-inhibited Ca2 -transporting ATPase 10 [Solanum lycopersicum] >gi|345548126|gb|AEO12147.1| auto-inhibited Ca2+-transporting ATPase 10 [Solanum lycopersicum]
CL4250.Contig5_All	gi|4138282|emb|CAA09697.1|	RNA-directed RNA polymerase [Nicotiana tabacum]
CL1123.Contig12_All	gi|225461570|ref|XP_002282857.1|	PREDICTED: protein transport protein Sec24-like At3g07100-like [Vitis vinifera]
CL6276.Contig2_All	gi|255540653|ref|XP_002511391.1|	Pantothenate kinase, putative [Ricinus communis] >gi|223550506|gb|EEF51993.1| Pantothenate kinase, putative [Ricinus communis]
CL175.Contig3_All	gi|359493759|ref|XP_002279640.2|	PREDICTED: protein transport protein Sec24-like At4g32640-like [Vitis vinifera] >gi|302143220|emb|CBI20515.3| unnamed protein product [Vitis vinifera]
CL1123.Contig11_All	gi|225461570|ref|XP_002282857.1|	PREDICTED: protein transport protein Sec24-like At3g07100-like [Vitis vinifera]
CL8107.Contig4_All	gi|255537609|ref|XP_002509871.1|	respiratory burst oxidase, putative [Ricinus communis] >gi|223549770|gb|EEF51258.1| respiratory burst oxidase, putative [Ricinus communis]
CL509.Contig6_All	gi|255541418|ref|XP_002511773.1|	phospholipase d beta, putative [Ricinus communis] >gi|223548953|gb|EEF50442.1| phospholipase d beta, putative [Ricinus communis]
CL14294.Contig1_All	gi|350537661|ref|NP_001234303.1|	beta-galactosidase precursor [Solanum lycopersicum] >gi|7939619|gb|AAF70822.1|AF154421_1 beta-galactosidase [Solanum lycopersicum] >gi|4138137|emb|CAA10173.1| ss-galactosidase [Solanum lycopersicum]
CL3359.Contig6_All	gi|350535204|ref|NP_001233926.1|	insulin degrading enzyme [Solanum lycopersicum] >gi|15485612|emb|CAC67408.1| insulin degrading enzyme [Solanum lycopersicum]
Unigene10861_All	gi|255584941|ref|XP_002533184.1|	Phosphoribosylformylglycinamidine synthase, putative [Ricinus communis] >gi|223527008|gb|EEF29198.1| Phosphoribosylformylglycinamidine synthase, putative [Ricinus communis]
CL8045.Contig7_All	gi|225427356|ref|XP_002282657.1|	PREDICTED: lon protease homolog 2, peroxisomal [Vitis vinifera] >gi|297742183|emb|CBI33970.3| unnamed protein product [Vitis vinifera]
CL66.Contig11_All	gi|291278198|gb|ADD91580.1|	calcium ATPase [Nicotiana benthamiana]
CL10093.Contig1_All	gi|255541548|ref|XP_002511838.1|	synaptotagmin, putative [Ricinus communis] >gi|223549018|gb|EEF50507.1| synaptotagmin, putative [Ricinus communis]
CL4250.Contig4_All	gi|4138282|emb|CAA09697.1|	RNA-directed RNA polymerase [Nicotiana tabacum]
CL2958.Contig2_All	gi|356511482|ref|XP_003524455.1|	PREDICTED: aminopeptidase N-like [Glycine max]
CL2975.Contig6_All	gi|359472765|ref|XP_002276004.2|	PREDICTED: copper-transporting ATPase RAN1-like [Vitis vinifera] >gi|147778109|emb|CAN69730.1| hypothetical protein VITISV_011925 [Vitis vinifera]
CL4888.Contig11_All	gi|359485817|ref|XP_002269977.2|	PREDICTED: histidine kinase 2-like [Vitis vinifera]
CL14226.Contig1_All	gi|225436685|ref|XP_002263076.1|	PREDICTED: protein HIRA [Vitis vinifera] >gi|296084943|emb|CBI28352.3| unnamed protein product [Vitis vinifera]
CL7344.Contig3_All	gi|255550359|ref|XP_002516230.1|	Auxin response factor, putative [Ricinus communis] >gi|223544716|gb|EEF46232.1| Auxin response factor, putative [Ricinus communis]
Unigene18454_All	gi|359478773|ref|XP_002283298.2|	PREDICTED: callose synthase 3-like [Vitis vinifera] >gi|297746400|emb|CBI16456.3| unnamed protein product [Vitis vinifera]
CL5125.Contig4_All	gi|359477093|ref|XP_003631936.1|	PREDICTED: E3 ubiquitin-protein ligase UPL6-like isoform 1 [Vitis vinifera] >gi|296083205|emb|CBI22841.3| unnamed protein product [Vitis vinifera]
CL4544.Contig3_All	gi|296083403|emb|CBI23358.3|	unnamed protein product [Vitis vinifera]
CL2958.Contig1_All	gi|356511482|ref|XP_003524455.1|	PREDICTED: aminopeptidase N-like [Glycine max]
Unigene29144_All	gi|225456679|ref|XP_002267314.1|	PREDICTED: uncharacterized protein LOC100262158 [Vitis vinifera]
CL8107.Contig5_All	gi|255537609|ref|XP_002509871.1|	respiratory burst oxidase, putative [Ricinus communis] >gi|223549770|gb|EEF51258.1| respiratory burst oxidase, putative [Ricinus communis]
Unigene14666_All	gi|225464023|ref|XP_002265454.1|	PREDICTED: DNA-directed RNA polymerase III subunit RPC2 [Vitis vinifera]
CL425.Contig2_All	gi|225456629|ref|XP_002266656.1|	PREDICTED: uncharacterized protein LOC100256959 [Vitis vinifera]
CL167.Contig3_All	gi|359481574|ref|XP_002278329.2|	PREDICTED: 4-alpha-glucanotransferase DPE2 [Vitis vinifera]
CL7366.Contig3_All	gi|225429898|ref|XP_002283635.1|	PREDICTED: ubiquitin carboxyl-terminal hydrolase 26 [Vitis vinifera]
CL8045.Contig4_All	gi|225427356|ref|XP_002282657.1|	PREDICTED: lon protease homolog 2, peroxisomal [Vitis vinifera] >gi|297742183|emb|CBI33970.3| unnamed protein product [Vitis vinifera]
CL14319.Contig12_All	gi|359473809|ref|XP_002264994.2|	PREDICTED: uncharacterized protein LOC100254102 [Vitis vinifera]
CL1449.Contig3_All	gi|359483090|ref|XP_002274115.2|	PREDICTED: uncharacterized protein LOC100255062 [Vitis vinifera]
CL8027.Contig1_All	gi|359474491|ref|XP_002279304.2|	PREDICTED: regulator of nonsense transcripts 1 homolog [Vitis vinifera] >gi|297742168|emb|CBI33955.3| unnamed protein product [Vitis vinifera]
CL8027.Contig2_All	gi|359474491|ref|XP_002279304.2|	PREDICTED: regulator of nonsense transcripts 1 homolog [Vitis vinifera] >gi|297742168|emb|CBI33955.3| unnamed protein product [Vitis vinifera]
CL3823.Contig14_All	gi|359480896|ref|XP_003632541.1|	PREDICTED: probable cation-transporting ATPase-like isoform 2 [Vitis vinifera]
CL14294.Contig12_All	gi|350537661|ref|NP_001234303.1|	beta-galactosidase precursor [Solanum lycopersicum] >gi|7939619|gb|AAF70822.1|AF154421_1 beta-galactosidase [Solanum lycopersicum] >gi|4138137|emb|CAA10173.1| ss-galactosidase [Solanum lycopersicum]
Unigene18229_All	gi|255549323|ref|XP_002515715.1|	translation elongation factor, putative [Ricinus communis] >gi|223545152|gb|EEF46662.1| translation elongation factor, putative [Ricinus communis]
CL14294.Contig38_All	gi|350537661|ref|NP_001234303.1|	beta-galactosidase precursor [Solanum lycopersicum] >gi|7939619|gb|AAF70822.1|AF154421_1 beta-galactosidase [Solanum lycopersicum] >gi|4138137|emb|CAA10173.1| ss-galactosidase [Solanum lycopersicum]
CL14319.Contig10_All	gi|359473809|ref|XP_002264994.2|	PREDICTED: uncharacterized protein LOC100254102 [Vitis vinifera]
CL14294.Contig35_All	gi|350537661|ref|NP_001234303.1|	beta-galactosidase precursor [Solanum lycopersicum] >gi|7939619|gb|AAF70822.1|AF154421_1 beta-galactosidase [Solanum lycopersicum] >gi|4138137|emb|CAA10173.1| ss-galactosidase [Solanum lycopersicum]
CL77.Contig3_All	gi|225423779|ref|XP_002277341.1|	PREDICTED: alanyl-tRNA synthetase-like [Vitis vinifera]
Unigene817_All	gi|255553749|ref|XP_002517915.1|	transferase, transferring glycosyl groups, putative [Ricinus communis] >gi|223542897|gb|EEF44433.1| transferase, transferring glycosyl groups, putative [Ricinus communis]
CL11451.Contig2_All	gi|359477035|ref|XP_002265701.2|	PREDICTED: uncharacterized protein LOC100265343 [Vitis vinifera]
CL11586.Contig2_All	gi|359486454|ref|XP_003633446.1|	PREDICTED: E3 ubiquitin-protein ligase SHPRH-like [Vitis vinifera]
CL4815.Contig1_All	gi|19571727|emb|CAC86963.1|	stachyose synthase [Stachys affinis]
CL7344.Contig2_All	gi|255550359|ref|XP_002516230.1|	Auxin response factor, putative [Ricinus communis] >gi|223544716|gb|EEF46232.1| Auxin response factor, putative [Ricinus communis]
CL13287.Contig1_All	gi|224092282|ref|XP_002309542.1|	predicted protein [Populus trichocarpa] >gi|222855518|gb|EEE93065.1| predicted protein [Populus trichocarpa]
Unigene18511_All	gi|255553635|ref|XP_002517858.1|	26S proteasome regulatory subunit rpn1, putative [Ricinus communis] >gi|223542840|gb|EEF44376.1| 26S proteasome regulatory subunit rpn1, putative [Ricinus communis]
CL1123.Contig10_All	gi|225461570|ref|XP_002282857.1|	PREDICTED: protein transport protein Sec24-like At3g07100-like [Vitis vinifera]
CL3337.Contig2_All	gi|359495990|ref|XP_003635128.1|	PREDICTED: uncharacterized protein LOC100255037 [Vitis vinifera]
CL534.Contig3_All	gi|225431806|ref|XP_002272864.1|	PREDICTED: phospholipase D p1-like [Vitis vinifera]
CL9123.Contig3_All	gi|255586806|ref|XP_002534017.1|	conserved hypothetical protein [Ricinus communis] >gi|223525976|gb|EEF28365.1| conserved hypothetical protein [Ricinus communis]
Unigene10653_All	gi|20805911|gb|AAM28891.1|	NADPH oxidase [Nicotiana tabacum] >gi|125971776|gb|ABN58915.1| rbohD [Nicotiana tabacum]
Unigene10648_All	gi|20805911|gb|AAM28891.1|	NADPH oxidase [Nicotiana tabacum] >gi|125971776|gb|ABN58915.1| rbohD [Nicotiana tabacum]
CL160.Contig3_All	gi|225448998|ref|XP_002271552.1|	PREDICTED: ABC transporter G family member 28-like isoform 1 [Vitis vinifera]
Unigene4656_All	gi|225428201|ref|XP_002278951.1|	PREDICTED: probable alanyl-tRNA synthetase, chloroplastic [Vitis vinifera] >gi|297744517|emb|CBI37779.3| unnamed protein product [Vitis vinifera]
CL2027.Contig1_All	gi|225435142|ref|XP_002284629.1|	PREDICTED: uncharacterized protein LOC100250176 [Vitis vinifera]
CL1596.Contig1_All	gi|359472709|ref|XP_002281154.2|	PREDICTED: protein CHUP1, chloroplastic-like [Vitis vinifera]
CL2027.Contig2_All	gi|225435142|ref|XP_002284629.1|	PREDICTED: uncharacterized protein LOC100250176 [Vitis vinifera]
Unigene4191_All	gi|225458426|ref|XP_002283704.1|	PREDICTED: exocyst complex component SEC3A isoform 1 [Vitis vinifera] >gi|302142418|emb|CBI19621.3| unnamed protein product [Vitis vinifera]
Unigene25505_All	gi|359491677|ref|XP_002281604.2|	PREDICTED: probable LRR receptor-like serine/threonine-protein kinase At1g74360-like [Vitis vinifera]
CL14020.Contig7_All	gi|359474483|ref|XP_002278861.2|	PREDICTED: uncharacterized protein LOC100250662 [Vitis vinifera]
Unigene11035_All	gi|224069210|ref|XP_002302927.1|	predicted protein [Populus trichocarpa] >gi|222844653|gb|EEE82200.1| predicted protein [Populus trichocarpa]
CL13144.Contig1_All	gi|255548768|ref|XP_002515440.1|	chaperone clpb, putative [Ricinus communis] >gi|223545384|gb|EEF46889.1| chaperone clpb, putative [Ricinus communis]
Unigene11138_All	gi|18378810|ref|NP_563620.1|	L-fucokinase/GDP-L-fucose pyrophosphorylase [Arabidopsis thaliana] >gi|332313388|sp|Q9LNJ9.2|FKGP_ARATH RecName: Full=Bifunctional fucokinase/fucose pyrophosphorylase; Short=AtFKGP; Includes: RecName: Full=L-fucokinase; Includes: RecName: Full=Fucose-1-phosphate guanylyltransferase; AltName: Full=GDP-fucose pyrophosphorylase >gi|332189134|gb|AEE27255.1| L-fucokinase/GDP-L-fucose pyrophosphorylase…
CL2671.Contig4_All	gi|255561614|ref|XP_002521817.1|	synaptotagmin, putative [Ricinus communis] >gi|223539030|gb|EEF40627.1| synaptotagmin, putative [Ricinus communis]
Unigene22388_All	gi|359474483|ref|XP_002278861.2|	PREDICTED: uncharacterized protein LOC100250662 [Vitis vinifera]
Unigene11026_All	gi|225458426|ref|XP_002283704.1|	PREDICTED: exocyst complex component SEC3A isoform 1 [Vitis vinifera] >gi|302142418|emb|CBI19621.3| unnamed protein product [Vitis vinifera]
CL1596.Contig2_All	gi|359472709|ref|XP_002281154.2|	PREDICTED: protein CHUP1, chloroplastic-like [Vitis vinifera]
CL7096.Contig2_All	gi|225432830|ref|XP_002279629.1|	PREDICTED: putative calcium-transporting ATPase 13, plasma membrane-type-like [Vitis vinifera]
CL2027.Contig3_All	gi|225435142|ref|XP_002284629.1|	PREDICTED: uncharacterized protein LOC100250176 [Vitis vinifera]
CL3195.Contig4_All	gi|225447723|ref|XP_002273150.1|	PREDICTED: staphylococcal nuclease domain-containing protein 1 [Vitis vinifera] >gi|296088151|emb|CBI35621.3| unnamed protein product [Vitis vinifera]
CL13287.Contig2_All	gi|224092282|ref|XP_002309542.1|	predicted protein [Populus trichocarpa] >gi|222855518|gb|EEE93065.1| predicted protein [Populus trichocarpa]
CL3195.Contig3_All	gi|225447723|ref|XP_002273150.1|	PREDICTED: staphylococcal nuclease domain-containing protein 1 [Vitis vinifera] >gi|296088151|emb|CBI35621.3| unnamed protein product [Vitis vinifera]
CL4757.Contig8_All	gi|255551116|ref|XP_002516606.1|	conserved hypothetical protein [Ricinus communis] >gi|223544426|gb|EEF45947.1| conserved hypothetical protein [Ricinus communis]
CL7253.Contig4_All	gi|359483296|ref|XP_002265811.2|	PREDICTED: pyrophosphate-energized membrane proton pump 3 [Vitis vinifera]
CL77.Contig2_All	gi|225423779|ref|XP_002277341.1|	PREDICTED: alanyl-tRNA synthetase-like [Vitis vinifera]
CL4364.Contig2_All	gi|359492369|ref|XP_002284600.2|	PREDICTED: uncharacterized protein LOC100248990 [Vitis vinifera]
CL4364.Contig3_All	gi|359492369|ref|XP_002284600.2|	PREDICTED: uncharacterized protein LOC100248990 [Vitis vinifera]
CL4364.Contig5_All	gi|359492369|ref|XP_002284600.2|	PREDICTED: uncharacterized protein LOC100248990 [Vitis vinifera]
Unigene7230_All	gi|308171842|gb|ADO16162.1|	trehalose-6-phosphate synthase [Petunia x hybrida]
CL3581.Contig2_All	gi|2648032|emb|CAA04707.1|	alpha-glucosidase [Solanum tuberosum]
CL4888.Contig8_All	gi|190148357|gb|ACE63261.1|	histidine kinase 3 [Betula pendula]
CL5125.Contig1_All	gi|359477093|ref|XP_003631936.1|	PREDICTED: E3 ubiquitin-protein ligase UPL6-like isoform 1 [Vitis vinifera] >gi|296083205|emb|CBI22841.3| unnamed protein product [Vitis vinifera]
Unigene10649_All	gi|20805911|gb|AAM28891.1|	NADPH oxidase [Nicotiana tabacum] >gi|125971776|gb|ABN58915.1| rbohD [Nicotiana tabacum]
CL9064.Contig1_All	gi|359494939|ref|XP_003634876.1|	PREDICTED: exportin-7-like [Vitis vinifera] >gi|298205126|emb|CBI40647.3| unnamed protein product [Vitis vinifera]
CL14453.Contig5_All	gi|20805911|gb|AAM28891.1|	NADPH oxidase [Nicotiana tabacum] >gi|125971776|gb|ABN58915.1| rbohD [Nicotiana tabacum]
CL7558.Contig5_All	gi|239819394|gb|ACS28251.1|	cell division control protein [Nicotiana glutinosa]
CL10317.Contig2_All	gi|4867805|emb|CAB43063.1|	phospholipase D1 [Craterostigma plantagineum]
CL10317.Contig4_All	gi|4867805|emb|CAB43063.1|	phospholipase D1 [Craterostigma plantagineum]
CL7558.Contig4_All	gi|239819394|gb|ACS28251.1|	cell division control protein [Nicotiana glutinosa]
CL3581.Contig3_All	gi|2648032|emb|CAA04707.1|	alpha-glucosidase [Solanum tuberosum]
CL1752.Contig3_All	gi|255560840|ref|XP_002521433.1|	XPA-binding protein, putative [Ricinus communis] >gi|223539332|gb|EEF40923.1| XPA-binding protein, putative [Ricinus communis]
CL7253.Contig3_All	gi|359483296|ref|XP_002265811.2|	PREDICTED: pyrophosphate-energized membrane proton pump 3 [Vitis vinifera]
Unigene32884_All	gi|67515342|gb|AAY68200.1|	RNA polymerase IV second largest subunit [Antirrhinum majus]
CL394.Contig3_All	gi|359485959|ref|XP_002267672.2|	PREDICTED: probable LRR receptor-like serine/threonine-protein kinase At1g56130-like [Vitis vinifera]
Unigene294_All	gi|359488197|ref|XP_002271823.2|	PREDICTED: protease Do-like 7-like [Vitis vinifera]
CL14020.Contig6_All	gi|359474483|ref|XP_002278861.2|	PREDICTED: uncharacterized protein LOC100250662 [Vitis vinifera]
Unigene292_All	gi|359488197|ref|XP_002271823.2|	PREDICTED: protease Do-like 7-like [Vitis vinifera]
CL1752.Contig2_All	gi|356555040|ref|XP_003545847.1|	PREDICTED: pre-mRNA-splicing factor SYF1-like [Glycine max]
Unigene935_All	gi|359475843|ref|XP_002282918.2|	PREDICTED: CHD3-type chromatin-remodeling factor PICKLE-like [Vitis vinifera]
CL1895.Contig6_All	gi|147826806|emb|CAN63950.1|	hypothetical protein VITISV_032357 [Vitis vinifera]
Unigene14272_All	gi|297746262|emb|CBI16318.3|	unnamed protein product [Vitis vinifera]
CL6844.Contig4_All	gi|359479944|ref|XP_002270510.2|	PREDICTED: probable glutamyl endopeptidase, chloroplastic-like [Vitis vinifera]
Unigene175_All	gi|297734532|emb|CBI16583.3|	unnamed protein product [Vitis vinifera]
CL2841.Contig5_All	gi|116047947|gb|ABJ53199.1|	myosin XI-K [Nicotiana benthamiana]
CL1752.Contig1_All	gi|147766668|emb|CAN65069.1|	hypothetical protein VITISV_003952 [Vitis vinifera]
CL1955.Contig5_All	gi|225432963|ref|XP_002284428.1|	PREDICTED: MATH domain-containing protein At5g43560-like [Vitis vinifera]
Unigene18544_All	gi|147814937|emb|CAN74744.1|	hypothetical protein VITISV_033250 [Vitis vinifera]
CL6844.Contig1_All	gi|359479944|ref|XP_002270510.2|	PREDICTED: probable glutamyl endopeptidase, chloroplastic-like [Vitis vinifera]
CL6844.Contig2_All	gi|359479944|ref|XP_002270510.2|	PREDICTED: probable glutamyl endopeptidase, chloroplastic-like [Vitis vinifera]
CL6569.Contig1_All	gi|225452950|ref|XP_002284243.1|	PREDICTED: chaperone protein ClpB3, chloroplastic-like [Vitis vinifera]
CL6802.Contig7_All	gi|255574990|ref|XP_002528401.1|	conserved hypothetical protein [Ricinus communis] >gi|223532189|gb|EEF33994.1| conserved hypothetical protein [Ricinus communis]
CL4442.Contig3_All	gi|224089390|ref|XP_002308714.1|	predicted protein [Populus trichocarpa] >gi|222854690|gb|EEE92237.1| predicted protein [Populus trichocarpa]
CL6844.Contig3_All	gi|359479944|ref|XP_002270510.2|	PREDICTED: probable glutamyl endopeptidase, chloroplastic-like [Vitis vinifera]
CL10854.Contig3_All	gi|255562960|ref|XP_002522485.1|	pattern formation protein, putative [Ricinus communis] >gi|223538370|gb|EEF39977.1| pattern formation protein, putative [Ricinus communis]
Unigene14252_All	gi|297746262|emb|CBI16318.3|	unnamed protein product [Vitis vinifera]
CL1583.Contig6_All	gi|225436363|ref|XP_002270388.1|	PREDICTED: AP-2 complex subunit alpha-2 [Vitis vinifera] >gi|297734861|emb|CBI17095.3| unnamed protein product [Vitis vinifera]
CL4461.Contig4_All	gi|225460010|ref|XP_002271285.1|	PREDICTED: dynamin-2B [Vitis vinifera] >gi|297734796|emb|CBI17030.3| unnamed protein product [Vitis vinifera]
Unigene18461_All	gi|225429981|ref|XP_002284012.1|	PREDICTED: uncharacterized protein KIAA0090 homolog [Vitis vinifera] >gi|296081867|emb|CBI20872.3| unnamed protein product [Vitis vinifera]
CL13270.Contig1_All	gi|255558824|ref|XP_002520435.1|	glycogen phosphorylase, putative [Ricinus communis] >gi|223540277|gb|EEF41848.1| glycogen phosphorylase, putative [Ricinus communis]
CL2112.Contig16_All	gi|359482803|ref|XP_003632843.1|	PREDICTED: putative phospholipid-transporting ATPase 4-like [Vitis vinifera]
CL4168.Contig2_All	gi|148726578|dbj|BAF63702.1|	mixed amyrin synthase [Olea europaea]
CL4168.Contig3_All	gi|148726578|dbj|BAF63702.1|	mixed amyrin synthase [Olea europaea]
CL1206.Contig4_All	gi|359475006|ref|XP_002280484.2|	PREDICTED: transportin-1-like [Vitis vinifera] >gi|297744566|emb|CBI37828.3| unnamed protein product [Vitis vinifera]
CL407.Contig4_All	gi|359476025|ref|XP_002283717.2|	PREDICTED: homeobox-leucine zipper protein ATHB-15-like [Vitis vinifera] >gi|296081833|emb|CBI20838.3| unnamed protein product [Vitis vinifera]
CL7558.Contig3_All	gi|225456951|ref|XP_002281671.1|	PREDICTED: cell division cycle protein 48 homolog [Vitis vinifera] >gi|297733738|emb|CBI14985.3| unnamed protein product [Vitis vinifera]
CL6754.Contig2_All	gi|225426485|ref|XP_002277144.1|	PREDICTED: nuclear pore complex protein Nup98-Nup96-like isoform 1 [Vitis vinifera]
CL1206.Contig2_All	gi|359475006|ref|XP_002280484.2|	PREDICTED: transportin-1-like [Vitis vinifera] >gi|297744566|emb|CBI37828.3| unnamed protein product [Vitis vinifera]
CL6666.Contig2_All	gi|359478503|ref|XP_002276796.2|	PREDICTED: protein TIC110, chloroplastic-like [Vitis vinifera] >gi|297745792|emb|CBI15848.3| unnamed protein product [Vitis vinifera]
Unigene10624_All	gi|359474483|ref|XP_002278861.2|	PREDICTED: uncharacterized protein LOC100250662 [Vitis vinifera]
CL4168.Contig1_All	gi|148726578|dbj|BAF63702.1|	mixed amyrin synthase [Olea europaea]
CL4888.Contig5_All	gi|190148357|gb|ACE63261.1|	histidine kinase 3 [Betula pendula]
CL6179.Contig3_All	gi|225442715|ref|XP_002284882.1|	PREDICTED: N-alpha-acetyltransferase 15, NatA auxiliary subunit [Vitis vinifera] >gi|297743321|emb|CBI36188.3| unnamed protein product [Vitis vinifera]
CL9152.Contig1_All	gi|345286417|gb|AEN79500.1|	sucrose synthase 1 [Orobanche ramosa]
Unigene11087_All	gi|58618123|gb|AAW80628.1|	phosphoinositide 3-kinase [Nicotiana tabacum]
CL1583.Contig8_All	gi|225436363|ref|XP_002270388.1|	PREDICTED: AP-2 complex subunit alpha-2 [Vitis vinifera] >gi|297734861|emb|CBI17095.3| unnamed protein product [Vitis vinifera]
CL1659.Contig4_All	gi|359495432|ref|XP_002280519.2|	PREDICTED: ETO1-like protein 1-like [Vitis vinifera] >gi|296084480|emb|CBI25039.3| unnamed protein product [Vitis vinifera]
CL1226.Contig5_All	gi|38045387|gb|AAR08678.1|	EIN2 [Petunia x hybrida]
CL1226.Contig3_All	gi|38045387|gb|AAR08678.1|	EIN2 [Petunia x hybrida]
CL2050.Contig6_All	gi|345286419|gb|AEN79501.1|	sucrose synthase 2 [Orobanche ramosa]
Unigene14251_All	gi|45479746|gb|AAS66760.1|	PHAVOLUTA-like HD-ZIPIII protein [Nicotiana sylvestris]
CL4923.Contig2_All	gi|255574420|ref|XP_002528123.1|	1,3-beta-glucan synthase, putative [Ricinus communis] >gi|223532462|gb|EEF34253.1| 1,3-beta-glucan synthase, putative [Ricinus communis]
CL3701.Contig1_All	gi|225423767|ref|XP_002277238.1|	PREDICTED: uncharacterized protein LOC100252512 [Vitis vinifera] >gi|297737931|emb|CBI27132.3| unnamed protein product [Vitis vinifera]
CL2671.Contig2_All	gi|255561614|ref|XP_002521817.1|	synaptotagmin, putative [Ricinus communis] >gi|223539030|gb|EEF40627.1| synaptotagmin, putative [Ricinus communis]
Unigene18009_All	gi|359489473|ref|XP_002267626.2|	PREDICTED: vacuolar protein sorting-associated protein 8 homolog [Vitis vinifera]
CL13270.Contig2_All	gi|255558824|ref|XP_002520435.1|	glycogen phosphorylase, putative [Ricinus communis] >gi|223540277|gb|EEF41848.1| glycogen phosphorylase, putative [Ricinus communis]
CL9172.Contig3_All	gi|225450669|ref|XP_002283093.1|	PREDICTED: eukaryotic translation initiation factor 3 subunit A [Vitis vinifera]
Unigene29138_All	gi|359492504|ref|XP_002283760.2|	PREDICTED: BEACH domain-containing protein lvsC-like, partial [Vitis vinifera]
Unigene14273_All	gi|297746262|emb|CBI16318.3|	unnamed protein product [Vitis vinifera]
Unigene14265_All	gi|297746262|emb|CBI16318.3|	unnamed protein product [Vitis vinifera]
CL407.Contig5_All	gi|359476025|ref|XP_002283717.2|	PREDICTED: homeobox-leucine zipper protein ATHB-15-like [Vitis vinifera] >gi|296081833|emb|CBI20838.3| unnamed protein product [Vitis vinifera]
CL458.Contig82_All	gi|302143484|emb|CBI22045.3|	unnamed protein product [Vitis vinifera]
CL8225.Contig1_All	gi|359474547|ref|XP_002277503.2|	PREDICTED: alpha,alpha-trehalose-phosphate synthase [UDP-forming] 5-like [Vitis vinifera]
CL7208.Contig3_All	gi|359488087|ref|XP_002266063.2|	PREDICTED: probable lysine-specific demethylase JMJ14-like [Vitis vinifera]
CL13059.Contig2_All	gi|122233627|sp|Q4JF75.1|RBR_SCUBA	RecName: Full=Retinoblastoma-related protein >gi|70568829|dbj|BAE06273.1| retinoblastoma [Scutellaria baicalensis]
CL5315.Contig3_All	gi|255585466|ref|XP_002533426.1|	kinase, putative [Ricinus communis] >gi|223526726|gb|EEF28957.1| kinase, putative [Ricinus communis]
Unigene3975_All	gi|255567975|ref|XP_002524965.1|	tetratricopeptide repeat protein, tpr, putative [Ricinus communis] >gi|223535800|gb|EEF37462.1| tetratricopeptide repeat protein, tpr, putative [Ricinus communis]
CL7020.Contig5_All	gi|224077052|ref|XP_002305110.1|	predicted protein [Populus trichocarpa] >gi|222848074|gb|EEE85621.1| predicted protein [Populus trichocarpa]
Unigene14280_All	gi|297746262|emb|CBI16318.3|	unnamed protein product [Vitis vinifera]
CL2050.Contig3_All	gi|345286419|gb|AEN79501.1|	sucrose synthase 2 [Orobanche ramosa]
Unigene18192_All	gi|359472577|ref|XP_002281541.2|	PREDICTED: THO complex subunit 2-like [Vitis vinifera]
CL4182.Contig1_All	gi|225463942|ref|XP_002269515.1|	PREDICTED: polyphosphoinositide phosphatase [Vitis vinifera] >gi|296087898|emb|CBI35181.3| unnamed protein product [Vitis vinifera]
Unigene3650_All	gi|49523569|emb|CAF18246.1|	STY-L protein [Antirrhinum majus]
CL9545.Contig5_All	gi|19568935|gb|AAL91978.1|AF483209_1	putative trehalose synthase [Solanum tuberosum]
Unigene3654_All	gi|49523569|emb|CAF18246.1|	STY-L protein [Antirrhinum majus]
CL9545.Contig1_All	gi|19568935|gb|AAL91978.1|AF483209_1	putative trehalose synthase [Solanum tuberosum]
CL9545.Contig2_All	gi|19568935|gb|AAL91978.1|AF483209_1	putative trehalose synthase [Solanum tuberosum]
CL1943.Contig16_All	gi|297741494|emb|CBI32626.3|	unnamed protein product [Vitis vinifera]
CL407.Contig6_All	gi|60327635|gb|AAX19057.1|	class III HD-Zip protein 8 [Populus trichocarpa]
CL12073.Contig2_All	gi|77176829|gb|ABA64520.1|	sucrose-phosphate synthase isoform C [Nicotiana tabacum]
Unigene29031_All	gi|255569512|ref|XP_002525723.1|	conserved hypothetical protein [Ricinus communis] >gi|223535023|gb|EEF36706.1| conserved hypothetical protein [Ricinus communis]
CL1012.Contig5_All	gi|113473614|gb|ABI35986.1|	methionine synthase [Orobanche ramosa]
CL882.Contig4_All	gi|225433227|ref|XP_002281958.1|	PREDICTED: uncharacterized protein LOC100249441 [Vitis vinifera]
Unigene4195_All	gi|75252690|sp|Q5YLB5.1|GYRA_NICBE	RecName: Full=DNA gyrase subunit A, chloroplastic/mitochondrial; Flags: Precursor >gi|38017093|gb|AAR07942.1| DNA gyrase A subunit [Nicotiana benthamiana]
Unigene341_All	gi|359486795|ref|XP_002278568.2|	PREDICTED: AP3-complex subunit beta-A-like [Vitis vinifera] >gi|296086225|emb|CBI31666.3| unnamed protein product [Vitis vinifera]
CL2745.Contig1_All	gi|225458382|ref|XP_002281815.1|	PREDICTED: leishmanolysin-like peptidase [Vitis vinifera] >gi|302142440|emb|CBI19643.3| unnamed protein product [Vitis vinifera]
CL10626.Contig3_All	gi|225456711|ref|XP_002274102.1|	PREDICTED: ABC transporter A family member 2 isoform 1 [Vitis vinifera] >gi|297734007|emb|CBI15254.3| unnamed protein product [Vitis vinifera]
Unigene3647_All	gi|49523569|emb|CAF18246.1|	STY-L protein [Antirrhinum majus]
CL6926.Contig2_All	gi|356504837|ref|XP_003521201.1|	PREDICTED: multiple C2 and transmembrane domain-containing protein 2-like isoform 1 [Glycine max] >gi|356504839|ref|XP_003521202.1| PREDICTED: multiple C2 and transmembrane domain-containing protein 2-like isoform 2 [Glycine max]
CL14472.Contig2_All	gi|326526297|dbj|BAJ97165.1|	predicted protein [Hordeum vulgare subsp. vulgare]
CL8045.Contig6_All	gi|225427356|ref|XP_002282657.1|	PREDICTED: lon protease homolog 2, peroxisomal [Vitis vinifera] >gi|297742183|emb|CBI33970.3| unnamed protein product [Vitis vinifera]
CL3389.Contig10_All	gi|359478149|ref|XP_002264839.2|	PREDICTED: probable serine/threonine-protein kinase GCN2-like [Vitis vinifera]
Unigene3648_All	gi|49523569|emb|CAF18246.1|	STY-L protein [Antirrhinum majus]
CL3695.Contig2_All	gi|365189290|dbj|BAL42332.1|	Heat shock protein 90 [Nicotiana tabacum]
CL8729.Contig2_All	gi|359485357|ref|XP_002279346.2|	PREDICTED: callose synthase 7-like [Vitis vinifera]
CL5878.Contig3_All	gi|359495634|ref|XP_002264782.2|	PREDICTED: C2 and GRAM domain-containing protein At1g03370-like [Vitis vinifera] >gi|297736702|emb|CBI25738.3| unnamed protein product [Vitis vinifera]
Unigene14271_All	gi|359478353|ref|XP_002285176.2|	PREDICTED: homeobox-leucine zipper protein REVOLUTA [Vitis vinifera]
CL4906.Contig2_All	gi|225441141|ref|XP_002266326.1|	PREDICTED: WD repeat-containing protein 3 [Vitis vinifera]
CL283.Contig2_All	gi|225437164|ref|XP_002274787.1|	PREDICTED: calcium-transporting ATPase 12, plasma membrane-type-like [Vitis vinifera]
CL789.Contig3_All	gi|359474753|ref|XP_002269504.2|	PREDICTED: AP-4 complex subunit epsilon-like [Vitis vinifera]
CL8788.Contig3_All	gi|147861933|emb|CAN78769.1|	hypothetical protein VITISV_024248 [Vitis vinifera]
CL479.Contig2_All	gi|359486527|ref|XP_002274774.2|	PREDICTED: uncharacterized protein LOC100240985 [Vitis vinifera]
CL789.Contig2_All	gi|224129594|ref|XP_002328755.1|	predicted protein [Populus trichocarpa] >gi|222839053|gb|EEE77404.1| predicted protein [Populus trichocarpa]
CL11019.Contig4_All	gi|359489740|ref|XP_002264036.2|	PREDICTED: exportin-2-like [Vitis vinifera]
CL8788.Contig4_All	gi|147861933|emb|CAN78769.1|	hypothetical protein VITISV_024248 [Vitis vinifera]
CL2556.Contig1_All	gi|255553749|ref|XP_002517915.1|	transferase, transferring glycosyl groups, putative [Ricinus communis] >gi|223542897|gb|EEF44433.1| transferase, transferring glycosyl groups, putative [Ricinus communis]
CL283.Contig1_All	gi|225437164|ref|XP_002274787.1|	PREDICTED: calcium-transporting ATPase 12, plasma membrane-type-like [Vitis vinifera]
CL9424.Contig1_All	gi|297737920|emb|CBI27121.3|	unnamed protein product [Vitis vinifera]
Unigene29767_All	gi|255553749|ref|XP_002517915.1|	transferase, transferring glycosyl groups, putative [Ricinus communis] >gi|223542897|gb|EEF44433.1| transferase, transferring glycosyl groups, putative [Ricinus communis]
Unigene28890_All	gi|225460063|ref|XP_002271525.1|	PREDICTED: bifunctional aspartokinase/homoserine dehydrogenase, chloroplastic-like [Vitis vinifera]
Unigene28881_All	gi|225460063|ref|XP_002271525.1|	PREDICTED: bifunctional aspartokinase/homoserine dehydrogenase, chloroplastic-like [Vitis vinifera]
CL7468.Contig4_All	gi|359494061|ref|XP_003634715.1|	PREDICTED: 1,4-alpha-glucan-branching enzyme-like isoform 2 [Vitis vinifera] >gi|297737471|emb|CBI26672.3| unnamed protein product [Vitis vinifera]
CL1307.Contig2_All	gi|359478029|ref|XP_002264970.2|	PREDICTED: DNA topoisomerase 3-beta-1-like [Vitis vinifera]
CL356.Contig1_All	gi|19912731|dbj|BAB88648.1|	microtubule bundling polypeptide TMBP200 [Nicotiana tabacum]
CL3823.Contig5_All	gi|359480896|ref|XP_003632541.1|	PREDICTED: probable cation-transporting ATPase-like isoform 2 [Vitis vinifera]
CL7468.Contig3_All	gi|359494061|ref|XP_003634715.1|	PREDICTED: 1,4-alpha-glucan-branching enzyme-like isoform 2 [Vitis vinifera] >gi|297737471|emb|CBI26672.3| unnamed protein product [Vitis vinifera]
CL4513.Contig4_All	gi|359490859|ref|XP_002268525.2|	PREDICTED: histone-lysine N-methyltransferase ATX4-like [Vitis vinifera]
CL8045.Contig5_All	gi|225427356|ref|XP_002282657.1|	PREDICTED: lon protease homolog 2, peroxisomal [Vitis vinifera] >gi|297742183|emb|CBI33970.3| unnamed protein product [Vitis vinifera]
CL14020.Contig2_All	gi|359474483|ref|XP_002278861.2|	PREDICTED: uncharacterized protein LOC100250662 [Vitis vinifera]
CL1347.Contig8_All	gi|225449971|ref|XP_002272290.1|	PREDICTED: protein transport protein SEC31 isoform 1 [Vitis vinifera]
CL3100.Contig1_All	gi|195929365|gb|ACG56281.1|	lipoxygenase [Olea europaea]
CL1019.Contig7_All	gi|225425928|ref|XP_002267668.1|	PREDICTED: probable LRR receptor-like serine/threonine-protein kinase At1g67720-like [Vitis vinifera]
CL2007.Contig9_All	gi|359477506|ref|XP_002277982.2|	PREDICTED: protein TIME FOR COFFEE-like [Vitis vinifera]
CL4037.Contig5_All	gi|225470678|ref|XP_002269786.1|	PREDICTED: subtilisin-like protease [Vitis vinifera] >gi|296090288|emb|CBI40107.3| unnamed protein product [Vitis vinifera]
CL7505.Contig1_All	gi|255555919|ref|XP_002518995.1|	GTP-binding protein alpha subunit, gna, putative [Ricinus communis] >gi|223541982|gb|EEF43528.1| GTP-binding protein alpha subunit, gna, putative [Ricinus communis]
CL8645.Contig4_All	gi|225453418|ref|XP_002274749.1|	PREDICTED: protein ARABIDILLO 1-like [Vitis vinifera]
Unigene14256_All	gi|297746262|emb|CBI16318.3|	unnamed protein product [Vitis vinifera]
CL1012.Contig6_All	gi|113473614|gb|ABI35986.1|	methionine synthase [Orobanche ramosa]
CL7505.Contig2_All	gi|255555919|ref|XP_002518995.1|	GTP-binding protein alpha subunit, gna, putative [Ricinus communis] >gi|223541982|gb|EEF43528.1| GTP-binding protein alpha subunit, gna, putative [Ricinus communis]
CL3240.Contig2_All	gi|225454589|ref|XP_002264216.1|	PREDICTED: DNA-binding protein SMUBP-2 [Vitis vinifera]
CL2745.Contig2_All	gi|225458382|ref|XP_002281815.1|	PREDICTED: leishmanolysin-like peptidase [Vitis vinifera] >gi|302142440|emb|CBI19643.3| unnamed protein product [Vitis vinifera]
CL3701.Contig2_All	gi|225423767|ref|XP_002277238.1|	PREDICTED: uncharacterized protein LOC100252512 [Vitis vinifera] >gi|297737931|emb|CBI27132.3| unnamed protein product [Vitis vinifera]
Unigene4504_All	gi|187960379|gb|ACD43485.1|	lipoxygenase 2 [Olea europaea]
CL915.Contig4_All	gi|225429826|ref|XP_002283043.1|	PREDICTED: uncharacterized protein LOC100242392 [Vitis vinifera]
CL501.Contig4_All	gi|359482944|ref|XP_002279789.2|	PREDICTED: 97 kDa heat shock protein-like [Vitis vinifera]
CL501.Contig2_All	gi|359482944|ref|XP_002279789.2|	PREDICTED: 97 kDa heat shock protein-like [Vitis vinifera]
CL501.Contig3_All	gi|359482944|ref|XP_002279789.2|	PREDICTED: 97 kDa heat shock protein-like [Vitis vinifera]
CL11144.Contig3_All	gi|255562713|ref|XP_002522362.1|	molybdopterin cofactor sulfurase, putative [Ricinus communis] >gi|223538440|gb|EEF40046.1| molybdopterin cofactor sulfurase, putative [Ricinus communis]
CL12822.Contig1_All	gi|301030829|gb|ADK47999.1|	calmodulin-binding protein [Solanum lycopersicum]
CL312.Contig15_All	gi|296083176|emb|CBI22812.3|	unnamed protein product [Vitis vinifera]
CL6293.Contig4_All	gi|147810715|emb|CAN76368.1|	hypothetical protein VITISV_024584 [Vitis vinifera]
CL9644.Contig2_All	gi|296088825|emb|CBI38283.3|	unnamed protein product [Vitis vinifera]
CL4506.Contig1_All	gi|225441573|ref|XP_002281426.1|	PREDICTED: eukaryotic translation initiation factor 3 subunit C-like [Vitis vinifera]
CL2003.Contig4_All	gi|15553091|dbj|BAB64912.1|	starch branching enzyme II [Ipomoea batatas]
CL407.Contig3_All	gi|60327635|gb|AAX19057.1|	class III HD-Zip protein 8 [Populus trichocarpa]
CL407.Contig7_All	gi|60327635|gb|AAX19057.1|	class III HD-Zip protein 8 [Populus trichocarpa]
CL4840.Contig2_All	gi|46389755|dbj|BAD15108.1|	ALG2-interacting protein X [Nicotiana tabacum]
CL8053.Contig4_All	gi|255578884|ref|XP_002530296.1|	beta-galactosidase, putative [Ricinus communis] >gi|223530194|gb|EEF32103.1| beta-galactosidase, putative [Ricinus communis]
CL10015.Contig2_All	gi|359476532|ref|XP_002268094.2|	PREDICTED: uncharacterized protein LOC100241547 [Vitis vinifera] >gi|296085161|emb|CBI28656.3| unnamed protein product [Vitis vinifera]
CL1019.Contig10_All	gi|225425928|ref|XP_002267668.1|	PREDICTED: probable LRR receptor-like serine/threonine-protein kinase At1g67720-like [Vitis vinifera]
CL6293.Contig1_All	gi|147810715|emb|CAN76368.1|	hypothetical protein VITISV_024584 [Vitis vinifera]
Unigene3700_All	gi|359472756|ref|XP_002276261.2|	PREDICTED: potassium transporter 11-like [Vitis vinifera] >gi|147778418|emb|CAN60810.1| hypothetical protein VITISV_036657 [Vitis vinifera]
CL8053.Contig3_All	gi|255578884|ref|XP_002530296.1|	beta-galactosidase, putative [Ricinus communis] >gi|223530194|gb|EEF32103.1| beta-galactosidase, putative [Ricinus communis]
CL4757.Contig10_All	gi|255551116|ref|XP_002516606.1|	conserved hypothetical protein [Ricinus communis] >gi|223544426|gb|EEF45947.1| conserved hypothetical protein [Ricinus communis]
CL14020.Contig4_All	gi|359474483|ref|XP_002278861.2|	PREDICTED: uncharacterized protein LOC100250662 [Vitis vinifera]
CL1523.Contig4_All	gi|359472760|ref|XP_003631193.1|	PREDICTED: uncharacterized protein LOC100247555 [Vitis vinifera]
CL1829.Contig4_All	gi|255560015|ref|XP_002521026.1|	AP-1 complex subunit gamma-2, putative [Ricinus communis] >gi|223539863|gb|EEF41443.1| AP-1 complex subunit gamma-2, putative [Ricinus communis]
CL4506.Contig2_All	gi|225441573|ref|XP_002281426.1|	PREDICTED: eukaryotic translation initiation factor 3 subunit C-like [Vitis vinifera]
CL4506.Contig3_All	gi|225441573|ref|XP_002281426.1|	PREDICTED: eukaryotic translation initiation factor 3 subunit C-like [Vitis vinifera]
CL5322.Contig4_All	gi|225433588|ref|XP_002269672.1|	PREDICTED: probable methionyl-tRNA synthetase [Vitis vinifera]
CL479.Contig4_All	gi|359486527|ref|XP_002274774.2|	PREDICTED: uncharacterized protein LOC100240985 [Vitis vinifera]
CL2931.Contig4_All	gi|88933965|sp|Q8L6J5.2|RPO1B_TOBAC	RecName: Full=DNA-directed RNA polymerase 1B, mitochondrial; AltName: Full=NictaRpoT1-tom; AltName: Full=T7 bacteriophage-type single subunit RNA polymerase 1B; Flags: Precursor
CL5322.Contig2_All	gi|225433588|ref|XP_002269672.1|	PREDICTED: probable methionyl-tRNA synthetase [Vitis vinifera]
Unigene14262_All	gi|297746262|emb|CBI16318.3|	unnamed protein product [Vitis vinifera]
CL2007.Contig19_All	gi|359477506|ref|XP_002277982.2|	PREDICTED: protein TIME FOR COFFEE-like [Vitis vinifera]
CL8692.Contig3_All	gi|365222858|gb|AEW69781.1|	Hop-interacting protein THI006 [Solanum lycopersicum]
Unigene21800_All	gi|359476121|ref|XP_002282575.2|	PREDICTED: LOW QUALITY PROTEIN: cellulose synthase A catalytic subunit 1 [UDP-forming]-like [Vitis vinifera]
CL2007.Contig25_All	gi|359477506|ref|XP_002277982.2|	PREDICTED: protein TIME FOR COFFEE-like [Vitis vinifera]
CL2003.Contig5_All	gi|15553091|dbj|BAB64912.1|	starch branching enzyme II [Ipomoea batatas]
CL3089.Contig4_All	gi|225432272|ref|XP_002272195.1|	PREDICTED: cullin-1 isoform 1 [Vitis vinifera] >gi|297736859|emb|CBI26060.3| unnamed protein product [Vitis vinifera]
CL2007.Contig24_All	gi|359477506|ref|XP_002277982.2|	PREDICTED: protein TIME FOR COFFEE-like [Vitis vinifera]
CL407.Contig1_All	gi|60327635|gb|AAX19057.1|	class III HD-Zip protein 8 [Populus trichocarpa]
CL407.Contig2_All	gi|60327635|gb|AAX19057.1|	class III HD-Zip protein 8 [Populus trichocarpa]
CL5882.Contig3_All	gi|49523567|emb|CAF18245.1|	STYLOSA protein [Antirrhinum majus]
Unigene95_All	gi|225457911|ref|XP_002272227.1|	PREDICTED: vacuolar protein sorting-associated protein 35 isoform 1 [Vitis vinifera]
CL3089.Contig3_All	gi|225432272|ref|XP_002272195.1|	PREDICTED: cullin-1 isoform 1 [Vitis vinifera] >gi|297736859|emb|CBI26060.3| unnamed protein product [Vitis vinifera]
CL1690.Contig1_All	gi|224085641|ref|XP_002307647.1|	condensin complex components subunit [Populus trichocarpa] >gi|222857096|gb|EEE94643.1| condensin complex components subunit [Populus trichocarpa]
CL13839.Contig9_All	gi|225435195|ref|XP_002282009.1|	PREDICTED: vacuolar proton translocating ATPase 100 kDa subunit [Vitis vinifera] >gi|297746196|emb|CBI16252.3| unnamed protein product [Vitis vinifera]
CL2566.Contig2_All	gi|225445126|ref|XP_002280521.1|	PREDICTED: dolichyl-diphosphooligosaccharide--protein glycosyltransferase subunit STT3 [Vitis vinifera] >gi|297738771|emb|CBI28016.3| unnamed protein product [Vitis vinifera]
CL10261.Contig3_All	gi|225465945|ref|XP_002272168.1|	PREDICTED: golgin candidate 6-like [Vitis vinifera]
CL1493.Contig3_All	gi|225433442|ref|XP_002285674.1|	PREDICTED: non-lysosomal glucosylceramidase-like [Vitis vinifera]
Unigene52088_All	gi|359474483|ref|XP_002278861.2|	PREDICTED: uncharacterized protein LOC100250662 [Vitis vinifera]
CL1987.Contig7_All	gi|790479|emb|CAA58701.1|	inorganic pyrophosphatase [Nicotiana tabacum]
CL1987.Contig5_All	gi|790479|emb|CAA58701.1|	inorganic pyrophosphatase [Nicotiana tabacum]
CL7152.Contig3_All	gi|225439482|ref|XP_002269769.1|	PREDICTED: importin subunit beta-1 [Vitis vinifera] >gi|297735635|emb|CBI18129.3| unnamed protein product [Vitis vinifera]
Unigene26015_All	gi|7672732|gb|AAF66615.1|	LRR receptor-like protein kinase [Nicotiana tabacum]
CL175.Contig1_All	gi|359493759|ref|XP_002279640.2|	PREDICTED: protein transport protein Sec24-like At4g32640-like [Vitis vinifera] >gi|302143220|emb|CBI20515.3| unnamed protein product [Vitis vinifera]
CL282.Contig4_All	gi|225445640|ref|XP_002264289.1|	PREDICTED: cycloartenol Synthase isoform 1 [Vitis vinifera] >gi|297736039|emb|CBI24077.3| unnamed protein product [Vitis vinifera]
CL389.Contig2_All	gi|359492620|ref|XP_002282359.2|	PREDICTED: uncharacterized protein LOC100257358 [Vitis vinifera]
CL9980.Contig1_All	gi|225429582|ref|XP_002280239.1|	PREDICTED: puromycin-sensitive aminopeptidase [Vitis vinifera] >gi|296081675|emb|CBI20680.3| unnamed protein product [Vitis vinifera]
CL2007.Contig13_All	gi|359477506|ref|XP_002277982.2|	PREDICTED: protein TIME FOR COFFEE-like [Vitis vinifera]
CL5882.Contig4_All	gi|49523567|emb|CAF18245.1|	STYLOSA protein [Antirrhinum majus]
CL5029.Contig3_All	gi|225453336|ref|XP_002270305.1|	PREDICTED: glutaminyl-tRNA synthetase [Vitis vinifera] >gi|297734636|emb|CBI16687.3| unnamed protein product [Vitis vinifera]
CL5322.Contig1_All	gi|225433588|ref|XP_002269672.1|	PREDICTED: probable methionyl-tRNA synthetase [Vitis vinifera]
CL13468.Contig1_All	gi|225441143|ref|XP_002265706.1|	PREDICTED: phosphatidylinositol-4-phosphate 5-kinase 9-like [Vitis vinifera]
CL3823.Contig23_All	gi|359480896|ref|XP_003632541.1|	PREDICTED: probable cation-transporting ATPase-like isoform 2 [Vitis vinifera]
CL6770.Contig4_All	gi|225454296|ref|XP_002275449.1|	PREDICTED: exocyst complex component 5 [Vitis vinifera] >gi|297745326|emb|CBI40406.3| unnamed protein product [Vitis vinifera]
CL362.Contig2_All	gi|225453042|ref|XP_002265478.1|	PREDICTED: cell division cycle 5-like protein [Vitis vinifera]
CL11473.Contig2_All	gi|225441327|ref|XP_002276357.1|	PREDICTED: triacylglycerol lipase SDP1-like isoform 1 [Vitis vinifera]
CL5821.Contig1_All	gi|308550956|gb|ADO34792.1|	beta-galactosidase STBG7 [Solanum lycopersicum]
Unigene21835_All	gi|255576609|ref|XP_002529195.1|	DNA binding protein, putative [Ricinus communis] >gi|223531373|gb|EEF33209.1| DNA binding protein, putative [Ricinus communis]
CL757.Contig3_All	gi|225437318|ref|XP_002267274.1|	PREDICTED: translocase of chloroplast 159, chloroplastic-like [Vitis vinifera]
CL6679.Contig3_All	gi|359473545|ref|XP_002267770.2|	PREDICTED: uncharacterized protein LOC100257864 [Vitis vinifera]
CL362.Contig3_All	gi|225453042|ref|XP_002265478.1|	PREDICTED: cell division cycle 5-like protein [Vitis vinifera]
CL10972.Contig4_All	gi|187960375|gb|ACD43483.1|	lipoxygenase 1 [Olea europaea]
CL4579.Contig5_All	gi|147790037|emb|CAN60525.1|	hypothetical protein VITISV_000522 [Vitis vinifera]
CL11999.Contig1_All	gi|147797429|emb|CAN75802.1|	hypothetical protein VITISV_016976 [Vitis vinifera]
CL494.Contig4_All	gi|297739499|emb|CBI29681.3|	unnamed protein product [Vitis vinifera]
CL2385.Contig10_All	gi|359483875|ref|XP_002270764.2|	PREDICTED: cullin-4 [Vitis vinifera]
CL2385.Contig15_All	gi|359483875|ref|XP_002270764.2|	PREDICTED: cullin-4 [Vitis vinifera]
Unigene8535_All	gi|260505494|gb|ACX42226.1|	heat shock protein 90 [Ipomoea nil]
CL9638.Contig3_All	gi|296085519|emb|CBI29251.3|	unnamed protein product [Vitis vinifera]
CL1143.Contig5_All	gi|225457911|ref|XP_002272227.1|	PREDICTED: vacuolar protein sorting-associated protein 35 isoform 1 [Vitis vinifera]
CL12636.Contig2_All	gi|225439207|ref|XP_002270169.1|	PREDICTED: polyribonucleotide nucleotidyltransferase [Vitis vinifera]
Unigene7536_All	gi|359476014|ref|XP_002280960.2|	PREDICTED: DNA topoisomerase 1-like [Vitis vinifera]
CL3941.Contig3_All	gi|297742796|emb|CBI35476.3|	unnamed protein product [Vitis vinifera]
CL4935.Contig2_All	gi|225456789|ref|XP_002275305.1|	PREDICTED: lysine-specific demethylase REF6-like [Vitis vinifera]
CL2462.Contig12_All	gi|307066606|gb|ADN23834.1|	RSH1 [Ipomoea nil]
CL13372.Contig2_All	gi|297738875|emb|CBI28120.3|	unnamed protein product [Vitis vinifera]
CL2462.Contig4_All	gi|307066606|gb|ADN23834.1|	RSH1 [Ipomoea nil]
CL297.Contig1_All	gi|34761800|gb|AAQ82053.1|	verticillium wilt disease resistance protein precursor [Solanum torvum]
Unigene21678_All	gi|359478691|ref|XP_002285084.2|	PREDICTED: beta-galactosidase 8-like [Vitis vinifera] >gi|297746241|emb|CBI16297.3| unnamed protein product [Vitis vinifera]
CL1156.Contig4_All	gi|225441896|ref|XP_002284404.1|	PREDICTED: uncharacterized protein At2g41620 [Vitis vinifera] >gi|297739625|emb|CBI29807.3| unnamed protein product [Vitis vinifera]
CL10173.Contig2_All	gi|302141793|emb|CBI18996.3|	unnamed protein product [Vitis vinifera]
CL3904.Contig4_All	gi|359475856|ref|XP_003631763.1|	PREDICTED: trafficking protein particle complex subunit 9-like isoform 2 [Vitis vinifera]
CL9455.Contig2_All	gi|255539276|ref|XP_002510703.1|	glutamate receptor 3 plant, putative [Ricinus communis] >gi|223551404|gb|EEF52890.1| glutamate receptor 3 plant, putative [Ricinus communis]
CL3182.Contig12_All	gi|296088557|emb|CBI37548.3|	unnamed protein product [Vitis vinifera]
CL3182.Contig2_All	gi|296088557|emb|CBI37548.3|	unnamed protein product [Vitis vinifera]
CL6601.Contig2_All	gi|374639359|gb|AEZ55668.1|	4-hydroxy-3-methylbut-2-enyl diphosphate synthase [Salvia miltiorrhiza]
CL6601.Contig4_All	gi|374639359|gb|AEZ55668.1|	4-hydroxy-3-methylbut-2-enyl diphosphate synthase [Salvia miltiorrhiza]
CL3274.Contig16_All	gi|225443952|ref|XP_002279808.1|	PREDICTED: auxin response factor 6-like [Vitis vinifera]
CL4762.Contig1_All	gi|297746173|emb|CBI16229.3|	unnamed protein product [Vitis vinifera]
CL4762.Contig2_All	gi|297746173|emb|CBI16229.3|	unnamed protein product [Vitis vinifera]
CL3182.Contig6_All	gi|296088557|emb|CBI37548.3|	unnamed protein product [Vitis vinifera]
CL4429.Contig7_All	gi|297738627|emb|CBI27872.3|	unnamed protein product [Vitis vinifera]
CL4442.Contig7_All	gi|224089390|ref|XP_002308714.1|	predicted protein [Populus trichocarpa] >gi|222854690|gb|EEE92237.1| predicted protein [Populus trichocarpa]
CL914.Contig2_All	gi|255553317|ref|XP_002517701.1|	WD-repeat protein, putative [Ricinus communis] >gi|223543333|gb|EEF44865.1| WD-repeat protein, putative [Ricinus communis]
CL9197.Contig3_All	gi|326498279|dbj|BAJ98567.1|	predicted protein [Hordeum vulgare subsp. vulgare]
Unigene18075_All	gi|359472758|ref|XP_002276237.2|	PREDICTED: uncharacterized protein LOC100242423 [Vitis vinifera]
CL1902.Contig10_All	gi|225458426|ref|XP_002283704.1|	PREDICTED: exocyst complex component SEC3A isoform 1 [Vitis vinifera] >gi|302142418|emb|CBI19621.3| unnamed protein product [Vitis vinifera]
CL3182.Contig8_All	gi|296088557|emb|CBI37548.3|	unnamed protein product [Vitis vinifera]
CL979.Contig21_All	gi|255543805|ref|XP_002512965.1|	vacuolar proton atpase, putative [Ricinus communis] >gi|223547976|gb|EEF49468.1| vacuolar proton atpase, putative [Ricinus communis]
Unigene29940_All	gi|260505494|gb|ACX42226.1|	heat shock protein 90 [Ipomoea nil]
CL7351.Contig4_All	gi|14599413|emb|CAC43857.1|	urease [Solanum tuberosum] >gi|14599437|emb|CAC43860.1| urease [Solanum tuberosum]
CL3274.Contig9_All	gi|225443952|ref|XP_002279808.1|	PREDICTED: auxin response factor 6-like [Vitis vinifera]
CL10450.Contig1_All	gi|359476009|ref|XP_002280915.2|	PREDICTED: L-arabinokinase-like [Vitis vinifera]
CL1514.Contig1_All	gi|224058199|ref|XP_002299463.1|	predicted protein [Populus trichocarpa] >gi|222846721|gb|EEE84268.1| predicted protein [Populus trichocarpa]
CL4233.Contig3_All	gi|225444822|ref|XP_002279012.1|	PREDICTED: uncharacterized protein LOC100249046 [Vitis vinifera]
CL819.Contig3_All	gi|359479667|ref|XP_003632326.1|	PREDICTED: uncharacterized protein LOC100852899 [Vitis vinifera]
CL3542.Contig3_All	gi|349504495|gb|AEP84281.1|	leucine rich repeat-containing protein [Corchorus capsularis]
CL9717.Contig2_All	gi|225449012|ref|XP_002273747.1|	PREDICTED: probable lysine-specific demethylase ELF6-like [Vitis vinifera]
CL12146.Contig3_All	gi|359496484|ref|XP_002265872.2|	PREDICTED: conserved oligomeric Golgi complex subunit 1-like [Vitis vinifera]
CL1143.Contig3_All	gi|225457911|ref|XP_002272227.1|	PREDICTED: vacuolar protein sorting-associated protein 35 isoform 1 [Vitis vinifera]
CL12146.Contig4_All	gi|359496484|ref|XP_002265872.2|	PREDICTED: conserved oligomeric Golgi complex subunit 1-like [Vitis vinifera]
CL1591.Contig2_All	gi|225456916|ref|XP_002277961.1|	PREDICTED: copper methylamine oxidase-like [Vitis vinifera]
Unigene3988_All	gi|359488677|ref|XP_002273777.2|	PREDICTED: polyribonucleotide nucleotidyltransferase-like [Vitis vinifera]
CL11594.Contig2_All	gi|255587597|ref|XP_002534326.1|	Potassium transporter, putative [Ricinus communis] >gi|223525500|gb|EEF28062.1| Potassium transporter, putative [Ricinus communis]
CL5061.Contig3_All	gi|297736548|emb|CBI25419.3|	unnamed protein product [Vitis vinifera]
Unigene3703_All	gi|359472756|ref|XP_002276261.2|	PREDICTED: potassium transporter 11-like [Vitis vinifera] >gi|147778418|emb|CAN60810.1| hypothetical protein VITISV_036657 [Vitis vinifera]
CL2068.Contig11_All	gi|225426192|ref|XP_002273444.1|	PREDICTED: DNA repair helicase XPB1-like [Vitis vinifera]
CL2068.Contig5_All	gi|225426192|ref|XP_002273444.1|	PREDICTED: DNA repair helicase XPB1-like [Vitis vinifera]
CL2462.Contig14_All	gi|30268666|dbj|BAC76004.1|	RelA-SpoT like protein RSH1 [Nicotiana tabacum]
CL2462.Contig7_All	gi|30268666|dbj|BAC76004.1|	RelA-SpoT like protein RSH1 [Nicotiana tabacum]
Unigene25859_All	gi|359472595|ref|XP_002281257.2|	PREDICTED: nuclear pore complex protein Nup155-like [Vitis vinifera]
CL2068.Contig10_All	gi|225426192|ref|XP_002273444.1|	PREDICTED: DNA repair helicase XPB1-like [Vitis vinifera]
CL3315.Contig3_All	gi|225443241|ref|XP_002271570.1|	PREDICTED: vacuolar protein sorting-associated protein 53 homolog [Vitis vinifera] >gi|298204761|emb|CBI25259.3| unnamed protein product [Vitis vinifera]
CL6083.Contig2_All	gi|326508144|dbj|BAJ99339.1|	predicted protein [Hordeum vulgare subsp. vulgare]
CL3218.Contig2_All	gi|359488777|ref|XP_002282227.2|	PREDICTED: inositol hexakisphosphate and diphosphoinositol-pentakisphosphate kinase 1-like [Vitis vinifera]
CL8985.Contig3_All	gi|255574808|ref|XP_002528311.1|	clathrin heavy chain, putative [Ricinus communis] >gi|223532266|gb|EEF34069.1| clathrin heavy chain, putative [Ricinus communis]
CL4638.Contig1_All	gi|359474855|ref|XP_002277504.2|	PREDICTED: translocase of chloroplast 120, chloroplastic-like [Vitis vinifera]
CL509.Contig2_All	gi|350536569|ref|NP_001234509.1|	phospholipase PLDb1 [Solanum lycopersicum] >gi|13111661|gb|AAG45487.1| phospholipase PLDb1 [Solanum lycopersicum]
CL979.Contig14_All	gi|255538810|ref|XP_002510470.1|	vacuolar proton atpase, putative [Ricinus communis] >gi|223551171|gb|EEF52657.1| vacuolar proton atpase, putative [Ricinus communis]
CL7886.Contig1_All	gi|332105893|gb|AEE01408.1|	beta-galactosidase STBG2 [Solanum lycopersicum]
CL6601.Contig3_All	gi|374639359|gb|AEZ55668.1|	4-hydroxy-3-methylbut-2-enyl diphosphate synthase [Salvia miltiorrhiza]
CL979.Contig16_All	gi|255538810|ref|XP_002510470.1|	vacuolar proton atpase, putative [Ricinus communis] >gi|223551171|gb|EEF52657.1| vacuolar proton atpase, putative [Ricinus communis]
CL1930.Contig6_All	gi|297743300|emb|CBI36167.3|	unnamed protein product [Vitis vinifera]
CL1942.Contig4_All	gi|225454728|ref|XP_002272675.1|	PREDICTED: transducin beta-like protein 3-like [Vitis vinifera]
CL3182.Contig11_All	gi|296088557|emb|CBI37548.3|	unnamed protein product [Vitis vinifera]
CL3182.Contig1_All	gi|296088557|emb|CBI37548.3|	unnamed protein product [Vitis vinifera]
CL3744.Contig3_All	gi|297737022|emb|CBI26223.3|	unnamed protein product [Vitis vinifera]
CL3131.Contig1_All	gi|348162129|gb|AEP68101.1|	raffinose synthase [Boea hygrometrica]
CL12163.Contig3_All	gi|224120506|ref|XP_002318345.1|	predicted protein [Populus trichocarpa] >gi|222859018|gb|EEE96565.1| predicted protein [Populus trichocarpa]
Unigene25577_All	gi|296089234|emb|CBI39006.3|	unnamed protein product [Vitis vinifera]
CL3182.Contig4_All	gi|296088557|emb|CBI37548.3|	unnamed protein product [Vitis vinifera]
CL882.Contig2_All	gi|225433227|ref|XP_002281958.1|	PREDICTED: uncharacterized protein LOC100249441 [Vitis vinifera]
Unigene10882_All	gi|225437318|ref|XP_002267274.1|	PREDICTED: translocase of chloroplast 159, chloroplastic-like [Vitis vinifera]
CL1987.Contig8_All	gi|255579837|ref|XP_002530755.1|	Pyrophosphate-energized vacuolar membrane proton pump, putative [Ricinus communis] >gi|223529671|gb|EEF31615.1| Pyrophosphate-energized vacuolar membrane proton pump, putative [Ricinus communis]
CL9889.Contig2_All	gi|359492994|ref|XP_002283604.2|	PREDICTED: receptor-like protein kinase HAIKU2-like [Vitis vinifera]
CL2024.Contig2_All	gi|317106767|dbj|BAJ53259.1|	JMS10C05.2 [Jatropha curcas]
CL2068.Contig9_All	gi|225426192|ref|XP_002273444.1|	PREDICTED: DNA repair helicase XPB1-like [Vitis vinifera]
CL175.Contig6_All	gi|359493759|ref|XP_002279640.2|	PREDICTED: protein transport protein Sec24-like At4g32640-like [Vitis vinifera] >gi|302143220|emb|CBI20515.3| unnamed protein product [Vitis vinifera]
Unigene45206_All	gi|49523569|emb|CAF18246.1|	STY-L protein [Antirrhinum majus]
CL5122.Contig5_All	gi|225437618|ref|XP_002278247.1|	PREDICTED: probable pre-mRNA-splicing factor ATP-dependent RNA helicase [Vitis vinifera] >gi|147787427|emb|CAN64445.1| hypothetical protein VITISV_036050 [Vitis vinifera]
Unigene10878_All	gi|225437318|ref|XP_002267274.1|	PREDICTED: translocase of chloroplast 159, chloroplastic-like [Vitis vinifera]
CL2462.Contig6_All	gi|307066606|gb|ADN23834.1|	RSH1 [Ipomoea nil]
CL4757.Contig12_All	gi|255551116|ref|XP_002516606.1|	conserved hypothetical protein [Ricinus communis] >gi|223544426|gb|EEF45947.1| conserved hypothetical protein [Ricinus communis]
CL1930.Contig4_All	gi|359482613|ref|XP_002284773.2|	PREDICTED: coatomer subunit beta&apos;-2-like [Vitis vinifera]
CL2024.Contig3_All	gi|317106767|dbj|BAJ53259.1|	JMS10C05.2 [Jatropha curcas]
CL6069.Contig1_All	gi|359486036|ref|XP_002267907.2|	PREDICTED: uncharacterized protein LOC100253141 [Vitis vinifera]
CL1919.Contig2_All	gi|297734394|emb|CBI15641.3|	unnamed protein product [Vitis vinifera]
CL816.Contig8_All	gi|359482107|ref|XP_002270537.2|	PREDICTED: E3 ubiquitin-protein ligase UBR2-like [Vitis vinifera]
CL4741.Contig3_All	gi|359491892|ref|XP_002277544.2|	PREDICTED: uncharacterized protein LOC100266746 [Vitis vinifera]
CL979.Contig1_All	gi|255538810|ref|XP_002510470.1|	vacuolar proton atpase, putative [Ricinus communis] >gi|223551171|gb|EEF52657.1| vacuolar proton atpase, putative [Ricinus communis]
CL979.Contig9_All	gi|255538810|ref|XP_002510470.1|	vacuolar proton atpase, putative [Ricinus communis] >gi|223551171|gb|EEF52657.1| vacuolar proton atpase, putative [Ricinus communis]
CL4575.Contig5_All	gi|224115046|ref|XP_002316926.1|	predicted protein [Populus trichocarpa] >gi|222859991|gb|EEE97538.1| predicted protein [Populus trichocarpa]
CL4575.Contig6_All	gi|224115046|ref|XP_002316926.1|	predicted protein [Populus trichocarpa] >gi|222859991|gb|EEE97538.1| predicted protein [Populus trichocarpa]
CL7347.Contig11_All	gi|359479822|ref|XP_002269412.2|	PREDICTED: uncharacterized protein LOC100254466 [Vitis vinifera]
Unigene32870_All	gi|255573673|ref|XP_002527758.1|	phd finger protein, putative [Ricinus communis] >gi|223532845|gb|EEF34619.1| phd finger protein, putative [Ricinus communis]
CL3684.Contig4_All	gi|225430549|ref|XP_002285591.1|	PREDICTED: eukaryotic translation initiation factor 3 subunit B [Vitis vinifera] >gi|296082169|emb|CBI21174.3| unnamed protein product [Vitis vinifera]
CL9529.Contig2_All	gi|296083863|emb|CBI24251.3|	unnamed protein product [Vitis vinifera]
Unigene14817_All	gi|291464071|gb|ADE05573.1|	increased size exclusion limit 2 [Nicotiana benthamiana]
CL340.Contig4_All	gi|225429246|ref|XP_002264732.1|	PREDICTED: exocyst complex component 3 [Vitis vinifera] >gi|296088092|emb|CBI35451.3| unnamed protein product [Vitis vinifera]
CL13942.Contig1_All	gi|225466117|ref|XP_002267657.1|	PREDICTED: conserved oligomeric Golgi complex subunit 7 [Vitis vinifera] >gi|296084209|emb|CBI24597.3| unnamed protein product [Vitis vinifera]
CL13942.Contig2_All	gi|225466117|ref|XP_002267657.1|	PREDICTED: conserved oligomeric Golgi complex subunit 7 [Vitis vinifera] >gi|296084209|emb|CBI24597.3| unnamed protein product [Vitis vinifera]
CL9880.Contig2_All	gi|225436023|ref|XP_002270441.1|	PREDICTED: protein FAR1-RELATED SEQUENCE 3 [Vitis vinifera] >gi|296083973|emb|CBI24361.3| unnamed protein product [Vitis vinifera]
Unigene32559_All	gi|359492219|ref|XP_002280236.2|	PREDICTED: 5&apos;-3&apos; exoribonuclease 3-like [Vitis vinifera]
CL1930.Contig5_All	gi|297743300|emb|CBI36167.3|	unnamed protein product [Vitis vinifera]
CL1919.Contig3_All	gi|297734394|emb|CBI15641.3|	unnamed protein product [Vitis vinifera]
CL3744.Contig2_All	gi|301318138|gb|ADK66984.1|	chloride channel ClC6 [Vitis vinifera]
Unigene366_All	gi|255537143|ref|XP_002509638.1|	Kinesin heavy chain, putative [Ricinus communis] >gi|223549537|gb|EEF51025.1| Kinesin heavy chain, putative [Ricinus communis]
CL816.Contig9_All	gi|359482107|ref|XP_002270537.2|	PREDICTED: E3 ubiquitin-protein ligase UBR2-like [Vitis vinifera]
CL8643.Contig2_All	gi|4768916|gb|AAD29679.1|AF133209_1	CLC-Nt2 protein [Nicotiana tabacum]
CL1593.Contig4_All	gi|351726958|ref|NP_001237656.1|	FERONIA receptor-like kinase precursor [Glycine max] >gi|223452393|gb|ACM89524.1| FERONIA receptor-like kinase [Glycine max]
CL1216.Contig1_All	gi|297743876|emb|CBI36846.3|	unnamed protein product [Vitis vinifera]
CL1119.Contig2_All	gi|255541252|ref|XP_002511690.1|	transketolase, putative [Ricinus communis] >gi|223548870|gb|EEF50359.1| transketolase, putative [Ricinus communis]
CL1513.Contig2_All	gi|255578147|ref|XP_002529943.1|	conserved hypothetical protein [Ricinus communis] >gi|223530573|gb|EEF32451.1| conserved hypothetical protein [Ricinus communis]
CL4056.Contig2_All	gi|359484826|ref|XP_002276238.2|	PREDICTED: uncharacterized protein LOC100251960 [Vitis vinifera]
CL8967.Contig1_All	gi|225423737|ref|XP_002278479.1|	PREDICTED: probable splicing factor 3A subunit 1-like [Vitis vinifera]
CL8967.Contig5_All	gi|225423737|ref|XP_002278479.1|	PREDICTED: probable splicing factor 3A subunit 1-like [Vitis vinifera]
Unigene18804_All	gi|359496145|ref|XP_002270350.2|	PREDICTED: phospholipase D delta-like [Vitis vinifera]
Unigene697_All	gi|147791766|emb|CAN75046.1|	hypothetical protein VITISV_023142 [Vitis vinifera]
Unigene7884_All	gi|359496425|ref|XP_002264221.2|	PREDICTED: elongation factor G, chloroplastic-like [Vitis vinifera]
CL2491.Contig6_All	gi|359492950|ref|XP_002284841.2|	PREDICTED: 1,4-alpha-glucan-branching enzyme-like [Vitis vinifera] >gi|302141663|emb|CBI18866.3| unnamed protein product [Vitis vinifera]
CL4056.Contig1_All	gi|359484826|ref|XP_002276238.2|	PREDICTED: uncharacterized protein LOC100251960 [Vitis vinifera]
CL11594.Contig1_All	gi|359473336|ref|XP_002264951.2|	PREDICTED: putative potassium transporter 12-like [Vitis vinifera]
Unigene29159_All	gi|225464410|ref|XP_002269194.1|	PREDICTED: pentatricopeptide repeat-containing protein At5g04810, chloroplastic [Vitis vinifera]
Unigene11391_All	gi|225434863|ref|XP_002280661.1|	PREDICTED: protein TOC75-3, chloroplastic-like [Vitis vinifera]
CL1593.Contig1_All	gi|351726958|ref|NP_001237656.1|	FERONIA receptor-like kinase precursor [Glycine max] >gi|223452393|gb|ACM89524.1| FERONIA receptor-like kinase [Glycine max]
CL1593.Contig2_All	gi|351726958|ref|NP_001237656.1|	FERONIA receptor-like kinase precursor [Glycine max] >gi|223452393|gb|ACM89524.1| FERONIA receptor-like kinase [Glycine max]
CL1593.Contig3_All	gi|351726958|ref|NP_001237656.1|	FERONIA receptor-like kinase precursor [Glycine max] >gi|223452393|gb|ACM89524.1| FERONIA receptor-like kinase [Glycine max]
CL8967.Contig4_All	gi|225423737|ref|XP_002278479.1|	PREDICTED: probable splicing factor 3A subunit 1-like [Vitis vinifera]
CL5900.Contig3_All	gi|356533887|ref|XP_003535489.1|	PREDICTED: uncharacterized protein LOC100779157 [Glycine max]
CL1930.Contig7_All	gi|359482613|ref|XP_002284773.2|	PREDICTED: coatomer subunit beta&apos;-2-like [Vitis vinifera]
CL1711.Contig2_All	gi|296083902|emb|CBI24290.3|	unnamed protein product [Vitis vinifera]
CL2278.Contig4_All	gi|302142164|emb|CBI19367.3|	unnamed protein product [Vitis vinifera]
CL6817.Contig2_All	gi|359489443|ref|XP_002274584.2|	PREDICTED: tubulin-specific chaperone D isoform 1 [Vitis vinifera]
CL8967.Contig2_All	gi|225423737|ref|XP_002278479.1|	PREDICTED: probable splicing factor 3A subunit 1-like [Vitis vinifera]
CL8967.Contig6_All	gi|225423737|ref|XP_002278479.1|	PREDICTED: probable splicing factor 3A subunit 1-like [Vitis vinifera]
CL1493.Contig10_All	gi|225433442|ref|XP_002285674.1|	PREDICTED: non-lysosomal glucosylceramidase-like [Vitis vinifera]
Unigene26021_All	gi|208611514|gb|ABW75772.2|	lipoxygenase [Camellia sinensis]
CL3658.Contig12_All	gi|225432806|ref|XP_002279386.1|	PREDICTED: uncharacterized protein LOC100249467 [Vitis vinifera] >gi|297737117|emb|CBI26318.3| unnamed protein product [Vitis vinifera]
CL7042.Contig2_All	gi|255558846|ref|XP_002520446.1|	ceramidase, putative [Ricinus communis] >gi|223540288|gb|EEF41859.1| ceramidase, putative [Ricinus communis]
CL340.Contig3_All	gi|225429246|ref|XP_002264732.1|	PREDICTED: exocyst complex component 3 [Vitis vinifera] >gi|296088092|emb|CBI35451.3| unnamed protein product [Vitis vinifera]
CL10972.Contig3_All	gi|187960375|gb|ACD43483.1|	lipoxygenase 1 [Olea europaea]
CL2161.Contig1_All	gi|27728145|gb|AAN15317.1|	isoamylase isoform 1 [Solanum tuberosum]
CL929.Contig1_All	gi|224109478|ref|XP_002315209.1|	predicted protein [Populus trichocarpa] >gi|222864249|gb|EEF01380.1| predicted protein [Populus trichocarpa]
CL929.Contig2_All	gi|224109478|ref|XP_002315209.1|	predicted protein [Populus trichocarpa] >gi|222864249|gb|EEF01380.1| predicted protein [Populus trichocarpa]
CL1711.Contig1_All	gi|296083902|emb|CBI24290.3|	unnamed protein product [Vitis vinifera]
CL21.Contig2_All	gi|225451197|ref|XP_002271491.1|	PREDICTED: WD repeat-containing protein 48 homolog isoform 1 [Vitis vinifera]
CL21.Contig3_All	gi|225451197|ref|XP_002271491.1|	PREDICTED: WD repeat-containing protein 48 homolog isoform 1 [Vitis vinifera]
CL928.Contig1_All	gi|60652321|gb|AAX33233.1|	plastid alpha-amylase [Actinidia chinensis]
CL2278.Contig2_All	gi|302142164|emb|CBI19367.3|	unnamed protein product [Vitis vinifera]
CL11992.Contig1_All	gi|225464803|ref|XP_002268503.1|	PREDICTED: protein FAR-RED ELONGATED HYPOCOTYL 3-like [Vitis vinifera]
CL11992.Contig2_All	gi|225464803|ref|XP_002268503.1|	PREDICTED: protein FAR-RED ELONGATED HYPOCOTYL 3-like [Vitis vinifera]
CL893.Contig2_All	gi|224053749|ref|XP_002297960.1|	predicted protein [Populus trichocarpa] >gi|222845218|gb|EEE82765.1| predicted protein [Populus trichocarpa]
Unigene14465_All	gi|225436363|ref|XP_002270388.1|	PREDICTED: AP-2 complex subunit alpha-2 [Vitis vinifera] >gi|297734861|emb|CBI17095.3| unnamed protein product [Vitis vinifera]
CL458.Contig74_All	gi|359493983|ref|XP_002283596.2|	PREDICTED: probable leucine-rich repeat receptor-like serine/threonine-protein kinase At3g14840-like [Vitis vinifera]
CL4064.Contig2_All	gi|187369233|dbj|BAG31377.1|	topoisomerase I [Catharanthus roseus]
CL4288.Contig7_All	gi|297741117|emb|CBI31848.3|	unnamed protein product [Vitis vinifera]
CL655.Contig2_All	gi|225441793|ref|XP_002277870.1|	PREDICTED: uncharacterized protein LOC100255472 [Vitis vinifera]
Unigene15453_All	gi|225457182|ref|XP_002280557.1|	PREDICTED: pentatricopeptide repeat-containing protein At1g74850, chloroplastic [Vitis vinifera]
CL3684.Contig2_All	gi|225430549|ref|XP_002285591.1|	PREDICTED: eukaryotic translation initiation factor 3 subunit B [Vitis vinifera] >gi|296082169|emb|CBI21174.3| unnamed protein product [Vitis vinifera]
CL7367.Contig2_All	gi|225430766|ref|XP_002267514.1|	PREDICTED: vam6/Vps39-like protein [Vitis vinifera]
CL11092.Contig2_All	gi|255547279|ref|XP_002514697.1|	hypothetical protein RCOM_1470550 [Ricinus communis] >gi|223546301|gb|EEF47803.1| hypothetical protein RCOM_1470550 [Ricinus communis]
Unigene15199_All	gi|225442523|ref|XP_002278786.1|	PREDICTED: ATP-dependent zinc metalloprotease FtsH-like [Vitis vinifera]
CL1919.Contig4_All	gi|297734394|emb|CBI15641.3|	unnamed protein product [Vitis vinifera]
CL271.Contig4_All	gi|224068356|ref|XP_002302721.1|	predicted protein [Populus trichocarpa] >gi|222844447|gb|EEE81994.1| predicted protein [Populus trichocarpa]
CL5900.Contig4_All	gi|356533887|ref|XP_003535489.1|	PREDICTED: uncharacterized protein LOC100779157 [Glycine max]
CL7903.Contig3_All	gi|359472626|ref|XP_002280664.2|	PREDICTED: ATP-dependent DNA helicase recG-like [Vitis vinifera]
CL8032.Contig2_All	gi|255555713|ref|XP_002518892.1|	Oligopeptide transporter, putative [Ricinus communis] >gi|223541879|gb|EEF43425.1| Oligopeptide transporter, putative [Ricinus communis]
CL5127.Contig18_All	gi|225462248|ref|XP_002263264.1|	PREDICTED: uncharacterized protein LOC100257013 [Vitis vinifera] >gi|147772468|emb|CAN65102.1| hypothetical protein VITISV_021043 [Vitis vinifera]
CL9176.Contig1_All	gi|225450585|ref|XP_002282109.1|	PREDICTED: uncharacterized protein LOC100264846 [Vitis vinifera] >gi|296089778|emb|CBI39597.3| unnamed protein product [Vitis vinifera]
CL458.Contig84_All	gi|359493981|ref|XP_003634703.1|	PREDICTED: probable leucine-rich repeat receptor-like serine/threonine-protein kinase At3g14840-like [Vitis vinifera]
CL3370.Contig6_All	gi|49523571|emb|CAF18247.1|	SEU1 protein [Antirrhinum majus]
CL5997.Contig3_All	gi|225457588|ref|XP_002273221.1|	PREDICTED: U-box domain-containing protein 43 [Vitis vinifera]
CL655.Contig15_All	gi|225441793|ref|XP_002277870.1|	PREDICTED: uncharacterized protein LOC100255472 [Vitis vinifera]
CL12929.Contig4_All	gi|359479974|ref|XP_002273071.2|	PREDICTED: uncharacterized protein LOC100257191 [Vitis vinifera]
CL7619.Contig2_All	gi|334700273|ref|YP_004563772.1|	RNA polymerase beta&apos; chain [Olea europaea subsp. cuspidata] >gi|334084392|emb|CBR23820.1| RNA polymerase beta&apos; chain [Olea europaea subsp. cuspidata] >gi|334084941|emb|CBJ04289.1| RNA polymerase beta&apos; chain [Olea europaea subsp. cuspidata] >gi|334085027|emb|CBR23729.1| RNA polymerase beta&apos; chain [Olea europaea subsp. cuspidata]
CL5127.Contig16_All	gi|225462248|ref|XP_002263264.1|	PREDICTED: uncharacterized protein LOC100257013 [Vitis vinifera] >gi|147772468|emb|CAN65102.1| hypothetical protein VITISV_021043 [Vitis vinifera]
Unigene3903_All	gi|302143524|emb|CBI22085.3|	unnamed protein product [Vitis vinifera]
CL8967.Contig3_All	gi|225423737|ref|XP_002278479.1|	PREDICTED: probable splicing factor 3A subunit 1-like [Vitis vinifera]
CL5127.Contig17_All	gi|225462248|ref|XP_002263264.1|	PREDICTED: uncharacterized protein LOC100257013 [Vitis vinifera] >gi|147772468|emb|CAN65102.1| hypothetical protein VITISV_021043 [Vitis vinifera]
Unigene14384_All	gi|225435770|ref|XP_002285732.1|	PREDICTED: uncharacterized protein LOC100244915 [Vitis vinifera] >gi|297746484|emb|CBI16540.3| unnamed protein product [Vitis vinifera]
CL10268.Contig3_All	gi|193792541|gb|ACF21004.1|	1-deoxy-D-xylulose 5-phosphate synthase [Salvia miltiorrhiza]
CL13843.Contig2_All	gi|225457174|ref|XP_002283854.1|	PREDICTED: transportin-3 [Vitis vinifera] >gi|297733855|emb|CBI15102.3| unnamed protein product [Vitis vinifera]
CL14506.Contig2_All	gi|147772908|emb|CAN64580.1|	hypothetical protein VITISV_002159 [Vitis vinifera]
CL2491.Contig3_All	gi|359492950|ref|XP_002284841.2|	PREDICTED: 1,4-alpha-glucan-branching enzyme-like [Vitis vinifera] >gi|302141663|emb|CBI18866.3| unnamed protein product [Vitis vinifera]
CL271.Contig1_All	gi|224128450|ref|XP_002320334.1|	predicted protein [Populus trichocarpa] >gi|222861107|gb|EEE98649.1| predicted protein [Populus trichocarpa]
CL271.Contig2_All	gi|224128450|ref|XP_002320334.1|	predicted protein [Populus trichocarpa] >gi|222861107|gb|EEE98649.1| predicted protein [Populus trichocarpa]
Unigene25224_All	gi|255582650|ref|XP_002532104.1|	AMP deaminase, putative [Ricinus communis] >gi|223528207|gb|EEF30266.1| AMP deaminase, putative [Ricinus communis]
CL271.Contig7_All	gi|224128450|ref|XP_002320334.1|	predicted protein [Populus trichocarpa] >gi|222861107|gb|EEE98649.1| predicted protein [Populus trichocarpa]
CL271.Contig9_All	gi|224128450|ref|XP_002320334.1|	predicted protein [Populus trichocarpa] >gi|222861107|gb|EEE98649.1| predicted protein [Populus trichocarpa]
CL2827.Contig5_All	gi|56785668|gb|AAW28999.1|	1-deoxy-D-xylulose-5-phosphate synthase [Antirrhinum majus]
CL2825.Contig4_All	gi|225457925|ref|XP_002279563.1|	PREDICTED: receptor protein kinase CLAVATA1-like [Vitis vinifera]
CL5267.Contig2_All	gi|359492673|ref|XP_002282958.2|	PREDICTED: uncharacterized protein LOC100259179 [Vitis vinifera]
CL271.Contig6_All	gi|224068356|ref|XP_002302721.1|	predicted protein [Populus trichocarpa] >gi|222844447|gb|EEE81994.1| predicted protein [Populus trichocarpa]
CL9684.Contig2_All	gi|297734102|emb|CBI15349.3|	unnamed protein product [Vitis vinifera]
Unigene21851_All	gi|224112321|ref|XP_002316152.1|	predicted protein [Populus trichocarpa] >gi|222865192|gb|EEF02323.1| predicted protein [Populus trichocarpa]
CL14432.Contig2_All	gi|359490486|ref|XP_003634098.1|	PREDICTED: uncharacterized protein LOC100242348 [Vitis vinifera] >gi|302143826|emb|CBI22687.3| unnamed protein product [Vitis vinifera]
CL2579.Contig3_All	gi|296081073|emb|CBI18267.3|	unnamed protein product [Vitis vinifera]
CL7347.Contig8_All	gi|359479822|ref|XP_002269412.2|	PREDICTED: uncharacterized protein LOC100254466 [Vitis vinifera]
CL2357.Contig7_All	gi|359479864|ref|XP_002271735.2|	PREDICTED: uncharacterized protein LOC100254459 [Vitis vinifera]
CL5127.Contig14_All	gi|225462248|ref|XP_002263264.1|	PREDICTED: uncharacterized protein LOC100257013 [Vitis vinifera] >gi|147772468|emb|CAN65102.1| hypothetical protein VITISV_021043 [Vitis vinifera]
CL13863.Contig3_All	gi|297742765|emb|CBI35399.3|	unnamed protein product [Vitis vinifera]
CL2975.Contig9_All	gi|359472765|ref|XP_002276004.2|	PREDICTED: copper-transporting ATPase RAN1-like [Vitis vinifera] >gi|147778109|emb|CAN69730.1| hypothetical protein VITISV_011925 [Vitis vinifera]
CL10268.Contig2_All	gi|193792541|gb|ACF21004.1|	1-deoxy-D-xylulose 5-phosphate synthase [Salvia miltiorrhiza]
CL1927.Contig1_All	gi|3334286|sp|O23924.1|PALY_DIGLA	RecName: Full=Phenylalanine ammonia-lyase >gi|2631995|emb|CAA05251.1| phenylalanine ammonia lyase [Digitalis lanata]
CL5900.Contig5_All	gi|356533887|ref|XP_003535489.1|	PREDICTED: uncharacterized protein LOC100779157 [Glycine max]
CL14287.Contig1_All	gi|112259089|gb|ABI14646.1|	putative high-affinity potassium transporter protein 1 [Nicotiana tabacum]
Unigene4036_All	gi|225430356|ref|XP_002285293.1|	PREDICTED: uncharacterized protein LOC100261073 isoform 1 [Vitis vinifera]
CL3546.Contig4_All	gi|359485756|ref|XP_002270014.2|	PREDICTED: endoplasmin homolog [Vitis vinifera]
Unigene10880_All	gi|225437318|ref|XP_002267274.1|	PREDICTED: translocase of chloroplast 159, chloroplastic-like [Vitis vinifera]
CL1036.Contig3_All	gi|225441621|ref|XP_002281952.1|	PREDICTED: uncharacterized protein LOC100267624 [Vitis vinifera] >gi|147816350|emb|CAN59733.1| hypothetical protein VITISV_003914 [Vitis vinifera]
CL1036.Contig2_All	gi|225441621|ref|XP_002281952.1|	PREDICTED: uncharacterized protein LOC100267624 [Vitis vinifera] >gi|147816350|emb|CAN59733.1| hypothetical protein VITISV_003914 [Vitis vinifera]
CL5643.Contig2_All	gi|147798019|emb|CAN69461.1|	hypothetical protein VITISV_043132 [Vitis vinifera]
CL2385.Contig3_All	gi|359483875|ref|XP_002270764.2|	PREDICTED: cullin-4 [Vitis vinifera]
CL7654.Contig2_All	gi|359477212|ref|XP_002273166.2|	PREDICTED: uncharacterized protein LOC100258488 [Vitis vinifera] >gi|296083232|emb|CBI22868.3| unnamed protein product [Vitis vinifera]
CL2975.Contig3_All	gi|359472765|ref|XP_002276004.2|	PREDICTED: copper-transporting ATPase RAN1-like [Vitis vinifera] >gi|147778109|emb|CAN69730.1| hypothetical protein VITISV_011925 [Vitis vinifera]
CL2112.Contig9_All	gi|359482803|ref|XP_003632843.1|	PREDICTED: putative phospholipid-transporting ATPase 4-like [Vitis vinifera]
CL455.Contig3_All	gi|359492186|ref|XP_002280691.2|	PREDICTED: uncharacterized TPR repeat-containing protein At1g05150-like [Vitis vinifera]
CL3491.Contig1_All	gi|225453494|ref|XP_002275162.1|	PREDICTED: elongation factor G, mitochondrial [Vitis vinifera] >gi|297734553|emb|CBI16604.3| unnamed protein product [Vitis vinifera]
Unigene32735_All	gi|359480423|ref|XP_003632458.1|	PREDICTED: uncharacterized protein LOC100248291 [Vitis vinifera]
Unigene11568_All	gi|225425720|ref|XP_002275251.1|	PREDICTED: cullin-3A [Vitis vinifera]
CL12279.Contig3_All	gi|297734872|emb|CBI17106.3|	unnamed protein product [Vitis vinifera]
CL3358.Contig1_All	gi|255572949|ref|XP_002527405.1|	Protein SEY1, putative [Ricinus communis] >gi|223533215|gb|EEF34971.1| Protein SEY1, putative [Ricinus communis]
CL914.Contig5_All	gi|255557965|ref|XP_002520011.1|	conserved hypothetical protein [Ricinus communis] >gi|223540775|gb|EEF42335.1| conserved hypothetical protein [Ricinus communis]
Unigene376_All	gi|255572949|ref|XP_002527405.1|	Protein SEY1, putative [Ricinus communis] >gi|223533215|gb|EEF34971.1| Protein SEY1, putative [Ricinus communis]
Unigene26132_All	gi|260505494|gb|ACX42226.1|	heat shock protein 90 [Ipomoea nil]
CL10266.Contig2_All	gi|3122572|sp|Q43644.1|NDUS1_SOLTU	RecName: Full=NADH dehydrogenase [ubiquinone] iron-sulfur protein 1, mitochondrial; AltName: Full=76 kDa mitochondrial complex I subunit; AltName: Full=Complex I-76kD; Short=CI-76kD; AltName: Full=NADH-ubiquinone oxidoreductase 76 kDa subunit; Flags: Precursor >gi|758340|emb|CAA59818.1| 76 kDa mitochondrial complex I subunit [Solanum tuberosum]
CL5709.Contig3_All	gi|297736790|emb|CBI25991.3|	unnamed protein product [Vitis vinifera]
CL655.Contig7_All	gi|225441793|ref|XP_002277870.1|	PREDICTED: uncharacterized protein LOC100255472 [Vitis vinifera]
CL6479.Contig7_All	gi|359486926|ref|XP_002271349.2|	PREDICTED: myotubularin-related protein 2-like [Vitis vinifera]
CL1523.Contig2_All	gi|359472760|ref|XP_003631193.1|	PREDICTED: uncharacterized protein LOC100247555 [Vitis vinifera]
CL257.Contig6_All	gi|225435510|ref|XP_002285548.1|	PREDICTED: uncharacterized protein LOC100246702 [Vitis vinifera]
CL14427.Contig1_All	gi|225454595|ref|XP_002267912.1|	PREDICTED: uncharacterized protein LOC100240775 [Vitis vinifera]
Unigene101_All	gi|350535937|ref|NP_001234477.1|	plasma membrane H+-ATPase [Solanum lycopersicum] >gi|5901757|gb|AAD55399.1|AF179442_1 plasma membrane H+-ATPase isoform LHA2 [Solanum lycopersicum] >gi|9789539|gb|AAF98344.1|AF275745_1 plasma membrane H+-ATPase [Solanum lycopersicum]
CL13072.Contig2_All	gi|225434891|ref|XP_002283273.1|	PREDICTED: ATP-dependent zinc metalloprotease FTSH 10, mitochondrial [Vitis vinifera] >gi|297746048|emb|CBI16104.3| unnamed protein product [Vitis vinifera]
CL4035.Contig3_All	gi|224068448|ref|XP_002326123.1|	predicted protein [Populus trichocarpa] >gi|222833316|gb|EEE71793.1| predicted protein [Populus trichocarpa]
Unigene21901_All	gi|359489550|ref|XP_002278335.2|	PREDICTED: histone-lysine N-methyltransferase ATX4-like [Vitis vinifera]
CL10114.Contig2_All	gi|225461445|ref|XP_002284987.1|	PREDICTED: vesicle-fusing ATPase-like [Vitis vinifera]
CL2491.Contig2_All	gi|221185997|gb|ACM07441.1|	starch-branching enzyme I [Nelumbo nucifera]
CL6009.Contig5_All	gi|225460048|ref|XP_002273755.1|	PREDICTED: SCY1-like protein 2 [Vitis vinifera] >gi|297734819|emb|CBI17053.3| unnamed protein product [Vitis vinifera]
CL788.Contig2_All	gi|225428655|ref|XP_002281581.1|	PREDICTED: uncharacterized protein LOC100260575 [Vitis vinifera]
CL5757.Contig3_All	gi|359492549|ref|XP_002283309.2|	PREDICTED: uncharacterized protein LOC100259158 [Vitis vinifera]
CL928.Contig3_All	gi|60652321|gb|AAX33233.1|	plastid alpha-amylase [Actinidia chinensis]
CL2955.Contig1_All	gi|225425842|ref|XP_002265505.1|	PREDICTED: lipoxygenase 6, choloroplastic [Vitis vinifera] >gi|297738375|emb|CBI27576.3| unnamed protein product [Vitis vinifera]
CL3546.Contig5_All	gi|359485756|ref|XP_002270014.2|	PREDICTED: endoplasmin homolog [Vitis vinifera]
CL11043.Contig2_All	gi|296082228|emb|CBI21233.3|	unnamed protein product [Vitis vinifera]
CL12128.Contig2_All	gi|255557871|ref|XP_002519965.1|	Extensin-3 precursor, putative [Ricinus communis] >gi|223541011|gb|EEF42569.1| Extensin-3 precursor, putative [Ricinus communis]
CL9197.Contig1_All	gi|326498279|dbj|BAJ98567.1|	predicted protein [Hordeum vulgare subsp. vulgare]
Unigene14928_All	gi|359477175|ref|XP_003631946.1|	PREDICTED: acyl-CoA dehydrogenase family member 10 isoform 2 [Vitis vinifera] >gi|296083330|emb|CBI22966.3| unnamed protein product [Vitis vinifera]
CL2750.Contig2_All	gi|225430107|ref|XP_002281922.1|	PREDICTED: uncharacterized protein LOC100264575 [Vitis vinifera]
CL4819.Contig3_All	gi|359493969|ref|XP_002283802.2|	PREDICTED: chaperone protein ClpD, chloroplastic-like [Vitis vinifera] >gi|147770910|emb|CAN67541.1| hypothetical protein VITISV_012383 [Vitis vinifera] >gi|302142786|emb|CBI20081.3| unnamed protein product [Vitis vinifera]
Unigene32819_All	gi|225452988|ref|XP_002262784.1|	PREDICTED: uncharacterized protein LOC100258751 [Vitis vinifera] >gi|147858253|emb|CAN83921.1| hypothetical protein VITISV_011842 [Vitis vinifera]
Unigene21833_All	gi|225454595|ref|XP_002267912.1|	PREDICTED: uncharacterized protein LOC100240775 [Vitis vinifera]
CL494.Contig2_All	gi|255575898|ref|XP_002528846.1|	conserved hypothetical protein [Ricinus communis] >gi|223531697|gb|EEF33520.1| conserved hypothetical protein [Ricinus communis]
CL655.Contig8_All	gi|225441793|ref|XP_002277870.1|	PREDICTED: uncharacterized protein LOC100255472 [Vitis vinifera]
CL797.Contig6_All	gi|13925881|gb|AAK49454.1|AF304374_1	cellulose synthase catalytic subunit [Nicotiana alata]
CL10266.Contig1_All	gi|3122572|sp|Q43644.1|NDUS1_SOLTU	RecName: Full=NADH dehydrogenase [ubiquinone] iron-sulfur protein 1, mitochondrial; AltName: Full=76 kDa mitochondrial complex I subunit; AltName: Full=Complex I-76kD; Short=CI-76kD; AltName: Full=NADH-ubiquinone oxidoreductase 76 kDa subunit; Flags: Precursor >gi|758340|emb|CAA59818.1| 76 kDa mitochondrial complex I subunit [Solanum tuberosum]
CL10720.Contig1_All	gi|359481863|ref|XP_003632681.1|	PREDICTED: uncharacterized protein LOC100257222 [Vitis vinifera]
CL427.Contig1_All	gi|326518198|dbj|BAK07351.1|	predicted protein [Hordeum vulgare subsp. vulgare]
Unigene32475_All	gi|359492620|ref|XP_002282359.2|	PREDICTED: uncharacterized protein LOC100257358 [Vitis vinifera]
CL3500.Contig2_All	gi|359482448|ref|XP_003632775.1|	PREDICTED: subtilisin-like protease-like [Vitis vinifera]
CL4296.Contig11_All	gi|225441137|ref|XP_002266164.1|	PREDICTED: protein fluG-like [Vitis vinifera]
CL1877.Contig10_All	gi|255557651|ref|XP_002519855.1|	lipid binding protein, putative [Ricinus communis] >gi|223540901|gb|EEF42459.1| lipid binding protein, putative [Ricinus communis]
CL2012.Contig4_All	gi|225459463|ref|XP_002284383.1|	PREDICTED: oxysterol-binding protein-related protein 1C [Vitis vinifera] >gi|302141870|emb|CBI19073.3| unnamed protein product [Vitis vinifera]
CL1555.Contig5_All	gi|297739742|emb|CBI29924.3|	unnamed protein product [Vitis vinifera]
CL4575.Contig3_All	gi|224115046|ref|XP_002316926.1|	predicted protein [Populus trichocarpa] >gi|222859991|gb|EEE97538.1| predicted protein [Populus trichocarpa]
CL1877.Contig8_All	gi|255557651|ref|XP_002519855.1|	lipid binding protein, putative [Ricinus communis] >gi|223540901|gb|EEF42459.1| lipid binding protein, putative [Ricinus communis]
CL12145.Contig1_All	gi|359492366|ref|XP_002284607.2|	PREDICTED: NAD kinase 2, chloroplastic-like [Vitis vinifera]
CL3370.Contig7_All	gi|49523571|emb|CAF18247.1|	SEU1 protein [Antirrhinum majus]
CL5125.Contig3_All	gi|359477093|ref|XP_003631936.1|	PREDICTED: E3 ubiquitin-protein ligase UPL6-like isoform 1 [Vitis vinifera] >gi|296083205|emb|CBI22841.3| unnamed protein product [Vitis vinifera]
CL10088.Contig2_All	gi|324388022|gb|ADY38784.1|	sequence-specific DNA-binding transcription factor [Coffea arabica]
CL4607.Contig2_All	gi|225449591|ref|XP_002279262.1|	PREDICTED: elongator complex protein 1 [Vitis vinifera]
CL10847.Contig2_All	gi|359475699|ref|XP_003631734.1|	PREDICTED: protein FAR-RED IMPAIRED RESPONSE 1-like [Vitis vinifera]
CL9848.Contig1_All	gi|296090475|emb|CBI40671.3|	unnamed protein product [Vitis vinifera]
CL12779.Contig1_All	gi|297744033|emb|CBI37003.3|	unnamed protein product [Vitis vinifera]
CL3370.Contig2_All	gi|49523571|emb|CAF18247.1|	SEU1 protein [Antirrhinum majus]
CL394.Contig1_All	gi|359485959|ref|XP_002267672.2|	PREDICTED: probable LRR receptor-like serine/threonine-protein kinase At1g56130-like [Vitis vinifera]
CL1829.Contig3_All	gi|255560015|ref|XP_002521026.1|	AP-1 complex subunit gamma-2, putative [Ricinus communis] >gi|223539863|gb|EEF41443.1| AP-1 complex subunit gamma-2, putative [Ricinus communis]
CL1000.Contig3_All	gi|225444363|ref|XP_002266688.1|	PREDICTED: homeobox-leucine zipper protein PROTODERMAL FACTOR 2 [Vitis vinifera] >gi|302144076|emb|CBI23181.3| unnamed protein product [Vitis vinifera]
Unigene39529_All	gi|84688910|gb|ABC61504.1|	AGO4-1, partial [Nicotiana benthamiana]
CL5879.Contig2_All	gi|255559169|ref|XP_002520606.1|	glutamate receptor 3 plant, putative [Ricinus communis] >gi|223540205|gb|EEF41779.1| glutamate receptor 3 plant, putative [Ricinus communis]
CL7598.Contig4_All	gi|255579617|ref|XP_002530649.1|	conserved hypothetical protein [Ricinus communis] >gi|223529782|gb|EEF31718.1| conserved hypothetical protein [Ricinus communis]
CL1905.Contig2_All	gi|85069279|gb|ABC69711.1|	auxin response factor 2 [Solanum lycopersicum]
CL999.Contig4_All	gi|3299896|gb|AAC25984.1|	beta-galactosidase [Solanum lycopersicum]
Unigene4003_All	gi|297736304|emb|CBI24942.3|	unnamed protein product [Vitis vinifera]
CL4473.Contig6_All	gi|225448888|ref|XP_002263930.1|	PREDICTED: uncharacterized protein LOC100241098 [Vitis vinifera]
CL3893.Contig6_All	gi|255556564|ref|XP_002519316.1|	Squamosa promoter-binding protein, putative [Ricinus communis] >gi|223541631|gb|EEF43180.1| Squamosa promoter-binding protein, putative [Ricinus communis]
CL7778.Contig5_All	gi|359484916|ref|XP_002266859.2|	PREDICTED: chaperone protein ClpB-like [Vitis vinifera]
CL9114.Contig2_All	gi|359479833|ref|XP_002267103.2|	PREDICTED: spermatogenesis-associated protein 20-like [Vitis vinifera]
CL1555.Contig1_All	gi|297739742|emb|CBI29924.3|	unnamed protein product [Vitis vinifera]
CL458.Contig62_All	gi|359493981|ref|XP_003634703.1|	PREDICTED: probable leucine-rich repeat receptor-like serine/threonine-protein kinase At3g14840-like [Vitis vinifera]
CL5627.Contig2_All	gi|359487562|ref|XP_002279731.2|	PREDICTED: uncharacterized protein LOC100249389 [Vitis vinifera]
CL999.Contig5_All	gi|3299896|gb|AAC25984.1|	beta-galactosidase [Solanum lycopersicum]
CL1041.Contig2_All	gi|225451661|ref|XP_002276313.1|	PREDICTED: transcription-repair-coupling factor-like [Vitis vinifera]
CL3620.Contig3_All	gi|225443280|ref|XP_002273667.1|	PREDICTED: exocyst complex component 8 [Vitis vinifera]
CL12583.Contig2_All	gi|359492508|ref|XP_002283711.2|	PREDICTED: E3 ubiquitin-protein ligase UPL2-like [Vitis vinifera]
Unigene7522_All	gi|225429912|ref|XP_002281133.1|	PREDICTED: probably inactive leucine-rich repeat receptor-like protein kinase At2g25790 [Vitis vinifera] >gi|296081832|emb|CBI20837.3| unnamed protein product [Vitis vinifera]
CL11859.Contig3_All	gi|119351159|gb|ABL63474.1|	ethylene receptor isoform 1 [Coffea canephora] >gi|119351161|gb|ABL63475.1| ethylene receptor isoform 2 [Coffea canephora] >gi|119351163|gb|ABL63476.1| ethylene receptor isoform 3 [Coffea canephora]
Unigene14277_All	gi|297746262|emb|CBI16318.3|	unnamed protein product [Vitis vinifera]
Unigene10721_All	gi|225458309|ref|XP_002281503.1|	PREDICTED: uncharacterized protein LOC100262487 [Vitis vinifera]
Unigene26631_All	gi|374639395|gb|AEZ55686.1|	putative 1-deoxy-D-xylulose 5-phosphate synthase of [Salvia miltiorrhiza]
Unigene32692_All	gi|359477881|ref|XP_002266665.2|	PREDICTED: LOW QUALITY PROTEIN: DNA repair protein RAD50-like [Vitis vinifera]
CL7778.Contig1_All	gi|359484916|ref|XP_002266859.2|	PREDICTED: chaperone protein ClpB-like [Vitis vinifera]
Unigene11678_All	gi|225437779|ref|XP_002281404.1|	PREDICTED: protein transport protein SEC23 [Vitis vinifera] >gi|297744089|emb|CBI37059.3| unnamed protein product [Vitis vinifera]
CL13345.Contig1_All	gi|359493408|ref|XP_003634589.1|	PREDICTED: receptor-like protein kinase HSL1-like [Vitis vinifera]
CL1802.Contig2_All	gi|225465288|ref|XP_002270977.1|	PREDICTED: methionine S-methyltransferase-like [Vitis vinifera]
CL1001.Contig11_All	gi|5834502|dbj|BAA84085.1|	potassium channel [Nicotiana paniculata]
CL1634.Contig3_All	gi|255566265|ref|XP_002524120.1|	Ubiquitin carboxyl-terminal hydrolase, putative [Ricinus communis] >gi|223536688|gb|EEF38330.1| Ubiquitin carboxyl-terminal hydrolase, putative [Ricinus communis]
CL7778.Contig6_All	gi|359484916|ref|XP_002266859.2|	PREDICTED: chaperone protein ClpB-like [Vitis vinifera]
Unigene25074_All	gi|391348929|ref|YP_006460156.1|	maturase (mitochondrion) [Mimulus guttatus] >gi|340007654|gb|AEK26518.1| maturase (mitochondrion) [Mimulus guttatus]
CL1877.Contig9_All	gi|255557651|ref|XP_002519855.1|	lipid binding protein, putative [Ricinus communis] >gi|223540901|gb|EEF42459.1| lipid binding protein, putative [Ricinus communis]
Unigene1563_All	gi|148299083|gb|ABQ58079.1|	subtilisin-like protease [Nicotiana tabacum]
CL570.Contig6_All	gi|296081597|emb|CBI20602.3|	unnamed protein product [Vitis vinifera]
CL7778.Contig3_All	gi|359484916|ref|XP_002266859.2|	PREDICTED: chaperone protein ClpB-like [Vitis vinifera]
CL1061.Contig2_All	gi|296090500|emb|CBI40831.3|	unnamed protein product [Vitis vinifera]
CL2964.Contig3_All	gi|225465318|ref|XP_002269453.1|	PREDICTED: probable leucine-rich repeat receptor-like protein kinase At5g49770-like [Vitis vinifera]
CL3758.Contig6_All	gi|224081501|ref|XP_002306436.1|	glutamate-gated kainate-type ion channel receptor subunit GluR5 [Populus trichocarpa] >gi|222855885|gb|EEE93432.1| glutamate-gated kainate-type ion channel receptor subunit GluR5 [Populus trichocarpa]
CL526.Contig7_All	gi|255545124|ref|XP_002513623.1|	ATP binding protein, putative [Ricinus communis] >gi|223547531|gb|EEF49026.1| ATP binding protein, putative [Ricinus communis]
CL5879.Contig1_All	gi|255559169|ref|XP_002520606.1|	glutamate receptor 3 plant, putative [Ricinus communis] >gi|223540205|gb|EEF41779.1| glutamate receptor 3 plant, putative [Ricinus communis]
CL11044.Contig2_All	gi|255550700|ref|XP_002516399.1|	protein transport protein sec23, putative [Ricinus communis] >gi|223544497|gb|EEF46016.1| protein transport protein sec23, putative [Ricinus communis]
CL12614.Contig3_All	gi|255571157|ref|XP_002526529.1|	protein transport protein sec23, putative [Ricinus communis] >gi|223534204|gb|EEF35920.1| protein transport protein sec23, putative [Ricinus communis]
CL1987.Contig2_All	gi|356519282|ref|XP_003528302.1|	PREDICTED: pyrophosphate-energized vacuolar membrane proton pump-like [Glycine max]
CL3893.Contig8_All	gi|255556564|ref|XP_002519316.1|	Squamosa promoter-binding protein, putative [Ricinus communis] >gi|223541631|gb|EEF43180.1| Squamosa promoter-binding protein, putative [Ricinus communis]
CL11902.Contig3_All	gi|289466128|gb|ADC94831.1|	cytochrome P450 reductase [Perilla frutescens]
CL2007.Contig14_All	gi|224099783|ref|XP_002311616.1|	predicted protein [Populus trichocarpa] >gi|222851436|gb|EEE88983.1| predicted protein [Populus trichocarpa]
Unigene29061_All	gi|359492962|ref|XP_003634489.1|	PREDICTED: uncharacterized protein LOC100254031 isoform 2 [Vitis vinifera]
CL2067.Contig2_All	gi|359484223|ref|XP_002285418.2|	PREDICTED: probable galactinol--sucrose galactosyltransferase 6-like [Vitis vinifera]
CL2964.Contig1_All	gi|225465318|ref|XP_002269453.1|	PREDICTED: probable leucine-rich repeat receptor-like protein kinase At5g49770-like [Vitis vinifera]
Unigene11042_All	gi|225428354|ref|XP_002283202.1|	PREDICTED: protein FAR1-RELATED SEQUENCE 5-like [Vitis vinifera]
CL3500.Contig3_All	gi|359482448|ref|XP_003632775.1|	PREDICTED: subtilisin-like protease-like [Vitis vinifera]
Unigene7214_All	gi|255575596|ref|XP_002528698.1|	phospholipid-transporting atpase, putative [Ricinus communis] >gi|223531870|gb|EEF33687.1| phospholipid-transporting atpase, putative [Ricinus communis]
CL2711.Contig1_All	gi|255569405|ref|XP_002525670.1|	ATP-binding cassette transporter, putative [Ricinus communis] >gi|223535106|gb|EEF36788.1| ATP-binding cassette transporter, putative [Ricinus communis]
CL3370.Contig5_All	gi|49523571|emb|CAF18247.1|	SEU1 protein [Antirrhinum majus]
CL3823.Contig16_All	gi|359480896|ref|XP_003632541.1|	PREDICTED: probable cation-transporting ATPase-like isoform 2 [Vitis vinifera]
CL13839.Contig6_All	gi|255538810|ref|XP_002510470.1|	vacuolar proton atpase, putative [Ricinus communis] >gi|223551171|gb|EEF52657.1| vacuolar proton atpase, putative [Ricinus communis]
Unigene1428_All	gi|225446619|ref|XP_002280724.1|	PREDICTED: uncharacterized protein LOC100255804 [Vitis vinifera] >gi|302143427|emb|CBI21988.3| unnamed protein product [Vitis vinifera]
CL3893.Contig1_All	gi|255556564|ref|XP_002519316.1|	Squamosa promoter-binding protein, putative [Ricinus communis] >gi|223541631|gb|EEF43180.1| Squamosa promoter-binding protein, putative [Ricinus communis]
Unigene10919_All	gi|359492673|ref|XP_002282958.2|	PREDICTED: uncharacterized protein LOC100259179 [Vitis vinifera]
CL13839.Contig4_All	gi|255538810|ref|XP_002510470.1|	vacuolar proton atpase, putative [Ricinus communis] >gi|223551171|gb|EEF52657.1| vacuolar proton atpase, putative [Ricinus communis]
CL4888.Contig1_All	gi|190148357|gb|ACE63261.1|	histidine kinase 3 [Betula pendula]
Unigene3926_All	gi|359484223|ref|XP_002285418.2|	PREDICTED: probable galactinol--sucrose galactosyltransferase 6-like [Vitis vinifera]
CL2007.Contig4_All	gi|224099783|ref|XP_002311616.1|	predicted protein [Populus trichocarpa] >gi|222851436|gb|EEE88983.1| predicted protein [Populus trichocarpa]
CL5127.Contig12_All	gi|225462248|ref|XP_002263264.1|	PREDICTED: uncharacterized protein LOC100257013 [Vitis vinifera] >gi|147772468|emb|CAN65102.1| hypothetical protein VITISV_021043 [Vitis vinifera]
CL7778.Contig2_All	gi|359484916|ref|XP_002266859.2|	PREDICTED: chaperone protein ClpB-like [Vitis vinifera]
Unigene14479_All	gi|21425669|emb|CAC95022.1|	mitochondrial RNA polymerase [Nicotiana tabacum]
CL1332.Contig1_All	gi|225432256|ref|XP_002271765.1|	PREDICTED: uncharacterized protein LOC100240940 [Vitis vinifera] >gi|297736848|emb|CBI26049.3| unnamed protein product [Vitis vinifera]
CL1460.Contig4_All	gi|297735002|emb|CBI17364.3|	unnamed protein product [Vitis vinifera]
CL2500.Contig1_All	gi|359489057|ref|XP_003633864.1|	PREDICTED: TATA-binding protein-associated factor 172 isoform 3 [Vitis vinifera]
CL526.Contig11_All	gi|255545124|ref|XP_002513623.1|	ATP binding protein, putative [Ricinus communis] >gi|223547531|gb|EEF49026.1| ATP binding protein, putative [Ricinus communis]
CL11902.Contig1_All	gi|289466128|gb|ADC94831.1|	cytochrome P450 reductase [Perilla frutescens]
CL621.Contig3_All	gi|359489827|ref|XP_002276292.2|	PREDICTED: uncharacterized protein LOC100262009 [Vitis vinifera]
CL835.Contig3_All	gi|255543489|ref|XP_002512807.1|	Potassium transporter, putative [Ricinus communis] >gi|223547818|gb|EEF49310.1| Potassium transporter, putative [Ricinus communis]
CL12577.Contig2_All	gi|225437495|ref|XP_002269765.1|	PREDICTED: protein FAR1-RELATED SEQUENCE 11-like [Vitis vinifera]
CL3893.Contig5_All	gi|255556564|ref|XP_002519316.1|	Squamosa promoter-binding protein, putative [Ricinus communis] >gi|223541631|gb|EEF43180.1| Squamosa promoter-binding protein, putative [Ricinus communis]
CL4473.Contig1_All	gi|225448888|ref|XP_002263930.1|	PREDICTED: uncharacterized protein LOC100241098 [Vitis vinifera]
CL1627.Contig2_All	gi|147833363|emb|CAN72934.1|	hypothetical protein VITISV_020616 [Vitis vinifera]
CL1930.Contig1_All	gi|297743300|emb|CBI36167.3|	unnamed protein product [Vitis vinifera]
CL6426.Contig1_All	gi|225449798|ref|XP_002272111.1|	PREDICTED: pentatricopeptide repeat-containing protein At1g11290-like [Vitis vinifera]
CL835.Contig10_All	gi|255543489|ref|XP_002512807.1|	Potassium transporter, putative [Ricinus communis] >gi|223547818|gb|EEF49310.1| Potassium transporter, putative [Ricinus communis]
CL835.Contig4_All	gi|255543489|ref|XP_002512807.1|	Potassium transporter, putative [Ricinus communis] >gi|223547818|gb|EEF49310.1| Potassium transporter, putative [Ricinus communis]
CL1545.Contig2_All	gi|225446457|ref|XP_002275272.1|	PREDICTED: uncharacterized protein LOC100250601 [Vitis vinifera]
CL2067.Contig3_All	gi|359484223|ref|XP_002285418.2|	PREDICTED: probable galactinol--sucrose galactosyltransferase 6-like [Vitis vinifera]
Unigene32308_All	gi|378758476|ref|YP_004935656.2|	rpoC2 gene product (chloroplast) [Sesamum indicum] >gi|378747302|gb|AEO92696.2| RNA polymerase beta&apos;&apos; subunit (chloroplast) [Sesamum indicum]
CL9582.Contig1_All	gi|359483029|ref|XP_002272000.2|	PREDICTED: hypoxia up-regulated protein 1 [Vitis vinifera]
CL526.Contig10_All	gi|255545124|ref|XP_002513623.1|	ATP binding protein, putative [Ricinus communis] >gi|223547531|gb|EEF49026.1| ATP binding protein, putative [Ricinus communis]
CL4285.Contig3_All	gi|147771543|emb|CAN75895.1|	hypothetical protein VITISV_038658 [Vitis vinifera]
CL2491.Contig4_All	gi|255539214|ref|XP_002510672.1|	starch branching enzyme II, putative [Ricinus communis] >gi|223551373|gb|EEF52859.1| starch branching enzyme II, putative [Ricinus communis]
CL6182.Contig1_All	gi|76880152|dbj|BAE45851.1|	DNA polymerase [Nicotiana tabacum]
CL4990.Contig3_All	gi|359485181|ref|XP_002278608.2|	PREDICTED: probable ATP-dependent RNA helicase YTHDC2-like [Vitis vinifera]
Unigene11252_All	gi|225447723|ref|XP_002273150.1|	PREDICTED: staphylococcal nuclease domain-containing protein 1 [Vitis vinifera] >gi|296088151|emb|CBI35621.3| unnamed protein product [Vitis vinifera]
CL10420.Contig2_All	gi|729623|sp|Q03685.1|BIP5_TOBAC	RecName: Full=Luminal-binding protein 5; Short=BiP 5; AltName: Full=78 kDa glucose-regulated protein homolog 5; Short=GRP-78-5; Flags: Precursor >gi|19813|emb|CAA42660.1| luminal binding protein (BiP) [Nicotiana tabacum]
CL4139.Contig5_All	gi|225445128|ref|XP_002280525.1|	PREDICTED: uncharacterized protein LOC100267936 [Vitis vinifera]
Unigene14660_All	gi|374676417|gb|AEZ56957.1|	boron transporter [Vitis vinifera]
CL4473.Contig4_All	gi|225448888|ref|XP_002263930.1|	PREDICTED: uncharacterized protein LOC100241098 [Vitis vinifera]
Unigene14264_All	gi|297746262|emb|CBI16318.3|	unnamed protein product [Vitis vinifera]
Unigene36014_All	gi|225464529|ref|XP_002272399.1|	PREDICTED: methyltransferase-like protein 1-like [Vitis vinifera]
Unigene36015_All	gi|225464529|ref|XP_002272399.1|	PREDICTED: methyltransferase-like protein 1-like [Vitis vinifera]
CL6182.Contig3_All	gi|76880152|dbj|BAE45851.1|	DNA polymerase [Nicotiana tabacum]
CL8064.Contig3_All	gi|225444325|ref|XP_002264502.1|	PREDICTED: uncharacterized membrane protein C24H6.13 isoform 1 [Vitis vinifera] >gi|302144095|emb|CBI23200.3| unnamed protein product [Vitis vinifera]
Unigene32899_All	gi|225465300|ref|XP_002269047.1|	PREDICTED: uncharacterized mitochondrial protein ymf11-like [Vitis vinifera]
CL3706.Contig1_All	gi|359475328|ref|XP_003631657.1|	PREDICTED: probable LRR receptor-like serine/threonine-protein kinase At2g16250-like [Vitis vinifera]
CL2614.Contig2_All	gi|225464936|ref|XP_002275292.1|	PREDICTED: protein transport protein Sec24-like At3g07100 isoform 1 [Vitis vinifera] >gi|296084904|emb|CBI28313.3| unnamed protein product [Vitis vinifera]
CL2491.Contig1_All	gi|255539214|ref|XP_002510672.1|	starch branching enzyme II, putative [Ricinus communis] >gi|223551373|gb|EEF52859.1| starch branching enzyme II, putative [Ricinus communis]
CL4296.Contig9_All	gi|225441137|ref|XP_002266164.1|	PREDICTED: protein fluG-like [Vitis vinifera]
CL6479.Contig3_All	gi|359486926|ref|XP_002271349.2|	PREDICTED: myotubularin-related protein 2-like [Vitis vinifera]
CL3893.Contig2_All	gi|225437714|ref|XP_002273228.1|	PREDICTED: squamosa promoter-binding-like protein 12-like isoform 1 [Vitis vinifera]
CL835.Contig5_All	gi|255543489|ref|XP_002512807.1|	Potassium transporter, putative [Ricinus communis] >gi|223547818|gb|EEF49310.1| Potassium transporter, putative [Ricinus communis]
CL9244.Contig5_All	gi|326526297|dbj|BAJ97165.1|	predicted protein [Hordeum vulgare subsp. vulgare]
Unigene7773_All	gi|302142900|emb|CBI20195.3|	unnamed protein product [Vitis vinifera]
CL2007.Contig27_All	gi|224099783|ref|XP_002311616.1|	predicted protein [Populus trichocarpa] >gi|222851436|gb|EEE88983.1| predicted protein [Populus trichocarpa]
CL568.Contig5_All	gi|359484002|ref|XP_002272177.2|	PREDICTED: vacuolar protein sorting-associated protein 54-like [Vitis vinifera]
CL11758.Contig4_All	gi|225426022|ref|XP_002273571.1|	PREDICTED: crooked neck-like protein 1 [Vitis vinifera] >gi|147864786|emb|CAN81550.1| hypothetical protein VITISV_028250 [Vitis vinifera]
CL12421.Contig3_All	gi|371927103|gb|AEX58649.1|	prolyl oligopeptidase [Coffea arabica] >gi|371927105|gb|AEX58650.1| prolyl oligopeptidase [Coffea arabica]
CL1146.Contig1_All	gi|225436522|ref|XP_002273792.1|	PREDICTED: ABC transporter G family member 3 [Vitis vinifera] >gi|297734935|emb|CBI17169.3| unnamed protein product [Vitis vinifera]
CL4473.Contig5_All	gi|225448888|ref|XP_002263930.1|	PREDICTED: uncharacterized protein LOC100241098 [Vitis vinifera]
Unigene22360_All	gi|225444607|ref|XP_002277404.1|	PREDICTED: polyphosphoinositide phosphatase [Vitis vinifera] >gi|297738507|emb|CBI27752.3| unnamed protein product [Vitis vinifera]
CL12375.Contig2_All	gi|225431451|ref|XP_002274170.1|	PREDICTED: uncharacterized protein LOC100247174 [Vitis vinifera] >gi|296088541|emb|CBI37532.3| unnamed protein product [Vitis vinifera]
Unigene10718_All	gi|302142480|emb|CBI19683.3|	unnamed protein product [Vitis vinifera]
Unigene20562_All	gi|225454595|ref|XP_002267912.1|	PREDICTED: uncharacterized protein LOC100240775 [Vitis vinifera]
Unigene7212_All	gi|255575596|ref|XP_002528698.1|	phospholipid-transporting atpase, putative [Ricinus communis] >gi|223531870|gb|EEF33687.1| phospholipid-transporting atpase, putative [Ricinus communis]
CL3893.Contig7_All	gi|255556564|ref|XP_002519316.1|	Squamosa promoter-binding protein, putative [Ricinus communis] >gi|223541631|gb|EEF43180.1| Squamosa promoter-binding protein, putative [Ricinus communis]
CL5143.Contig2_All	gi|225461808|ref|XP_002285634.1|	PREDICTED: probable rhamnose biosynthetic enzyme 1 [Vitis vinifera]
CL6182.Contig4_All	gi|76880152|dbj|BAE45851.1|	DNA polymerase [Nicotiana tabacum]
Unigene9005_All	gi|359473576|ref|XP_002264955.2|	PREDICTED: pre-mRNA-splicing factor ATP-dependent RNA helicase PRP16-like [Vitis vinifera]
CL6239.Contig2_All	gi|297737219|emb|CBI26420.3|	unnamed protein product [Vitis vinifera]
CL13322.Contig1_All	gi|171854673|dbj|BAG16526.1|	putative glyoxysomal fatty acid beta-oxidation multifunctional protein [Capsicum chinense]
CL6643.Contig1_All	gi|359486139|ref|XP_002265418.2|	PREDICTED: protein FAR1-RELATED SEQUENCE 11-like [Vitis vinifera]
Unigene4074_All	gi|350537305|ref|NP_001234288.1|	SBT2 protein precursor [Solanum lycopersicum] >gi|1771162|emb|CAA67430.1| SBT2 [Solanum lycopersicum] >gi|3687307|emb|CAA07000.1| subtilisin-like protease [Solanum lycopersicum]
CL10192.Contig2_All	gi|225446693|ref|XP_002282107.1|	PREDICTED: ATP-dependent zinc metalloprotease FTSH 2, chloroplastic-like [Vitis vinifera]
CL10192.Contig3_All	gi|225446693|ref|XP_002282107.1|	PREDICTED: ATP-dependent zinc metalloprotease FTSH 2, chloroplastic-like [Vitis vinifera]
CL3274.Contig5_All	gi|296278602|gb|ADH04265.1|	ARF1 [Nicotiana benthamiana]
CL615.Contig5_All	gi|297745511|emb|CBI40591.3|	unnamed protein product [Vitis vinifera]
CL12375.Contig1_All	gi|225431451|ref|XP_002274170.1|	PREDICTED: uncharacterized protein LOC100247174 [Vitis vinifera] >gi|296088541|emb|CBI37532.3| unnamed protein product [Vitis vinifera]
CL12467.Contig1_All	gi|297746431|emb|CBI16487.3|	unnamed protein product [Vitis vinifera]
CL9880.Contig1_All	gi|225436023|ref|XP_002270441.1|	PREDICTED: protein FAR1-RELATED SEQUENCE 3 [Vitis vinifera] >gi|296083973|emb|CBI24361.3| unnamed protein product [Vitis vinifera]
CL8648.Contig6_All	gi|224065184|ref|XP_002301705.1|	predicted protein [Populus trichocarpa] >gi|222843431|gb|EEE80978.1| predicted protein [Populus trichocarpa]
CL10192.Contig1_All	gi|225446693|ref|XP_002282107.1|	PREDICTED: ATP-dependent zinc metalloprotease FTSH 2, chloroplastic-like [Vitis vinifera]
CL12212.Contig1_All	gi|359495038|ref|XP_002267704.2|	PREDICTED: flowering time control protein FY-like [Vitis vinifera]
CL2007.Contig15_All	gi|224099783|ref|XP_002311616.1|	predicted protein [Populus trichocarpa] >gi|222851436|gb|EEE88983.1| predicted protein [Populus trichocarpa]
CL12573.Contig3_All	gi|225427514|ref|XP_002264009.1|	PREDICTED: replication protein A 70 kDa DNA-binding subunit-like [Vitis vinifera]
CL5702.Contig1_All	gi|225447456|ref|XP_002266728.1|	PREDICTED: subtilisin-like protease [Vitis vinifera] >gi|296085071|emb|CBI28486.3| unnamed protein product [Vitis vinifera]
CL8962.Contig11_All	gi|296086479|emb|CBI32068.3|	unnamed protein product [Vitis vinifera]
CL10720.Contig6_All	gi|359481863|ref|XP_003632681.1|	PREDICTED: uncharacterized protein LOC100257222 [Vitis vinifera]
CL4116.Contig3_All	gi|3806016|gb|AAC69177.1|	peroxisomal targeting signal 1 receptor [Nicotiana tabacum]
Unigene10781_All	gi|225456629|ref|XP_002266656.1|	PREDICTED: uncharacterized protein LOC100256959 [Vitis vinifera]
CL3149.Contig8_All	gi|350535751|ref|NP_001234467.1|	aminodeoxychorismate synthase/glutamine amidotransferase [Solanum lycopersicum] >gi|40218381|gb|AAR83121.1| aminodeoxychorismate synthase/glutamine amidotransferase [Solanum lycopersicum]
CL4923.Contig3_All	gi|356536548|ref|XP_003536799.1|	PREDICTED: callose synthase 9-like isoform 1 [Glycine max]
CL11585.Contig1_All	gi|225448150|ref|XP_002263889.1|	PREDICTED: ATP-dependent RNA helicase DHX29 [Vitis vinifera] >gi|297739540|emb|CBI29722.3| unnamed protein product [Vitis vinifera]
CL3546.Contig3_All	gi|359485756|ref|XP_002270014.2|	PREDICTED: endoplasmin homolog [Vitis vinifera]
CL3256.Contig3_All	gi|166919372|gb|ABZ04081.1|	chloroplast heat shock protein 70-2 [Ipomoea nil]
CL3384.Contig7_All	gi|285309967|emb|CBE71057.1|	aconitate hydratase 3 [Citrus clementina]
CL526.Contig6_All	gi|255545124|ref|XP_002513623.1|	ATP binding protein, putative [Ricinus communis] >gi|223547531|gb|EEF49026.1| ATP binding protein, putative [Ricinus communis]
CL2950.Contig4_All	gi|392465167|dbj|BAM24707.1|	Heat shock protein 70 [Nicotiana tabacum]
CL3256.Contig2_All	gi|166919372|gb|ABZ04081.1|	chloroplast heat shock protein 70-2 [Ipomoea nil]
Unigene19570_All	gi|225455588|ref|XP_002269540.1|	PREDICTED: LRR receptor-like serine/threonine-protein kinase ERL2-like [Vitis vinifera]
CL1877.Contig5_All	gi|255557651|ref|XP_002519855.1|	lipid binding protein, putative [Ricinus communis] >gi|223540901|gb|EEF42459.1| lipid binding protein, putative [Ricinus communis]
CL4028.Contig5_All	gi|225444607|ref|XP_002277404.1|	PREDICTED: polyphosphoinositide phosphatase [Vitis vinifera] >gi|297738507|emb|CBI27752.3| unnamed protein product [Vitis vinifera]
CL3578.Contig1_All	gi|225435251|ref|XP_002284945.1|	PREDICTED: E3 SUMO-protein ligase SIZ1-like [Vitis vinifera]
CL8225.Contig2_All	gi|351629998|gb|AEQ54916.1|	trehalose-6-phosphate synthase [Salvia miltiorrhiza]
CL13317.Contig1_All	gi|225439442|ref|XP_002264659.1|	PREDICTED: digalactosyldiacylglycerol synthase 1, chloroplastic-like [Vitis vinifera]
CL3611.Contig3_All	gi|297744752|emb|CBI38014.3|	unnamed protein product [Vitis vinifera]
CL3789.Contig5_All	gi|225452112|ref|XP_002281005.1|	PREDICTED: lisH domain and HEAT repeat-containing protein KIAA1468 homolog [Vitis vinifera]
CL293.Contig1_All	gi|359492622|ref|XP_002282350.2|	PREDICTED: uncharacterized protein LOC100267859 [Vitis vinifera]
CL9812.Contig2_All	gi|225434670|ref|XP_002279721.1|	PREDICTED: ATP-dependent zinc metalloprotease FTSH 9, chloroplastic-like [Vitis vinifera]
CL2068.Contig2_All	gi|225426192|ref|XP_002273444.1|	PREDICTED: DNA repair helicase XPB1-like [Vitis vinifera]
CL11330.Contig5_All	gi|359481103|ref|XP_002263641.2|	PREDICTED: trafficking protein particle complex subunit 8-like [Vitis vinifera]
CL13385.Contig3_All	gi|359474925|ref|XP_002263382.2|	PREDICTED: beta-galactosidase 3-like [Vitis vinifera] >gi|297744764|emb|CBI38026.3| unnamed protein product [Vitis vinifera]
Unigene1457_All	gi|224117832|ref|XP_002317679.1|	predicted protein [Populus trichocarpa] >gi|222860744|gb|EEE98291.1| predicted protein [Populus trichocarpa]
Unigene25262_All	gi|255574422|ref|XP_002528124.1|	transferase, transferring glycosyl groups, putative [Ricinus communis] >gi|223532463|gb|EEF34254.1| transferase, transferring glycosyl groups, putative [Ricinus communis]
CL7047.Contig3_All	gi|21579|emb|CAA36612.1|	unnamed protein product [Solanum tuberosum]
Unigene44819_All	gi|225460063|ref|XP_002271525.1|	PREDICTED: bifunctional aspartokinase/homoserine dehydrogenase, chloroplastic-like [Vitis vinifera]
CL1555.Contig2_All	gi|297739742|emb|CBI29924.3|	unnamed protein product [Vitis vinifera]
CL2491.Contig5_All	gi|255539214|ref|XP_002510672.1|	starch branching enzyme II, putative [Ricinus communis] >gi|223551373|gb|EEF52859.1| starch branching enzyme II, putative [Ricinus communis]
Unigene17889_All	gi|225441793|ref|XP_002277870.1|	PREDICTED: uncharacterized protein LOC100255472 [Vitis vinifera]
CL57.Contig2_All	gi|350538831|ref|NP_001234617.1|	starch synthase IV [Solanum lycopersicum] >gi|247643234|gb|ACT09058.1| starch synthase IV precursor [Solanum lycopersicum]
Unigene14263_All	gi|359478353|ref|XP_002285176.2|	PREDICTED: homeobox-leucine zipper protein REVOLUTA [Vitis vinifera]
CL4116.Contig1_All	gi|3806016|gb|AAC69177.1|	peroxisomal targeting signal 1 receptor [Nicotiana tabacum]
CL4118.Contig3_All	gi|224065699|ref|XP_002301927.1|	precursor of protein cell division protease ftsh-like protein [Populus trichocarpa] >gi|222843653|gb|EEE81200.1| precursor of protein cell division protease ftsh-like protein [Populus trichocarpa]
CL4118.Contig4_All	gi|224065699|ref|XP_002301927.1|	precursor of protein cell division protease ftsh-like protein [Populus trichocarpa] >gi|222843653|gb|EEE81200.1| precursor of protein cell division protease ftsh-like protein [Populus trichocarpa]
CL4028.Contig14_All	gi|225444607|ref|XP_002277404.1|	PREDICTED: polyphosphoinositide phosphatase [Vitis vinifera] >gi|297738507|emb|CBI27752.3| unnamed protein product [Vitis vinifera]
CL4220.Contig2_All	gi|255572579|ref|XP_002527223.1|	oligopeptidase A, putative [Ricinus communis] >gi|223533399|gb|EEF35149.1| oligopeptidase A, putative [Ricinus communis]
CL575.Contig4_All	gi|255544946|ref|XP_002513534.1|	Magnesium-chelatase subunit chlD, chloroplast precursor, putative [Ricinus communis] >gi|223547442|gb|EEF48937.1| Magnesium-chelatase subunit chlD, chloroplast precursor, putative [Ricinus communis]
CL2950.Contig3_All	gi|38325815|gb|AAR17080.1|	heat shock protein 70-3 [Nicotiana tabacum]
CL5282.Contig6_All	gi|113205156|gb|AAX95757.2|	BAH domain-containing protein, putative [Solanum lycopersicum]
CL4815.Contig2_All	gi|19571727|emb|CAC86963.1|	stachyose synthase [Stachys affinis]
CL13684.Contig10_All	gi|225448715|ref|XP_002280870.1|	PREDICTED: probable inactive serine/threonine-protein kinase scy1 isoform 1 [Vitis vinifera] >gi|297736476|emb|CBI25347.3| unnamed protein product [Vitis vinifera]
Unigene16299_All	gi|225446619|ref|XP_002280724.1|	PREDICTED: uncharacterized protein LOC100255804 [Vitis vinifera] >gi|302143427|emb|CBI21988.3| unnamed protein product [Vitis vinifera]
CL458.Contig73_All	gi|359493981|ref|XP_003634703.1|	PREDICTED: probable leucine-rich repeat receptor-like serine/threonine-protein kinase At3g14840-like [Vitis vinifera]
CL2950.Contig1_All	gi|392465167|dbj|BAM24707.1|	Heat shock protein 70 [Nicotiana tabacum]
CL2950.Contig2_All	gi|38325815|gb|AAR17080.1|	heat shock protein 70-3 [Nicotiana tabacum]
CL7098.Contig1_All	gi|359474852|ref|XP_003631542.1|	PREDICTED: subtilisin-like protease-like [Vitis vinifera]
CL2389.Contig3_All	gi|225438438|ref|XP_002276939.1|	PREDICTED: exosome complex exonuclease RRP44 isoform 2 [Vitis vinifera] >gi|296082564|emb|CBI21569.3| unnamed protein product [Vitis vinifera]
CL13001.Contig3_All	gi|255582203|ref|XP_002531894.1|	dead box ATP-dependent RNA helicase, putative [Ricinus communis] >gi|223528461|gb|EEF30493.1| dead box ATP-dependent RNA helicase, putative [Ricinus communis]
CL13185.Contig2_All	gi|224109282|ref|XP_002315147.1|	predicted protein [Populus trichocarpa] >gi|222864187|gb|EEF01318.1| predicted protein [Populus trichocarpa]
CL1753.Contig2_All	gi|225460119|ref|XP_002275612.1|	PREDICTED: uncharacterized protein LOC100260107 [Vitis vinifera] >gi|297741004|emb|CBI31316.3| unnamed protein product [Vitis vinifera]
CL3133.Contig5_All	gi|255570069|ref|XP_002525997.1|	conserved hypothetical protein [Ricinus communis] >gi|223534729|gb|EEF36421.1| conserved hypothetical protein [Ricinus communis]
CL870.Contig6_All	gi|356540952|ref|XP_003538948.1|	PREDICTED: uncharacterized protein LOC100801514 [Glycine max]
CL1001.Contig13_All	gi|5834502|dbj|BAA84085.1|	potassium channel [Nicotiana paniculata]
CL4757.Contig2_All	gi|296081931|emb|CBI20936.3|	unnamed protein product [Vitis vinifera]
CL6512.Contig1_All	gi|225456989|ref|XP_002278890.1|	PREDICTED: uncharacterized protein LOC100257111 [Vitis vinifera]
CL12564.Contig2_All	gi|147856644|emb|CAN82462.1|	hypothetical protein VITISV_009583 [Vitis vinifera]
CL1474.Contig5_All	gi|356559147|ref|XP_003547862.1|	PREDICTED: CCAAT/enhancer-binding protein zeta-like [Glycine max]
CL4250.Contig1_All	gi|4138282|emb|CAA09697.1|	RNA-directed RNA polymerase [Nicotiana tabacum]
CL1474.Contig8_All	gi|356559147|ref|XP_003547862.1|	PREDICTED: CCAAT/enhancer-binding protein zeta-like [Glycine max]
CL9419.Contig1_All	gi|297737748|emb|CBI26949.3|	unnamed protein product [Vitis vinifera]
Unigene25266_All	gi|147777785|emb|CAN75734.1|	hypothetical protein VITISV_030148 [Vitis vinifera]
CL2548.Contig3_All	gi|359482489|ref|XP_002264494.2|	PREDICTED: uncharacterized protein LOC100267761 [Vitis vinifera]
CL8268.Contig3_All	gi|359473015|ref|XP_003631230.1|	PREDICTED: phosphate transporter PHO1 homolog 1 isoform 2 [Vitis vinifera] >gi|297737904|emb|CBI27105.3| unnamed protein product [Vitis vinifera]
CL3149.Contig7_All	gi|350535751|ref|NP_001234467.1|	aminodeoxychorismate synthase/glutamine amidotransferase [Solanum lycopersicum] >gi|40218381|gb|AAR83121.1| aminodeoxychorismate synthase/glutamine amidotransferase [Solanum lycopersicum]
CL3620.Contig1_All	gi|225443280|ref|XP_002273667.1|	PREDICTED: exocyst complex component 8 [Vitis vinifera]
CL4636.Contig3_All	gi|6225816|sp|O04015.1|P5CS_ACTDE	RecName: Full=Delta-1-pyrroline-5-carboxylate synthase; Short=P5CS; Includes: RecName: Full=Glutamate 5-kinase; Short=GK; AltName: Full=Gamma-glutamyl kinase; Includes: RecName: Full=Gamma-glutamyl phosphate reductase; Short=GPR; AltName: Full=Glutamate-5-semialdehyde dehydrogenase; AltName: Full=Glutamyl-gamma-semialdehyde dehydrogenase >gi|1928960|gb|AAC14481.1| pyrroline-5-carboxylate syntheta…
CL1945.Contig1_All	gi|225446819|ref|XP_002279329.1|	PREDICTED: conserved oligomeric Golgi complex subunit 5 [Vitis vinifera] >gi|302143539|emb|CBI22100.3| unnamed protein product [Vitis vinifera]
CL7206.Contig1_All	gi|255582589|ref|XP_002532077.1|	conserved hypothetical protein [Ricinus communis] >gi|223528259|gb|EEF30311.1| conserved hypothetical protein [Ricinus communis]
CL4028.Contig3_All	gi|225444607|ref|XP_002277404.1|	PREDICTED: polyphosphoinositide phosphatase [Vitis vinifera] >gi|297738507|emb|CBI27752.3| unnamed protein product [Vitis vinifera]
Unigene14711_All	gi|359478506|ref|XP_003632124.1|	PREDICTED: LOW QUALITY PROTEIN: E3 ubiquitin-protein ligase listerin-like [Vitis vinifera]
CL2503.Contig3_All	gi|224140275|ref|XP_002323508.1|	predicted protein [Populus trichocarpa] >gi|222868138|gb|EEF05269.1| predicted protein [Populus trichocarpa]
CL2503.Contig5_All	gi|224140275|ref|XP_002323508.1|	predicted protein [Populus trichocarpa] >gi|222868138|gb|EEF05269.1| predicted protein [Populus trichocarpa]
CL722.Contig3_All	gi|359481915|ref|XP_002272687.2|	PREDICTED: uncharacterized protein LOC100264171 [Vitis vinifera]
CL722.Contig4_All	gi|359481915|ref|XP_002272687.2|	PREDICTED: uncharacterized protein LOC100264171 [Vitis vinifera]
Unigene25448_All	gi|225446619|ref|XP_002280724.1|	PREDICTED: uncharacterized protein LOC100255804 [Vitis vinifera] >gi|302143427|emb|CBI21988.3| unnamed protein product [Vitis vinifera]
CL11057.Contig4_All	gi|225431423|ref|XP_002280019.1|	PREDICTED: uncharacterized protein LOC100262676 [Vitis vinifera]
CL12212.Contig2_All	gi|359495038|ref|XP_002267704.2|	PREDICTED: flowering time control protein FY-like [Vitis vinifera]
CL21.Contig1_All	gi|298204931|emb|CBI34238.3|	unnamed protein product [Vitis vinifera]
CL13121.Contig1_All	gi|356565647|ref|XP_003551050.1|	PREDICTED: DEAD-box ATP-dependent RNA helicase 21-like isoform 1 [Glycine max] >gi|356565649|ref|XP_003551051.1| PREDICTED: DEAD-box ATP-dependent RNA helicase 21-like isoform 2 [Glycine max]
CL4116.Contig2_All	gi|3806016|gb|AAC69177.1|	peroxisomal targeting signal 1 receptor [Nicotiana tabacum]
CL6481.Contig1_All	gi|225448459|ref|XP_002272182.1|	PREDICTED: uncharacterized protein LOC100250143 [Vitis vinifera]
CL5520.Contig1_All	gi|359475494|ref|XP_002270199.2|	PREDICTED: alpha-L-fucosidase 2-like [Vitis vinifera]
CL3578.Contig8_All	gi|225435251|ref|XP_002284945.1|	PREDICTED: E3 SUMO-protein ligase SIZ1-like [Vitis vinifera]
Unigene21964_All	gi|225464980|ref|XP_002274597.1|	PREDICTED: poly [ADP-ribose] polymerase 3 [Vitis vinifera] >gi|296084929|emb|CBI28338.3| unnamed protein product [Vitis vinifera]
CL10617.Contig3_All	gi|297739653|emb|CBI29835.3|	unnamed protein product [Vitis vinifera]
CL2249.Contig1_All	gi|356516372|ref|XP_003526869.1|	PREDICTED: probable methyltransferase PMT26-like [Glycine max]
CL4636.Contig2_All	gi|6225816|sp|O04015.1|P5CS_ACTDE	RecName: Full=Delta-1-pyrroline-5-carboxylate synthase; Short=P5CS; Includes: RecName: Full=Glutamate 5-kinase; Short=GK; AltName: Full=Gamma-glutamyl kinase; Includes: RecName: Full=Gamma-glutamyl phosphate reductase; Short=GPR; AltName: Full=Glutamate-5-semialdehyde dehydrogenase; AltName: Full=Glutamyl-gamma-semialdehyde dehydrogenase >gi|1928960|gb|AAC14481.1| pyrroline-5-carboxylate syntheta…
CL1904.Contig4_All	gi|255552969|ref|XP_002517527.1|	ATP-dependent transporter, putative [Ricinus communis] >gi|223543159|gb|EEF44691.1| ATP-dependent transporter, putative [Ricinus communis]
CL5702.Contig2_All	gi|225447456|ref|XP_002266728.1|	PREDICTED: subtilisin-like protease [Vitis vinifera] >gi|296085071|emb|CBI28486.3| unnamed protein product [Vitis vinifera]
CL11459.Contig1_All	gi|359488466|ref|XP_002274559.2|	PREDICTED: probable metal-nicotianamine transporter YSL6-like isoform 1 [Vitis vinifera] >gi|296082320|emb|CBI21325.3| unnamed protein product [Vitis vinifera]
CL3133.Contig3_All	gi|255570069|ref|XP_002525997.1|	conserved hypothetical protein [Ricinus communis] >gi|223534729|gb|EEF36421.1| conserved hypothetical protein [Ricinus communis]
Unigene25058_All	gi|359477127|ref|XP_002272118.2|	PREDICTED: calmodulin-binding transcription activator 5-like [Vitis vinifera] >gi|296083270|emb|CBI22906.3| unnamed protein product [Vitis vinifera]
CL11405.Contig2_All	gi|359486185|ref|XP_003633408.1|	PREDICTED: cleavage and polyadenylation specificity factor subunit 3-I-like [Vitis vinifera]
CL12364.Contig2_All	gi|225457538|ref|XP_002270499.1|	PREDICTED: pre-rRNA-processing protein TSR1 homolog [Vitis vinifera] >gi|297745545|emb|CBI40710.3| unnamed protein product [Vitis vinifera]
CL458.Contig72_All	gi|359493981|ref|XP_003634703.1|	PREDICTED: probable leucine-rich repeat receptor-like serine/threonine-protein kinase At3g14840-like [Vitis vinifera]
CL1904.Contig2_All	gi|255552969|ref|XP_002517527.1|	ATP-dependent transporter, putative [Ricinus communis] >gi|223543159|gb|EEF44691.1| ATP-dependent transporter, putative [Ricinus communis]
CL4634.Contig4_All	gi|350537279|ref|NP_001234287.1|	vacuolar H+-ATPase A2 subunit isoform [Solanum lycopersicum] >gi|27884018|gb|AAO23981.1| vacuolar H+-ATPase A2 subunit isoform [Solanum lycopersicum]
CL11823.Contig1_All	gi|359483690|ref|XP_002264211.2|	PREDICTED: probable receptor-like protein kinase At1g30570-like [Vitis vinifera]
CL4765.Contig4_All	gi|297746269|emb|CBI16325.3|	unnamed protein product [Vitis vinifera]
CL572.Contig11_All	gi|359485106|ref|XP_002268471.2|	PREDICTED: LOW QUALITY PROTEIN: villin-4 [Vitis vinifera]
Unigene419_All	gi|78217441|gb|ABB36796.1|	cryptochrome 1 [Nicotiana sylvestris]
CL2503.Contig4_All	gi|224140275|ref|XP_002323508.1|	predicted protein [Populus trichocarpa] >gi|222868138|gb|EEF05269.1| predicted protein [Populus trichocarpa]
CL2771.Contig5_All	gi|224138238|ref|XP_002322764.1|	white-brown-complex ABC transporter family [Populus trichocarpa] >gi|222867394|gb|EEF04525.1| white-brown-complex ABC transporter family [Populus trichocarpa]
CL4634.Contig2_All	gi|137460|sp|P09469.1|VATA_DAUCA	RecName: Full=V-type proton ATPase catalytic subunit A; Short=V-ATPase subunit A; AltName: Full=V-ATPase 69 kDa subunit; AltName: Full=Vacuolar proton pump subunit alpha >gi|167560|gb|AAA33139.1| 70kD vacuolar H+-ATPase [Daucus carota]
CL4634.Contig6_All	gi|137460|sp|P09469.1|VATA_DAUCA	RecName: Full=V-type proton ATPase catalytic subunit A; Short=V-ATPase subunit A; AltName: Full=V-ATPase 69 kDa subunit; AltName: Full=Vacuolar proton pump subunit alpha >gi|167560|gb|AAA33139.1| 70kD vacuolar H+-ATPase [Daucus carota]
CL7598.Contig6_All	gi|359495964|ref|XP_002267137.2|	PREDICTED: uncharacterized protein LOC100266068 [Vitis vinifera]
CL11639.Contig1_All	gi|356505639|ref|XP_003521597.1|	PREDICTED: DEAD-box ATP-dependent RNA helicase 24-like [Glycine max]
CL7006.Contig2_All	gi|225429228|ref|XP_002263457.1|	PREDICTED: heat shock 70 kDa protein, mitochondrial-like [Vitis vinifera]
CL9826.Contig1_All	gi|359492463|ref|XP_002284042.2|	PREDICTED: isoamylase 3, chloroplastic-like [Vitis vinifera]
CL752.Contig7_All	gi|371486267|gb|AEX31181.1|	calmodulin-binding transcription factor SR1L [Solanum lycopersicum]
CL1435.Contig3_All	gi|148923085|gb|ABR18800.1|	somatic embryogenesis receptor-like kinase 1 [Solanum peruvianum]
CL832.Contig3_All	gi|147846791|emb|CAN80628.1|	hypothetical protein VITISV_032620 [Vitis vinifera]
Unigene14749_All	gi|225462062|ref|XP_002269575.1|	PREDICTED: enhancer of mRNA-decapping protein 4-like [Vitis vinifera]
CL1904.Contig3_All	gi|356548482|ref|XP_003542630.1|	PREDICTED: ABC transporter F family member 4-like [Glycine max]
CL11405.Contig3_All	gi|359486185|ref|XP_003633408.1|	PREDICTED: cleavage and polyadenylation specificity factor subunit 3-I-like [Vitis vinifera]
CL6926.Contig1_All	gi|255583134|ref|XP_002532333.1|	synaptotagmin, putative [Ricinus communis] >gi|223527950|gb|EEF30035.1| synaptotagmin, putative [Ricinus communis]
CL3337.Contig3_All	gi|359495990|ref|XP_003635128.1|	PREDICTED: uncharacterized protein LOC100255037 [Vitis vinifera]
CL3780.Contig2_All	gi|359485692|ref|XP_002275342.2|	PREDICTED: probable histone-lysine N-methyltransferase ATXR3-like [Vitis vinifera]
CL1895.Contig5_All	gi|147826806|emb|CAN63950.1|	hypothetical protein VITISV_032357 [Vitis vinifera]
CL4511.Contig3_All	gi|255537059|ref|XP_002509596.1|	Amine oxidase [copper-containing] precursor, putative [Ricinus communis] >gi|223549495|gb|EEF50983.1| Amine oxidase [copper-containing] precursor, putative [Ricinus communis]
CL9092.Contig4_All	gi|359476080|ref|XP_002282016.2|	PREDICTED: uncharacterized protein LOC100262933 [Vitis vinifera]
Unigene14361_All	gi|224101583|ref|XP_002312340.1|	predicted protein [Populus trichocarpa] >gi|222852160|gb|EEE89707.1| predicted protein [Populus trichocarpa]
Unigene14776_All	gi|225429339|ref|XP_002269471.1|	PREDICTED: pentatricopeptide repeat-containing protein At5g02860 [Vitis vinifera]
CL13121.Contig2_All	gi|356565647|ref|XP_003551050.1|	PREDICTED: DEAD-box ATP-dependent RNA helicase 21-like isoform 1 [Glycine max] >gi|356565649|ref|XP_003551051.1| PREDICTED: DEAD-box ATP-dependent RNA helicase 21-like isoform 2 [Glycine max]
CL4730.Contig2_All	gi|224100723|ref|XP_002311988.1|	hypothetical protein POPTRDRAFT_765239 [Populus trichocarpa] >gi|222851808|gb|EEE89355.1| hypothetical protein POPTRDRAFT_765239 [Populus trichocarpa]
CL3432.Contig1_All	gi|297737151|emb|CBI26352.3|	unnamed protein product [Vitis vinifera]
CL13490.Contig3_All	gi|225435142|ref|XP_002284629.1|	PREDICTED: uncharacterized protein LOC100250176 [Vitis vinifera]
CL7261.Contig4_All	gi|255545040|ref|XP_002513581.1|	ATP-dependent peptidase, putative [Ricinus communis] >gi|223547489|gb|EEF48984.1| ATP-dependent peptidase, putative [Ricinus communis]
Unigene8187_All	gi|225437600|ref|XP_002271180.1|	PREDICTED: pentatricopeptide repeat-containing protein At2g31400, chloroplastic [Vitis vinifera]
CL487.Contig4_All	gi|225431916|ref|XP_002276905.1|	PREDICTED: serine/threonine-protein phosphatase 4 regulatory subunit 3 [Vitis vinifera]
CL7006.Contig3_All	gi|225429228|ref|XP_002263457.1|	PREDICTED: heat shock 70 kDa protein, mitochondrial-like [Vitis vinifera]
CL1815.Contig1_All	gi|225442040|ref|XP_002271999.1|	PREDICTED: uncharacterized protein LOC100251482 [Vitis vinifera]
CL9982.Contig2_All	gi|359490053|ref|XP_003634022.1|	PREDICTED: pentatricopeptide repeat-containing protein At4g30825, chloroplastic-like [Vitis vinifera] >gi|297745081|emb|CBI38673.3| unnamed protein product [Vitis vinifera]
CL4757.Contig1_All	gi|296081931|emb|CBI20936.3|	unnamed protein product [Vitis vinifera]
CL2249.Contig3_All	gi|356516372|ref|XP_003526869.1|	PREDICTED: probable methyltransferase PMT26-like [Glycine max]
CL2771.Contig3_All	gi|296089333|emb|CBI39105.3|	unnamed protein product [Vitis vinifera]
CL8819.Contig2_All	gi|225423672|ref|XP_002276491.1|	PREDICTED: vacuolar protein sorting-associated protein 52 homolog [Vitis vinifera] >gi|297737982|emb|CBI27183.3| unnamed protein product [Vitis vinifera]
CL7261.Contig2_All	gi|255545040|ref|XP_002513581.1|	ATP-dependent peptidase, putative [Ricinus communis] >gi|223547489|gb|EEF48984.1| ATP-dependent peptidase, putative [Ricinus communis]
CL1774.Contig6_All	gi|374095601|gb|AEY85028.1|	putative ATP-binding protein [Camellia sinensis]
CL304.Contig16_All	gi|359477127|ref|XP_002272118.2|	PREDICTED: calmodulin-binding transcription activator 5-like [Vitis vinifera] >gi|296083270|emb|CBI22906.3| unnamed protein product [Vitis vinifera]
CL2249.Contig2_All	gi|356516372|ref|XP_003526869.1|	PREDICTED: probable methyltransferase PMT26-like [Glycine max]
CL2700.Contig1_All	gi|359484809|ref|XP_003633167.1|	PREDICTED: uncharacterized protein LOC100257033 [Vitis vinifera]
CL5459.Contig5_All	gi|224084451|ref|XP_002307301.1|	predicted protein [Populus trichocarpa] >gi|222856750|gb|EEE94297.1| predicted protein [Populus trichocarpa]
CL2559.Contig3_All	gi|225444523|ref|XP_002268966.1|	PREDICTED: uncharacterized protein LOC100247051 [Vitis vinifera]
CL3153.Contig1_All	gi|255556394|ref|XP_002519231.1|	map3k delta-1 protein kinase, putative [Ricinus communis] >gi|223541546|gb|EEF43095.1| map3k delta-1 protein kinase, putative [Ricinus communis]
CL1902.Contig11_All	gi|225458426|ref|XP_002283704.1|	PREDICTED: exocyst complex component SEC3A isoform 1 [Vitis vinifera] >gi|302142418|emb|CBI19621.3| unnamed protein product [Vitis vinifera]
CL3432.Contig2_All	gi|297737151|emb|CBI26352.3|	unnamed protein product [Vitis vinifera]
CL3841.Contig2_All	gi|225463008|ref|XP_002264906.1|	PREDICTED: transmembrane 9 superfamily member 4 [Vitis vinifera]
CL3421.Contig1_All	gi|75100800|sp|O82802.1|SIR1_TOBAC	RecName: Full=Sulfite reductase 1 [ferredoxin], chloroplastic; Short=NtSiR1; Flags: Precursor >gi|3721540|dbj|BAA33531.1| sulfite reductase [Nicotiana tabacum] >gi|3738234|dbj|BAA33796.1| sulfite reductase [Nicotiana tabacum]
CL3455.Contig1_All	gi|359494102|ref|XP_002276879.2|	PREDICTED: uncharacterized protein LOC100243584 [Vitis vinifera]
CL3841.Contig1_All	gi|225463008|ref|XP_002264906.1|	PREDICTED: transmembrane 9 superfamily member 4 [Vitis vinifera]
CL6911.Contig7_All	gi|359477292|ref|XP_002276298.2|	PREDICTED: protein ALWAYS EARLY 3-like [Vitis vinifera]
CL3153.Contig3_All	gi|255556394|ref|XP_002519231.1|	map3k delta-1 protein kinase, putative [Ricinus communis] >gi|223541546|gb|EEF43095.1| map3k delta-1 protein kinase, putative [Ricinus communis]
CL5459.Contig4_All	gi|225458916|ref|XP_002285486.1|	PREDICTED: probable xyloglucan glycosyltransferase 12 [Vitis vinifera]
CL11559.Contig1_All	gi|359486635|ref|XP_002279201.2|	PREDICTED: uncharacterized protein LOC100263302 [Vitis vinifera]
Unigene11016_All	gi|225445998|ref|XP_002267263.1|	PREDICTED: pentatricopeptide repeat-containing protein At2g18940 [Vitis vinifera] >gi|297735424|emb|CBI17864.3| unnamed protein product [Vitis vinifera]
Unigene29200_All	gi|225432604|ref|XP_002277936.1|	PREDICTED: long chain acyl-CoA synthetase 7, peroxisomal [Vitis vinifera] >gi|297737021|emb|CBI26222.3| unnamed protein product [Vitis vinifera]
CL7332.Contig2_All	gi|225437400|ref|XP_002270318.1|	PREDICTED: gamma-tubulin complex component 4 homolog [Vitis vinifera] >gi|297743902|emb|CBI36872.3| unnamed protein product [Vitis vinifera]
CL8130.Contig1_All	gi|255584317|ref|XP_002532894.1|	Cyclic nucleotide-gated ion channel, putative [Ricinus communis] >gi|223527328|gb|EEF29474.1| Cyclic nucleotide-gated ion channel, putative [Ricinus communis]
CL2737.Contig3_All	gi|359491448|ref|XP_002276429.2|	PREDICTED: uncharacterized protein LOC100262742 [Vitis vinifera]
CL6345.Contig1_All	gi|359496629|ref|XP_002263151.2|	PREDICTED: LRR receptor-like serine/threonine-protein kinase HSL2-like [Vitis vinifera]
Unigene29206_All	gi|359487320|ref|XP_003633566.1|	PREDICTED: glucosamine--fructose-6-phosphate aminotransferase [isomerizing] 2 [Vitis vinifera]
CL1085.Contig2_All	gi|225432464|ref|XP_002277269.1|	PREDICTED: putative E3 ubiquitin-protein ligase RF298-like [Vitis vinifera]
CL1930.Contig3_All	gi|297743300|emb|CBI36167.3|	unnamed protein product [Vitis vinifera]
CL8819.Contig5_All	gi|225423672|ref|XP_002276491.1|	PREDICTED: vacuolar protein sorting-associated protein 52 homolog [Vitis vinifera] >gi|297737982|emb|CBI27183.3| unnamed protein product [Vitis vinifera]
CL8011.Contig4_All	gi|255555995|ref|XP_002519032.1|	double-stranded RNA binding protein, putative [Ricinus communis] >gi|223541695|gb|EEF43243.1| double-stranded RNA binding protein, putative [Ricinus communis]
CL3841.Contig4_All	gi|225463008|ref|XP_002264906.1|	PREDICTED: transmembrane 9 superfamily member 4 [Vitis vinifera]
Unigene32578_All	gi|359479088|ref|XP_003632213.1|	PREDICTED: ubiquitin carboxyl-terminal hydrolase 8-like [Vitis vinifera]
CL145.Contig6_All	gi|297739695|emb|CBI29877.3|	unnamed protein product [Vitis vinifera]
CL5862.Contig1_All	gi|225435458|ref|XP_002285463.1|	PREDICTED: nucleolar GTP-binding protein 1-like [Vitis vinifera]
CL7261.Contig3_All	gi|255545040|ref|XP_002513581.1|	ATP-dependent peptidase, putative [Ricinus communis] >gi|223547489|gb|EEF48984.1| ATP-dependent peptidase, putative [Ricinus communis]
CL3841.Contig3_All	gi|225463008|ref|XP_002264906.1|	PREDICTED: transmembrane 9 superfamily member 4 [Vitis vinifera]
Unigene316_All	gi|225461311|ref|XP_002281726.1|	PREDICTED: double-strand break repair protein MRE11 [Vitis vinifera] >gi|302143084|emb|CBI20379.3| unnamed protein product [Vitis vinifera]
CL1687.Contig9_All	gi|13785467|dbj|BAB43907.1|	phosphoenolpyruvate carboxykinase [Flaveria trinervia]
CL71.Contig6_All	gi|359475913|ref|XP_002272679.2|	PREDICTED: uncharacterized protein LOC100254265 [Vitis vinifera]
CL2012.Contig3_All	gi|255545520|ref|XP_002513820.1|	Oxysterol-binding protein, putative [Ricinus communis] >gi|223546906|gb|EEF48403.1| Oxysterol-binding protein, putative [Ricinus communis]
CL9973.Contig3_All	gi|225461403|ref|XP_002284857.1|	PREDICTED: choline transporter-like protein 2 [Vitis vinifera] >gi|302143029|emb|CBI20324.3| unnamed protein product [Vitis vinifera]
CL3422.Contig3_All	gi|255547253|ref|XP_002514684.1|	diacylglycerol kinase, theta, putative [Ricinus communis] >gi|223546288|gb|EEF47790.1| diacylglycerol kinase, theta, putative [Ricinus communis]
CL3976.Contig2_All	gi|225432264|ref|XP_002275833.1|	PREDICTED: uncharacterized protein LOC100254500 [Vitis vinifera]
CL9973.Contig1_All	gi|225461403|ref|XP_002284857.1|	PREDICTED: choline transporter-like protein 2 [Vitis vinifera] >gi|302143029|emb|CBI20324.3| unnamed protein product [Vitis vinifera]
Unigene7693_All	gi|402715752|gb|AFQ93694.1|	acyl-CoA oxidase 2 [Prunus persica]
CL10450.Contig3_All	gi|359476009|ref|XP_002280915.2|	PREDICTED: L-arabinokinase-like [Vitis vinifera]
CL11570.Contig2_All	gi|356564518|ref|XP_003550500.1|	PREDICTED: uncharacterized protein LOC100818519 [Glycine max]
CL580.Contig20_All	gi|255577001|ref|XP_002529385.1|	Cyclic nucleotide-gated ion channel, putative [Ricinus communis] >gi|223531133|gb|EEF32981.1| Cyclic nucleotide-gated ion channel, putative [Ricinus communis]
Unigene14556_All	gi|225428430|ref|XP_002280414.1|	PREDICTED: adoMet-dependent rRNA methyltransferase spb1 [Vitis vinifera]
CL11405.Contig1_All	gi|359486185|ref|XP_003633408.1|	PREDICTED: cleavage and polyadenylation specificity factor subunit 3-I-like [Vitis vinifera]
CL315.Contig1_All	gi|359483927|ref|XP_003633037.1|	PREDICTED: cation-chloride cotransporter 1 isoform 2 [Vitis vinifera]
Unigene20683_All	gi|225433707|ref|XP_002268048.1|	PREDICTED: probable importin-7 homolog [Vitis vinifera]
CL4116.Contig6_All	gi|3806016|gb|AAC69177.1|	peroxisomal targeting signal 1 receptor [Nicotiana tabacum]
CL3908.Contig2_All	gi|359477374|ref|XP_002284013.2|	PREDICTED: acylamino-acid-releasing enzyme-like isoform 1 [Vitis vinifera] >gi|297737147|emb|CBI26348.3| unnamed protein product [Vitis vinifera]
CL3908.Contig5_All	gi|359477374|ref|XP_002284013.2|	PREDICTED: acylamino-acid-releasing enzyme-like isoform 1 [Vitis vinifera] >gi|297737147|emb|CBI26348.3| unnamed protein product [Vitis vinifera]
CL5459.Contig2_All	gi|225458916|ref|XP_002285486.1|	PREDICTED: probable xyloglucan glycosyltransferase 12 [Vitis vinifera]
CL8122.Contig1_All	gi|224052994|ref|XP_002297654.1|	10-formyltetrahydrofolate synthetase [Populus trichocarpa] >gi|222844912|gb|EEE82459.1| 10-formyltetrahydrofolate synthetase [Populus trichocarpa]
CL4942.Contig2_All	gi|225426757|ref|XP_002282540.1|	PREDICTED: SPX domain-containing membrane protein At4g22990 [Vitis vinifera] >gi|297742609|emb|CBI34758.3| unnamed protein product [Vitis vinifera]
CL4942.Contig4_All	gi|225426757|ref|XP_002282540.1|	PREDICTED: SPX domain-containing membrane protein At4g22990 [Vitis vinifera] >gi|297742609|emb|CBI34758.3| unnamed protein product [Vitis vinifera]
CL4942.Contig8_All	gi|225426757|ref|XP_002282540.1|	PREDICTED: SPX domain-containing membrane protein At4g22990 [Vitis vinifera] >gi|297742609|emb|CBI34758.3| unnamed protein product [Vitis vinifera]
CL71.Contig5_All	gi|359475913|ref|XP_002272679.2|	PREDICTED: uncharacterized protein LOC100254265 [Vitis vinifera]
CL8715.Contig3_All	gi|359484112|ref|XP_003633066.1|	PREDICTED: protease 2-like isoform 2 [Vitis vinifera]
CL1955.Contig3_All	gi|297737182|emb|CBI26383.3|	unnamed protein product [Vitis vinifera]
CL6849.Contig3_All	gi|109157676|pdb|2FON|A	Chain A, X-Ray Crystal Structure Of Leacx1, An Acyl-Coa Oxidase From Lycopersicon Esculentum (Tomato) >gi|109157677|pdb|2FON|B Chain B, X-Ray Crystal Structure Of Leacx1, An Acyl-Coa Oxidase From Lycopersicon Esculentum (Tomato) >gi|109157678|pdb|2FON|C Chain C, X-Ray Crystal Structure Of Leacx1, An Acyl-Coa Oxidase From Lycopersicon Esculentum (Tomato)
Unigene32616_All	gi|359473774|ref|XP_002266931.2|	PREDICTED: RNA polymerase II C-terminal domain phosphatase-like 3-like [Vitis vinifera]
CL7075.Contig8_All	gi|147833057|emb|CAN70546.1|	hypothetical protein VITISV_013807 [Vitis vinifera]
CL8130.Contig2_All	gi|255584317|ref|XP_002532894.1|	Cyclic nucleotide-gated ion channel, putative [Ricinus communis] >gi|223527328|gb|EEF29474.1| Cyclic nucleotide-gated ion channel, putative [Ricinus communis]
CL814.Contig2_All	gi|13536983|dbj|BAB40710.1|	BY-2 kinesin-like protein 10 [Nicotiana tabacum]
Unigene14559_All	gi|225428430|ref|XP_002280414.1|	PREDICTED: adoMet-dependent rRNA methyltransferase spb1 [Vitis vinifera]
CL12353.Contig2_All	gi|225425114|ref|XP_002273186.1|	PREDICTED: phytosulfokine receptor 1 [Vitis vinifera]
Unigene25881_All	gi|225461650|ref|XP_002283115.1|	PREDICTED: uncharacterized protein LOC100267539 [Vitis vinifera]
Unigene4131_All	gi|296088674|emb|CBI38124.3|	unnamed protein product [Vitis vinifera]
CL5802.Contig2_All	gi|224054892|ref|XP_002298383.1|	predicted protein [Populus trichocarpa] >gi|222845641|gb|EEE83188.1| predicted protein [Populus trichocarpa]
CL7208.Contig1_All	gi|359488087|ref|XP_002266063.2|	PREDICTED: probable lysine-specific demethylase JMJ14-like [Vitis vinifera]
CL11301.Contig2_All	gi|225431898|ref|XP_002276351.1|	PREDICTED: beta-D-xylosidase 1-like [Vitis vinifera]
CL2206.Contig6_All	gi|225442268|ref|XP_002279431.1|	PREDICTED: transmembrane 9 superfamily member 4 isoform 1 [Vitis vinifera] >gi|147784283|emb|CAN70590.1| hypothetical protein VITISV_026732 [Vitis vinifera] >gi|297743079|emb|CBI35946.3| unnamed protein product [Vitis vinifera]
CL455.Contig1_All	gi|224085786|ref|XP_002307696.1|	predicted protein [Populus trichocarpa] >gi|222857145|gb|EEE94692.1| predicted protein [Populus trichocarpa]
CL455.Contig2_All	gi|224085786|ref|XP_002307696.1|	predicted protein [Populus trichocarpa] >gi|222857145|gb|EEE94692.1| predicted protein [Populus trichocarpa]
CL9741.Contig1_All	gi|147768436|emb|CAN69267.1|	hypothetical protein VITISV_043643 [Vitis vinifera]
Unigene25769_All	gi|225432900|ref|XP_002284161.1|	PREDICTED: protein transport protein sec23-like isoform 1 [Vitis vinifera]
CL2737.Contig2_All	gi|359491448|ref|XP_002276429.2|	PREDICTED: uncharacterized protein LOC100262742 [Vitis vinifera]
CL3908.Contig1_All	gi|359477374|ref|XP_002284013.2|	PREDICTED: acylamino-acid-releasing enzyme-like isoform 1 [Vitis vinifera] >gi|297737147|emb|CBI26348.3| unnamed protein product [Vitis vinifera]
CL8130.Contig5_All	gi|255584317|ref|XP_002532894.1|	Cyclic nucleotide-gated ion channel, putative [Ricinus communis] >gi|223527328|gb|EEF29474.1| Cyclic nucleotide-gated ion channel, putative [Ricinus communis]
CL1687.Contig21_All	gi|350538279|ref|NP_001234079.1|	phosphoenolpyruvate carboxykinase [Solanum lycopersicum] >gi|16950587|gb|AAG01894.2| phosphoenolpyruvate carboxykinase [Solanum lycopersicum]
CL8432.Contig4_All	gi|224063433|ref|XP_002301144.1|	predicted protein [Populus trichocarpa] >gi|222842870|gb|EEE80417.1| predicted protein [Populus trichocarpa]
CL4024.Contig11_All	gi|225448966|ref|XP_002273083.1|	PREDICTED: lysine-specific histone demethylase 1 homolog 3-like [Vitis vinifera]
CL5884.Contig4_All	gi|350538695|ref|NP_001234611.1|	AvrPto-dependent Pto-interacting protein 3 [Solanum lycopersicum] >gi|57168303|gb|AAW38935.1| AvrPto-dependent Pto-interacting protein 3 [Solanum lycopersicum]
CL4003.Contig3_All	gi|224096282|ref|XP_002310598.1|	predicted protein [Populus trichocarpa] >gi|222853501|gb|EEE91048.1| predicted protein [Populus trichocarpa]
CL3238.Contig2_All	gi|225446635|ref|XP_002281104.1|	PREDICTED: uncharacterized protein LOC100262654 isoform 1 [Vitis vinifera]
Unigene732_All	gi|255577952|ref|XP_002529848.1|	DNA repair and recombination protein RAD26, putative [Ricinus communis] >gi|223530676|gb|EEF32549.1| DNA repair and recombination protein RAD26, putative [Ricinus communis]
Unigene7557_All	gi|359422253|ref|YP_004935658.1|	rpoB gene product (chloroplast) [Sesamum indicum] >gi|347448287|gb|AEO92698.1| RNA polymerase beta subunit (chloroplast) [Sesamum indicum]
CL4028.Contig4_All	gi|225444607|ref|XP_002277404.1|	PREDICTED: polyphosphoinositide phosphatase [Vitis vinifera] >gi|297738507|emb|CBI27752.3| unnamed protein product [Vitis vinifera]
CL3908.Contig4_All	gi|359477374|ref|XP_002284013.2|	PREDICTED: acylamino-acid-releasing enzyme-like isoform 1 [Vitis vinifera] >gi|297737147|emb|CBI26348.3| unnamed protein product [Vitis vinifera]
CL7752.Contig1_All	gi|147833654|emb|CAN77284.1|	hypothetical protein VITISV_043738 [Vitis vinifera]
Unigene820_All	gi|350537151|ref|NP_001234282.1|	SBT1 protein precursor [Solanum lycopersicum] >gi|1771160|emb|CAA67429.1| SBT1 [Solanum lycopersicum] >gi|3687305|emb|CAA06999.1| subtilisin-like protease [Solanum lycopersicum]
CL5802.Contig1_All	gi|224104501|ref|XP_002313457.1|	predicted protein [Populus trichocarpa] >gi|222849865|gb|EEE87412.1| predicted protein [Populus trichocarpa]
CL6903.Contig10_All	gi|93115179|gb|ABE98259.1|	KUP1 [Vitis vinifera]
Unigene13849_All	gi|225458426|ref|XP_002283704.1|	PREDICTED: exocyst complex component SEC3A isoform 1 [Vitis vinifera] >gi|302142418|emb|CBI19621.3| unnamed protein product [Vitis vinifera]
CL145.Contig4_All	gi|297739695|emb|CBI29877.3|	unnamed protein product [Vitis vinifera]
CL4024.Contig12_All	gi|225448966|ref|XP_002273083.1|	PREDICTED: lysine-specific histone demethylase 1 homolog 3-like [Vitis vinifera]
CL11617.Contig3_All	gi|255539302|ref|XP_002510716.1|	sugar transporter, putative [Ricinus communis] >gi|223551417|gb|EEF52903.1| sugar transporter, putative [Ricinus communis]
CL312.Contig9_All	gi|296083176|emb|CBI22812.3|	unnamed protein product [Vitis vinifera]
CL8694.Contig3_All	gi|255539306|ref|XP_002510718.1|	conserved hypothetical protein [Ricinus communis] >gi|223551419|gb|EEF52905.1| conserved hypothetical protein [Ricinus communis]
CL2206.Contig5_All	gi|225442268|ref|XP_002279431.1|	PREDICTED: transmembrane 9 superfamily member 4 isoform 1 [Vitis vinifera] >gi|147784283|emb|CAN70590.1| hypothetical protein VITISV_026732 [Vitis vinifera] >gi|297743079|emb|CBI35946.3| unnamed protein product [Vitis vinifera]
CL4694.Contig4_All	gi|225462733|ref|XP_002268992.1|	PREDICTED: cyclic nucleotide-gated ion channel 1 [Vitis vinifera] >gi|302143681|emb|CBI22542.3| unnamed protein product [Vitis vinifera]
CL2206.Contig8_All	gi|225442268|ref|XP_002279431.1|	PREDICTED: transmembrane 9 superfamily member 4 isoform 1 [Vitis vinifera] >gi|147784283|emb|CAN70590.1| hypothetical protein VITISV_026732 [Vitis vinifera] >gi|297743079|emb|CBI35946.3| unnamed protein product [Vitis vinifera]
Unigene389_All	gi|255554124|ref|XP_002518102.1|	conserved hypothetical protein [Ricinus communis] >gi|223542698|gb|EEF44235.1| conserved hypothetical protein [Ricinus communis]
CL2701.Contig4_All	gi|255574422|ref|XP_002528124.1|	transferase, transferring glycosyl groups, putative [Ricinus communis] >gi|223532463|gb|EEF34254.1| transferase, transferring glycosyl groups, putative [Ricinus communis]
CL3273.Contig1_All	gi|225436589|ref|XP_002275100.1|	PREDICTED: chromodomain-helicase-DNA-binding protein 2-like [Vitis vinifera]
Unigene32856_All	gi|225458828|ref|XP_002285297.1|	PREDICTED: calcium-transporting ATPase 1, chloroplastic-like [Vitis vinifera]
CL1367.Contig6_All	gi|255550758|ref|XP_002516427.1|	Protein YME1, putative [Ricinus communis] >gi|223544247|gb|EEF45768.1| Protein YME1, putative [Ricinus communis]
CL2746.Contig2_All	gi|225427116|ref|XP_002277673.1|	PREDICTED: homeobox-leucine zipper protein ROC3 [Vitis vinifera] >gi|147777871|emb|CAN60291.1| hypothetical protein VITISV_032685 [Vitis vinifera] >gi|297742043|emb|CBI33830.3| unnamed protein product [Vitis vinifera]
CL3908.Contig7_All	gi|359477374|ref|XP_002284013.2|	PREDICTED: acylamino-acid-releasing enzyme-like isoform 1 [Vitis vinifera] >gi|297737147|emb|CBI26348.3| unnamed protein product [Vitis vinifera]
CL2206.Contig9_All	gi|225442268|ref|XP_002279431.1|	PREDICTED: transmembrane 9 superfamily member 4 isoform 1 [Vitis vinifera] >gi|147784283|emb|CAN70590.1| hypothetical protein VITISV_026732 [Vitis vinifera] >gi|297743079|emb|CBI35946.3| unnamed protein product [Vitis vinifera]
CL2691.Contig4_All	gi|365927830|gb|AEX07775.1|	calmodulin-binding transcription factor SR2L [Solanum lycopersicum]
CL1367.Contig3_All	gi|255550758|ref|XP_002516427.1|	Protein YME1, putative [Ricinus communis] >gi|223544247|gb|EEF45768.1| Protein YME1, putative [Ricinus communis]
CL2691.Contig5_All	gi|365927830|gb|AEX07775.1|	calmodulin-binding transcription factor SR2L [Solanum lycopersicum]
CL7671.Contig1_All	gi|297745630|emb|CBI40795.3|	unnamed protein product [Vitis vinifera]
CL2701.Contig3_All	gi|255574422|ref|XP_002528124.1|	transferase, transferring glycosyl groups, putative [Ricinus communis] >gi|223532463|gb|EEF34254.1| transferase, transferring glycosyl groups, putative [Ricinus communis]
Unigene7512_All	gi|359491499|ref|XP_003634283.1|	PREDICTED: pentatricopeptide repeat-containing protein At4g02750-like [Vitis vinifera]
CL1962.Contig6_All	gi|225460189|ref|XP_002277079.1|	PREDICTED: leucyl-tRNA synthetase, cytoplasmic-like [Vitis vinifera]
Unigene32680_All	gi|359475153|ref|XP_002281272.2|	PREDICTED: serine/threonine-protein kinase SMG1 [Vitis vinifera]
CL1925.Contig6_All	gi|225469870|ref|XP_002269783.1|	PREDICTED: endoglucanase 25 [Vitis vinifera]
CL3739.Contig4_All	gi|225454224|ref|XP_002273843.1|	PREDICTED: beta-amylase 7-like [Vitis vinifera]
CL4062.Contig5_All	gi|225461381|ref|XP_002282052.1|	PREDICTED: WD repeat-containing protein 44-like [Vitis vinifera]
CL1925.Contig5_All	gi|225469870|ref|XP_002269783.1|	PREDICTED: endoglucanase 25 [Vitis vinifera]
CL4624.Contig8_All	gi|51989474|gb|AAU21243.1|	putative RNA-dependent RNA polymerase RdRP2 [Nicotiana benthamiana]
CL580.Contig17_All	gi|255577001|ref|XP_002529385.1|	Cyclic nucleotide-gated ion channel, putative [Ricinus communis] >gi|223531133|gb|EEF32981.1| Cyclic nucleotide-gated ion channel, putative [Ricinus communis]
CL8130.Contig3_All	gi|255584317|ref|XP_002532894.1|	Cyclic nucleotide-gated ion channel, putative [Ricinus communis] >gi|223527328|gb|EEF29474.1| Cyclic nucleotide-gated ion channel, putative [Ricinus communis]
Unigene14875_All	gi|365222906|gb|AEW69805.1|	Hop-interacting protein THI044 [Solanum lycopersicum]
CL2606.Contig1_All	gi|359489899|ref|XP_003633992.1|	PREDICTED: exportin-1 isoform 3 [Vitis vinifera]
CL3345.Contig3_All	gi|225442239|ref|XP_002274941.1|	PREDICTED: puromycin-sensitive aminopeptidase-like [Vitis vinifera]
CL12235.Contig3_All	gi|359479435|ref|XP_002268537.2|	PREDICTED: nucleobase-ascorbate transporter 12-like [Vitis vinifera]
CL3823.Contig6_All	gi|255544367|ref|XP_002513245.1|	cation-transporting atpase 13a1, putative [Ricinus communis] >gi|223547619|gb|EEF49113.1| cation-transporting atpase 13a1, putative [Ricinus communis]
CL5317.Contig1_All	gi|169883404|gb|ACA97594.1|	thiamine biosynthesis protein ThiC variant L1 [Solanum lycopersicum] >gi|169883405|gb|ACA97595.1| thiamine biosynthesis protein ThiC variant L2 [Solanum lycopersicum] >gi|169883406|gb|ACA97596.1| thiamine biosynthesis protein ThiC variant S [Solanum lycopersicum]
CL5317.Contig2_All	gi|169883404|gb|ACA97594.1|	thiamine biosynthesis protein ThiC variant L1 [Solanum lycopersicum] >gi|169883405|gb|ACA97595.1| thiamine biosynthesis protein ThiC variant L2 [Solanum lycopersicum] >gi|169883406|gb|ACA97596.1| thiamine biosynthesis protein ThiC variant S [Solanum lycopersicum]
Unigene3652_All	gi|49523569|emb|CAF18246.1|	STY-L protein [Antirrhinum majus]
CL1503.Contig3_All	gi|255569839|ref|XP_002525883.1|	oligopeptide transporter, putative [Ricinus communis] >gi|223534797|gb|EEF36487.1| oligopeptide transporter, putative [Ricinus communis]
CL1925.Contig4_All	gi|225469870|ref|XP_002269783.1|	PREDICTED: endoglucanase 25 [Vitis vinifera]
CL2066.Contig7_All	gi|359492408|ref|XP_002284419.2|	PREDICTED: DIS3-like exonuclease 2-like [Vitis vinifera]
CL580.Contig31_All	gi|255577001|ref|XP_002529385.1|	Cyclic nucleotide-gated ion channel, putative [Ricinus communis] >gi|223531133|gb|EEF32981.1| Cyclic nucleotide-gated ion channel, putative [Ricinus communis]
CL7075.Contig7_All	gi|359484894|ref|XP_003633181.1|	PREDICTED: eukaryotic initiation factor iso-4F subunit p82-34-like isoform 2 [Vitis vinifera]
CL12235.Contig2_All	gi|359479435|ref|XP_002268537.2|	PREDICTED: nucleobase-ascorbate transporter 12-like [Vitis vinifera]
CL5409.Contig4_All	gi|225444758|ref|XP_002279372.1|	PREDICTED: uncharacterized protein LOC100257610 [Vitis vinifera]
CL643.Contig1_All	gi|225459554|ref|XP_002285853.1|	PREDICTED: long chain acyl-CoA synthetase 9, chloroplastic [Vitis vinifera] >gi|302141820|emb|CBI19023.3| unnamed protein product [Vitis vinifera]
CL580.Contig23_All	gi|255577001|ref|XP_002529385.1|	Cyclic nucleotide-gated ion channel, putative [Ricinus communis] >gi|223531133|gb|EEF32981.1| Cyclic nucleotide-gated ion channel, putative [Ricinus communis]
Unigene29198_All	gi|225429230|ref|XP_002263595.1|	PREDICTED: DNA polymerase V-like [Vitis vinifera]
CL1687.Contig20_All	gi|255537864|ref|XP_002509997.1|	Phosphoenolpyruvate carboxykinase [ATP], putative [Ricinus communis] >gi|223550698|gb|EEF52184.1| Phosphoenolpyruvate carboxykinase [ATP], putative [Ricinus communis]
CL3537.Contig3_All	gi|225464091|ref|XP_002269380.1|	PREDICTED: root phototropism protein 3 [Vitis vinifera]
CL13385.Contig2_All	gi|359474925|ref|XP_002263382.2|	PREDICTED: beta-galactosidase 3-like [Vitis vinifera] >gi|297744764|emb|CBI38026.3| unnamed protein product [Vitis vinifera]
CL1878.Contig2_All	gi|296085461|emb|CBI29193.3|	unnamed protein product [Vitis vinifera]
CL2946.Contig4_All	gi|225440376|ref|XP_002266667.1|	PREDICTED: uncharacterized ribonuclease sll1290-like [Vitis vinifera]
CL12024.Contig3_All	gi|359472577|ref|XP_002281541.2|	PREDICTED: THO complex subunit 2-like [Vitis vinifera]
CL1503.Contig4_All	gi|255569839|ref|XP_002525883.1|	oligopeptide transporter, putative [Ricinus communis] >gi|223534797|gb|EEF36487.1| oligopeptide transporter, putative [Ricinus communis]
CL580.Contig33_All	gi|255577001|ref|XP_002529385.1|	Cyclic nucleotide-gated ion channel, putative [Ricinus communis] >gi|223531133|gb|EEF32981.1| Cyclic nucleotide-gated ion channel, putative [Ricinus communis]
CL3046.Contig4_All	gi|359481308|ref|XP_002269679.2|	PREDICTED: uncharacterized protein LOC100265434 [Vitis vinifera]
CL4003.Contig4_All	gi|356516279|ref|XP_003526823.1|	PREDICTED: uncharacterized protein sll1770-like [Glycine max]
CL5737.Contig2_All	gi|193290682|gb|ACF17649.1|	putative cytochrome reductase [Capsicum annuum]
CL9210.Contig2_All	gi|374639401|gb|AEZ55689.1|	kaurene synthase 2, partial [Salvia miltiorrhiza]
Unigene32594_All	gi|359493878|ref|XP_002281921.2|	PREDICTED: uncharacterized protein LOC100253761 [Vitis vinifera]
CL580.Contig21_All	gi|255577001|ref|XP_002529385.1|	Cyclic nucleotide-gated ion channel, putative [Ricinus communis] >gi|223531133|gb|EEF32981.1| Cyclic nucleotide-gated ion channel, putative [Ricinus communis]
CL3089.Contig6_All	gi|34481801|emb|CAC87836.1|	cullin 1B [Nicotiana tabacum]
CL4028.Contig9_All	gi|359482965|ref|XP_003632868.1|	PREDICTED: polyphosphoinositide phosphatase-like isoform 2 [Vitis vinifera]
CL4062.Contig2_All	gi|225461381|ref|XP_002282052.1|	PREDICTED: WD repeat-containing protein 44-like [Vitis vinifera]
CL5208.Contig3_All	gi|255565087|ref|XP_002523536.1|	lipid binding protein, putative [Ricinus communis] >gi|223537243|gb|EEF38875.1| lipid binding protein, putative [Ricinus communis]
CL2589.Contig3_All	gi|224075052|ref|XP_002304537.1|	cation proton exchanger [Populus trichocarpa] >gi|222841969|gb|EEE79516.1| cation proton exchanger [Populus trichocarpa]
CL3358.Contig8_All	gi|255549544|ref|XP_002515824.1|	Protein SEY1, putative [Ricinus communis] >gi|223545053|gb|EEF46566.1| Protein SEY1, putative [Ricinus communis]
CL8010.Contig2_All	gi|359481218|ref|XP_002267833.2|	PREDICTED: vacuolar-sorting receptor 1-like [Vitis vinifera] >gi|297735537|emb|CBI18031.3| unnamed protein product [Vitis vinifera]
CL10720.Contig5_All	gi|359481863|ref|XP_003632681.1|	PREDICTED: uncharacterized protein LOC100257222 [Vitis vinifera]
CL5770.Contig3_All	gi|225452522|ref|XP_002275112.1|	PREDICTED: DNA repair protein UVH3-like [Vitis vinifera]
CL722.Contig1_All	gi|359481915|ref|XP_002272687.2|	PREDICTED: uncharacterized protein LOC100264171 [Vitis vinifera]
CL2066.Contig3_All	gi|359492408|ref|XP_002284419.2|	PREDICTED: DIS3-like exonuclease 2-like [Vitis vinifera]
CL1367.Contig7_All	gi|255550758|ref|XP_002516427.1|	Protein YME1, putative [Ricinus communis] >gi|223544247|gb|EEF45768.1| Protein YME1, putative [Ricinus communis]
CL5900.Contig1_All	gi|225448875|ref|XP_002270269.1|	PREDICTED: uncharacterized protein LOC100254795 [Vitis vinifera]
CL3046.Contig3_All	gi|359481308|ref|XP_002269679.2|	PREDICTED: uncharacterized protein LOC100265434 [Vitis vinifera]
Unigene7207_All	gi|379987678|gb|AFD22619.1|	dicer-like 2 protein [Nicotiana attenuata]
CL2946.Contig6_All	gi|225440376|ref|XP_002266667.1|	PREDICTED: uncharacterized ribonuclease sll1290-like [Vitis vinifera]
CL7178.Contig1_All	gi|359485610|ref|XP_002269303.2|	PREDICTED: ATP-dependent helicase rhp16-like [Vitis vinifera]
Unigene10732_All	gi|60652321|gb|AAX33233.1|	plastid alpha-amylase [Actinidia chinensis]
CL2589.Contig2_All	gi|224075052|ref|XP_002304537.1|	cation proton exchanger [Populus trichocarpa] >gi|222841969|gb|EEE79516.1| cation proton exchanger [Populus trichocarpa]
CL2950.Contig6_All	gi|224115828|ref|XP_002332067.1|	predicted protein [Populus trichocarpa] >gi|222831953|gb|EEE70430.1| predicted protein [Populus trichocarpa]
CL8432.Contig3_All	gi|224063433|ref|XP_002301144.1|	predicted protein [Populus trichocarpa] >gi|222842870|gb|EEE80417.1| predicted protein [Populus trichocarpa]
CL682.Contig4_All	gi|225442110|ref|XP_002273606.1|	PREDICTED: exportin-T [Vitis vinifera] >gi|297742994|emb|CBI35861.3| unnamed protein product [Vitis vinifera]
CL682.Contig9_All	gi|225442110|ref|XP_002273606.1|	PREDICTED: exportin-T [Vitis vinifera] >gi|297742994|emb|CBI35861.3| unnamed protein product [Vitis vinifera]
CL3274.Contig2_All	gi|402746980|gb|AFQ94050.1|	auxin response factor 1 [Camellia sinensis]
CL2589.Contig4_All	gi|224075052|ref|XP_002304537.1|	cation proton exchanger [Populus trichocarpa] >gi|222841969|gb|EEE79516.1| cation proton exchanger [Populus trichocarpa]
Unigene21762_All	gi|294612078|gb|ADF27783.1|	neutral/alkaline invertase 2 [Orobanche ramosa]
CL2955.Contig2_All	gi|225425842|ref|XP_002265505.1|	PREDICTED: lipoxygenase 6, choloroplastic [Vitis vinifera] >gi|297738375|emb|CBI27576.3| unnamed protein product [Vitis vinifera]
CL7819.Contig2_All	gi|225433289|ref|XP_002282256.1|	PREDICTED: uncharacterized protein LOC100266612 [Vitis vinifera]
CL3893.Contig3_All	gi|255556564|ref|XP_002519316.1|	Squamosa promoter-binding protein, putative [Ricinus communis] >gi|223541631|gb|EEF43180.1| Squamosa promoter-binding protein, putative [Ricinus communis]
CL9255.Contig2_All	gi|225438839|ref|XP_002278549.1|	PREDICTED: probable cadmium/zinc-transporting ATPase HMA1, chloroplastic [Vitis vinifera] >gi|296087394|emb|CBI33768.3| unnamed protein product [Vitis vinifera]
CL1094.Contig4_All	gi|225458309|ref|XP_002281503.1|	PREDICTED: uncharacterized protein LOC100262487 [Vitis vinifera]
CL1878.Contig1_All	gi|296085461|emb|CBI29193.3|	unnamed protein product [Vitis vinifera]
CL3046.Contig2_All	gi|359481308|ref|XP_002269679.2|	PREDICTED: uncharacterized protein LOC100265434 [Vitis vinifera]
Unigene15356_All	gi|359478703|ref|XP_002275617.2|	PREDICTED: ubiquitin-activating enzyme E1 1 [Vitis vinifera]
CL14294.Contig36_All	gi|308550948|gb|ADO34788.1|	beta-galactosidase STBG3 [Solanum lycopersicum]
Unigene32446_All	gi|225444758|ref|XP_002279372.1|	PREDICTED: uncharacterized protein LOC100257610 [Vitis vinifera]
Unigene52064_All	gi|225428981|ref|XP_002264769.1|	PREDICTED: vacuolar-sorting receptor 3-like [Vitis vinifera]
CL4787.Contig5_All	gi|406365505|gb|AFS41246.1|	cinnamoyl-CoA hydratase-dehydrogenase [Petunia x hybrida]
CL3046.Contig5_All	gi|359481308|ref|XP_002269679.2|	PREDICTED: uncharacterized protein LOC100265434 [Vitis vinifera]
CL4135.Contig4_All	gi|225431960|ref|XP_002278181.1|	PREDICTED: ATP-citrate synthase beta chain protein 2 [Vitis vinifera] >gi|296083242|emb|CBI22878.3| unnamed protein product [Vitis vinifera]
CL5941.Contig2_All	gi|359489218|ref|XP_002270340.2|	PREDICTED: uncharacterized protein LOC100232913 [Vitis vinifera] >gi|297734640|emb|CBI16691.3| unnamed protein product [Vitis vinifera]
CL4135.Contig3_All	gi|225431960|ref|XP_002278181.1|	PREDICTED: ATP-citrate synthase beta chain protein 2 [Vitis vinifera] >gi|296083242|emb|CBI22878.3| unnamed protein product [Vitis vinifera]
CL5941.Contig4_All	gi|359489218|ref|XP_002270340.2|	PREDICTED: uncharacterized protein LOC100232913 [Vitis vinifera] >gi|297734640|emb|CBI16691.3| unnamed protein product [Vitis vinifera]
Unigene14517_All	gi|225461914|ref|XP_002265484.1|	PREDICTED: threonyl-tRNA synthetase, mitochondrial-like [Vitis vinifera]
CL1878.Contig4_All	gi|296085461|emb|CBI29193.3|	unnamed protein product [Vitis vinifera]
CL682.Contig10_All	gi|225442110|ref|XP_002273606.1|	PREDICTED: exportin-T [Vitis vinifera] >gi|297742994|emb|CBI35861.3| unnamed protein product [Vitis vinifera]
Unigene14751_All	gi|27728145|gb|AAN15317.1|	isoamylase isoform 1 [Solanum tuberosum]
CL12796.Contig2_All	gi|147855614|emb|CAN83465.1|	hypothetical protein VITISV_038667 [Vitis vinifera]
CL1471.Contig5_All	gi|359479011|ref|XP_002284532.2|	PREDICTED: probable NOT transcription complex subunit VIP2-like [Vitis vinifera]
CL1471.Contig6_All	gi|359479011|ref|XP_002284532.2|	PREDICTED: probable NOT transcription complex subunit VIP2-like [Vitis vinifera]
CL5884.Contig2_All	gi|350538695|ref|NP_001234611.1|	AvrPto-dependent Pto-interacting protein 3 [Solanum lycopersicum] >gi|57168303|gb|AAW38935.1| AvrPto-dependent Pto-interacting protein 3 [Solanum lycopersicum]
CL7159.Contig1_All	gi|224145191|ref|XP_002325559.1|	predicted protein [Populus trichocarpa] >gi|222862434|gb|EEE99940.1| predicted protein [Populus trichocarpa]
CL4787.Contig3_All	gi|225445200|ref|XP_002284283.1|	PREDICTED: peroxisomal fatty acid beta-oxidation multifunctional protein AIM1 [Vitis vinifera] >gi|297738804|emb|CBI28049.3| unnamed protein product [Vitis vinifera]
CL5409.Contig5_All	gi|225444758|ref|XP_002279372.1|	PREDICTED: uncharacterized protein LOC100257610 [Vitis vinifera]
CL9003.Contig2_All	gi|371917286|dbj|BAL44719.1|	SlArf/Xyl4 [Solanum lycopersicum]
CL315.Contig2_All	gi|359483927|ref|XP_003633037.1|	PREDICTED: cation-chloride cotransporter 1 isoform 2 [Vitis vinifera]
Unigene499_All	gi|225428981|ref|XP_002264769.1|	PREDICTED: vacuolar-sorting receptor 3-like [Vitis vinifera]
CL11532.Contig1_All	gi|193290712|gb|ACF17664.1|	putative long-chain acyl-CoA synthetase [Capsicum annuum]
CL11532.Contig2_All	gi|193290712|gb|ACF17664.1|	putative long-chain acyl-CoA synthetase [Capsicum annuum]
CL4863.Contig3_All	gi|84688906|gb|ABC61502.1|	AGO1-1, partial [Nicotiana benthamiana]
CL4066.Contig2_All	gi|338190111|gb|AEI84329.1|	lectin-domain receptor-like kinase [Nicotiana attenuata]
CL5269.Contig4_All	gi|225445638|ref|XP_002265193.1|	PREDICTED: cleavage stimulation factor subunit 3 [Vitis vinifera] >gi|297736046|emb|CBI24084.3| unnamed protein product [Vitis vinifera]
CL1143.Contig4_All	gi|225457911|ref|XP_002272227.1|	PREDICTED: vacuolar protein sorting-associated protein 35 isoform 1 [Vitis vinifera]
CL458.Contig63_All	gi|224078996|ref|XP_002305711.1|	predicted protein [Populus trichocarpa] >gi|222848675|gb|EEE86222.1| predicted protein [Populus trichocarpa]
CL316.Contig7_All	gi|394305089|gb|AFN26936.1|	arginine decarboxylase [Camellia sinensis]
CL4754.Contig4_All	gi|225449462|ref|XP_002283252.1|	PREDICTED: actin-related protein 5 [Vitis vinifera] >gi|296086213|emb|CBI31654.3| unnamed protein product [Vitis vinifera]
CL4804.Contig2_All	gi|225444712|ref|XP_002278292.1|	PREDICTED: subtilisin-like protease [Vitis vinifera]
CL577.Contig3_All	gi|111481711|gb|ABC25060.2|	ZTL [Ipomoea nil]
Unigene3000_All	gi|225460063|ref|XP_002271525.1|	PREDICTED: bifunctional aspartokinase/homoserine dehydrogenase, chloroplastic-like [Vitis vinifera]
Unigene7683_All	gi|225424087|ref|XP_002282940.1|	PREDICTED: probable elongator complex protein 2-like [Vitis vinifera]
CL7807.Contig4_All	gi|225428981|ref|XP_002264769.1|	PREDICTED: vacuolar-sorting receptor 3-like [Vitis vinifera]
Unigene32362_All	gi|359494312|ref|XP_002268896.2|	PREDICTED: E3 ubiquitin-protein ligase UPL1-like [Vitis vinifera]
Unigene10825_All	gi|225432604|ref|XP_002277936.1|	PREDICTED: long chain acyl-CoA synthetase 7, peroxisomal [Vitis vinifera] >gi|297737021|emb|CBI26222.3| unnamed protein product [Vitis vinifera]
CL1471.Contig4_All	gi|359479011|ref|XP_002284532.2|	PREDICTED: probable NOT transcription complex subunit VIP2-like [Vitis vinifera]
CL2701.Contig2_All	gi|255574422|ref|XP_002528124.1|	transferase, transferring glycosyl groups, putative [Ricinus communis] >gi|223532463|gb|EEF34254.1| transferase, transferring glycosyl groups, putative [Ricinus communis]
Unigene10935_All	gi|225445861|ref|XP_002278700.1|	PREDICTED: transmembrane 9 superfamily member 4 isoform 1 [Vitis vinifera]
CL958.Contig10_All	gi|296088485|emb|CBI37476.3|	unnamed protein product [Vitis vinifera]
CL4804.Contig3_All	gi|225444712|ref|XP_002278292.1|	PREDICTED: subtilisin-like protease [Vitis vinifera]
CL8233.Contig3_All	gi|224133736|ref|XP_002321648.1|	predicted protein [Populus trichocarpa] >gi|222868644|gb|EEF05775.1| predicted protein [Populus trichocarpa]
CL4028.Contig11_All	gi|359482965|ref|XP_003632868.1|	PREDICTED: polyphosphoinositide phosphatase-like isoform 2 [Vitis vinifera]
CL577.Contig2_All	gi|111481711|gb|ABC25060.2|	ZTL [Ipomoea nil]
CL4220.Contig1_All	gi|356531379|ref|XP_003534255.1|	PREDICTED: oligopeptidase A-like [Glycine max]
Unigene10936_All	gi|225445861|ref|XP_002278700.1|	PREDICTED: transmembrane 9 superfamily member 4 isoform 1 [Vitis vinifera]
CL10988.Contig3_All	gi|356525485|ref|XP_003531355.1|	PREDICTED: uncharacterized protein LOC100816695 [Glycine max]
CL11399.Contig2_All	gi|297740493|emb|CBI30675.3|	unnamed protein product [Vitis vinifera]
CL1687.Contig27_All	gi|255537864|ref|XP_002509997.1|	Phosphoenolpyruvate carboxykinase [ATP], putative [Ricinus communis] >gi|223550698|gb|EEF52184.1| Phosphoenolpyruvate carboxykinase [ATP], putative [Ricinus communis]
Unigene10937_All	gi|225445861|ref|XP_002278700.1|	PREDICTED: transmembrane 9 superfamily member 4 isoform 1 [Vitis vinifera]
CL316.Contig5_All	gi|40645472|dbj|BAD06581.1|	arginine decarboxylase [Nicotiana tabacum]
CL3358.Contig5_All	gi|255549544|ref|XP_002515824.1|	Protein SEY1, putative [Ricinus communis] >gi|223545053|gb|EEF46566.1| Protein SEY1, putative [Ricinus communis]
CL7693.Contig3_All	gi|359486641|ref|XP_002279332.2|	PREDICTED: 2-oxoglutarate dehydrogenase, mitochondrial-like [Vitis vinifera]
CL107.Contig1_All	gi|386780450|dbj|BAM15222.1|	poly(A)-binding protein [Nicotiana tabacum]
CL4634.Contig1_All	gi|137460|sp|P09469.1|VATA_DAUCA	RecName: Full=V-type proton ATPase catalytic subunit A; Short=V-ATPase subunit A; AltName: Full=V-ATPase 69 kDa subunit; AltName: Full=Vacuolar proton pump subunit alpha >gi|167560|gb|AAA33139.1| 70kD vacuolar H+-ATPase [Daucus carota]
Unigene25363_All	gi|302143945|emb|CBI23050.3|	unnamed protein product [Vitis vinifera]
CL4675.Contig6_All	gi|225436116|ref|XP_002273629.1|	PREDICTED: aldehyde oxidase 4-like [Vitis vinifera]
CL876.Contig1_All	gi|225438990|ref|XP_002279613.1|	PREDICTED: formin-like protein 6-like [Vitis vinifera]
CL1084.Contig2_All	gi|359488531|ref|XP_002276872.2|	PREDICTED: uncharacterized protein LOC100254959 [Vitis vinifera] >gi|296082216|emb|CBI21221.3| unnamed protein product [Vitis vinifera]
CL316.Contig6_All	gi|394305089|gb|AFN26936.1|	arginine decarboxylase [Camellia sinensis]
CL570.Contig5_All	gi|359475929|ref|XP_002278525.2|	PREDICTED: uncharacterized protein LOC100243932 [Vitis vinifera]
CL107.Contig2_All	gi|386780450|dbj|BAM15222.1|	poly(A)-binding protein [Nicotiana tabacum]
Unigene11220_All	gi|225439731|ref|XP_002272943.1|	PREDICTED: pentatricopeptide repeat-containing protein At3g53700, chloroplastic [Vitis vinifera]
CL8505.Contig1_All	gi|225446811|ref|XP_002283428.1|	PREDICTED: vacuolar protein sorting-associated protein 16 homolog [Vitis vinifera] >gi|302143532|emb|CBI22093.3| unnamed protein product [Vitis vinifera]
CL1094.Contig2_All	gi|225458309|ref|XP_002281503.1|	PREDICTED: uncharacterized protein LOC100262487 [Vitis vinifera]
CL37.Contig12_All	gi|359488765|ref|XP_002281791.2|	PREDICTED: paired amphipathic helix protein Sin3-like 2-like [Vitis vinifera]
CL6841.Contig2_All	gi|225427118|ref|XP_002276932.1|	PREDICTED: uncharacterized protein LOC100266131 [Vitis vinifera]
CL9826.Contig3_All	gi|359492463|ref|XP_002284042.2|	PREDICTED: isoamylase 3, chloroplastic-like [Vitis vinifera]
Unigene21556_All	gi|356517594|ref|XP_003527472.1|	PREDICTED: G-type lectin S-receptor-like serine/threonine-protein kinase At2g19130-like [Glycine max]
CL316.Contig2_All	gi|394305089|gb|AFN26936.1|	arginine decarboxylase [Camellia sinensis]
CL8648.Contig2_All	gi|255580737|ref|XP_002531190.1|	valyl-tRNA synthetase, putative [Ricinus communis] >gi|223529231|gb|EEF31205.1| valyl-tRNA synthetase, putative [Ricinus communis]
Unigene21558_All	gi|356517594|ref|XP_003527472.1|	PREDICTED: G-type lectin S-receptor-like serine/threonine-protein kinase At2g19130-like [Glycine max]
CL1878.Contig5_All	gi|296085461|emb|CBI29193.3|	unnamed protein product [Vitis vinifera]
CL4027.Contig1_All	gi|359480978|ref|XP_003632548.1|	PREDICTED: probable LRR receptor-like serine/threonine-protein kinase At5g37450-like [Vitis vinifera]
CL526.Contig3_All	gi|255545124|ref|XP_002513623.1|	ATP binding protein, putative [Ricinus communis] >gi|223547531|gb|EEF49026.1| ATP binding protein, putative [Ricinus communis]
CL1226.Contig4_All	gi|38045387|gb|AAR08678.1|	EIN2 [Petunia x hybrida]
CL14392.Contig3_All	gi|225455135|ref|XP_002267350.1|	PREDICTED: golgin candidate 5-like isoform 1 [Vitis vinifera]
CL3613.Contig2_All	gi|350535282|ref|NP_001234698.1|	plasmalemma Na+/H+ antiporter [Solanum lycopersicum]
CL14461.Contig8_All	gi|359487909|ref|XP_003633673.1|	PREDICTED: protein MON2 homolog [Vitis vinifera]
CL3274.Contig6_All	gi|356517594|ref|XP_003527472.1|	PREDICTED: G-type lectin S-receptor-like serine/threonine-protein kinase At2g19130-like [Glycine max]
CL3274.Contig7_All	gi|356517594|ref|XP_003527472.1|	PREDICTED: G-type lectin S-receptor-like serine/threonine-protein kinase At2g19130-like [Glycine max]
CL3829.Contig2_All	gi|359480159|ref|XP_002276396.2|	PREDICTED: protein fat-free homolog [Vitis vinifera] >gi|297743978|emb|CBI36948.3| unnamed protein product [Vitis vinifera]
CL6896.Contig1_All	gi|332071134|gb|AED99885.1|	glycosyltransferase [Panax notoginseng]
Unigene21557_All	gi|356517594|ref|XP_003527472.1|	PREDICTED: G-type lectin S-receptor-like serine/threonine-protein kinase At2g19130-like [Glycine max]
Unigene21559_All	gi|356517594|ref|XP_003527472.1|	PREDICTED: G-type lectin S-receptor-like serine/threonine-protein kinase At2g19130-like [Glycine max]
Unigene25365_All	gi|302143945|emb|CBI23050.3|	unnamed protein product [Vitis vinifera]
CL876.Contig5_All	gi|225438990|ref|XP_002279613.1|	PREDICTED: formin-like protein 6-like [Vitis vinifera]
Unigene22835_All	gi|317106769|dbj|BAJ53261.1|	JMS10C05.4 [Jatropha curcas]
CL13512.Contig2_All	gi|225456501|ref|XP_002280957.1|	PREDICTED: glycyl-tRNA synthetase 1, mitochondrial-like [Vitis vinifera]
CL144.Contig2_All	gi|359486082|ref|XP_002273298.2|	PREDICTED: uncharacterized protein LOC100248070 [Vitis vinifera] >gi|298204584|emb|CBI23859.3| unnamed protein product [Vitis vinifera]
Unigene29600_All	gi|225458521|ref|XP_002284264.1|	PREDICTED: uncharacterized protein LOC100262703 [Vitis vinifera] >gi|302142369|emb|CBI19572.3| unnamed protein product [Vitis vinifera]
CL1503.Contig1_All	gi|225457485|ref|XP_002266657.1|	PREDICTED: probable metal-nicotianamine transporter YSL7-like isoform 1 [Vitis vinifera]
CL4028.Contig8_All	gi|359482965|ref|XP_003632868.1|	PREDICTED: polyphosphoinositide phosphatase-like isoform 2 [Vitis vinifera]
CL6276.Contig6_All	gi|255540653|ref|XP_002511391.1|	Pantothenate kinase, putative [Ricinus communis] >gi|223550506|gb|EEF51993.1| Pantothenate kinase, putative [Ricinus communis]
CL876.Contig4_All	gi|225438990|ref|XP_002279613.1|	PREDICTED: formin-like protein 6-like [Vitis vinifera]
CL8819.Contig6_All	gi|225423672|ref|XP_002276491.1|	PREDICTED: vacuolar protein sorting-associated protein 52 homolog [Vitis vinifera] >gi|297737982|emb|CBI27183.3| unnamed protein product [Vitis vinifera]
CL7054.Contig4_All	gi|225458631|ref|XP_002284804.1|	PREDICTED: THO complex subunit 5 homolog [Vitis vinifera]
CL935.Contig3_All	gi|225423909|ref|XP_002278845.1|	PREDICTED: uncharacterized protein LOC100259509 [Vitis vinifera]
CL316.Contig1_All	gi|394305089|gb|AFN26936.1|	arginine decarboxylase [Camellia sinensis]
CL317.Contig9_All	gi|225437987|ref|XP_002272685.1|	PREDICTED: pre-mRNA-processing factor 39-like [Vitis vinifera]
CL6751.Contig3_All	gi|224075096|ref|XP_002304555.1|	predicted protein [Populus trichocarpa] >gi|222841987|gb|EEE79534.1| predicted protein [Populus trichocarpa]
CL11112.Contig3_All	gi|225438033|ref|XP_002271509.1|	PREDICTED: phospholipid--sterol O-acyltransferase [Vitis vinifera] >gi|297744188|emb|CBI37158.3| unnamed protein product [Vitis vinifera]
CL7691.Contig1_All	gi|225454494|ref|XP_002276948.1|	PREDICTED: pentatricopeptide repeat-containing protein At4g01030, mitochondrial-like [Vitis vinifera]
Unigene32644_All	gi|359473396|ref|XP_002268358.2|	PREDICTED: TMV resistance protein N-like [Vitis vinifera]
CL935.Contig7_All	gi|225423909|ref|XP_002278845.1|	PREDICTED: uncharacterized protein LOC100259509 [Vitis vinifera]
Unigene950_All	gi|297744835|emb|CBI38103.3|	unnamed protein product [Vitis vinifera]
CL14294.Contig26_All	gi|308550948|gb|ADO34788.1|	beta-galactosidase STBG3 [Solanum lycopersicum]
CL1871.Contig2_All	gi|359488551|ref|XP_002276199.2|	PREDICTED: lysosomal alpha-mannosidase-like [Vitis vinifera]
CL1980.Contig4_All	gi|294612070|gb|ADF27779.1|	soluble acid invertase 1 [Orobanche ramosa]
CL2577.Contig3_All	gi|225425823|ref|XP_002264918.1|	PREDICTED: U-box domain-containing protein 6-like [Vitis vinifera]
Unigene11079_All	gi|225463378|ref|XP_002271605.1|	PREDICTED: protein MEI2-like 2-like [Vitis vinifera]
CL6751.Contig2_All	gi|193290710|gb|ACF17663.1|	putative long-chain acyl-CoA synthetase [Capsicum annuum]
CL13839.Contig10_All	gi|255538810|ref|XP_002510470.1|	vacuolar proton atpase, putative [Ricinus communis] >gi|223551171|gb|EEF52657.1| vacuolar proton atpase, putative [Ricinus communis]
CL13839.Contig5_All	gi|255538810|ref|XP_002510470.1|	vacuolar proton atpase, putative [Ricinus communis] >gi|223551171|gb|EEF52657.1| vacuolar proton atpase, putative [Ricinus communis]
CL4064.Contig1_All	gi|187369233|dbj|BAG31377.1|	topoisomerase I [Catharanthus roseus]
CL7995.Contig2_All	gi|224127598|ref|XP_002329317.1|	predicted protein [Populus trichocarpa] >gi|222870771|gb|EEF07902.1| predicted protein [Populus trichocarpa]
CL1980.Contig2_All	gi|294612070|gb|ADF27779.1|	soluble acid invertase 1 [Orobanche ramosa]
CL5941.Contig8_All	gi|359489218|ref|XP_002270340.2|	PREDICTED: uncharacterized protein LOC100232913 [Vitis vinifera] >gi|297734640|emb|CBI16691.3| unnamed protein product [Vitis vinifera]
Unigene19471_All	gi|359487602|ref|XP_002278667.2|	PREDICTED: probable glutamyl-tRNA synthetase, cytoplasmic-like isoform 1 [Vitis vinifera]
CL13537.Contig1_All	gi|225456583|ref|XP_002265665.1|	PREDICTED: uncharacterized protein LOC100253543 [Vitis vinifera]
CL3388.Contig11_All	gi|297738991|emb|CBI28236.3|	unnamed protein product [Vitis vinifera]
CL5409.Contig1_All	gi|225444758|ref|XP_002279372.1|	PREDICTED: uncharacterized protein LOC100257610 [Vitis vinifera]
CL3485.Contig4_All	gi|356550125|ref|XP_003543440.1|	PREDICTED: peptidylprolyl isomerase domain and WD repeat-containing protein 1-like [Glycine max]
CL580.Contig15_All	gi|225445859|ref|XP_002278464.1|	PREDICTED: probable cyclic nucleotide-gated ion channel 5 [Vitis vinifera] >gi|297743648|emb|CBI36531.3| unnamed protein product [Vitis vinifera]
Unigene11179_All	gi|255569589|ref|XP_002525760.1|	Cyclic nucleotide-gated ion channel, putative [Ricinus communis] >gi|223534910|gb|EEF36596.1| Cyclic nucleotide-gated ion channel, putative [Ricinus communis]
CL4470.Contig1_All	gi|359480330|ref|XP_002268450.2|	PREDICTED: receptor-like serine/threonine-protein kinase ALE2-like [Vitis vinifera] >gi|297744251|emb|CBI37221.3| unnamed protein product [Vitis vinifera]
CL611.Contig1_All	gi|255560673|ref|XP_002521350.1|	Phosphatidylcholine: Diacylglycerol Acyltransferase [Ricinus communis] >gi|223539428|gb|EEF41018.1| Phosphatidylcholine: Diacylglycerol Acyltransferase [Ricinus communis] >gi|338855352|gb|AEJ32005.1| phospholipid:diacylglycerol acyltransferase 1-1 [Ricinus communis]
CL682.Contig3_All	gi|255560611|ref|XP_002521319.1|	Exportin-T, putative [Ricinus communis] >gi|223539397|gb|EEF40987.1| Exportin-T, putative [Ricinus communis]
Unigene10898_All	gi|255560673|ref|XP_002521350.1|	Phosphatidylcholine: Diacylglycerol Acyltransferase [Ricinus communis] >gi|223539428|gb|EEF41018.1| Phosphatidylcholine: Diacylglycerol Acyltransferase [Ricinus communis] >gi|338855352|gb|AEJ32005.1| phospholipid:diacylglycerol acyltransferase 1-1 [Ricinus communis]
Unigene10901_All	gi|255560673|ref|XP_002521350.1|	Phosphatidylcholine: Diacylglycerol Acyltransferase [Ricinus communis] >gi|223539428|gb|EEF41018.1| Phosphatidylcholine: Diacylglycerol Acyltransferase [Ricinus communis] >gi|338855352|gb|AEJ32005.1| phospholipid:diacylglycerol acyltransferase 1-1 [Ricinus communis]
CL3084.Contig8_All	gi|359491066|ref|XP_002279926.2|	PREDICTED: uncharacterized protein LOC100266414 [Vitis vinifera]
CL3412.Contig3_All	gi|225460813|ref|XP_002276851.1|	PREDICTED: fimbrin-like protein 2-like [Vitis vinifera]
CL7842.Contig6_All	gi|297736093|emb|CBI24131.3|	unnamed protein product [Vitis vinifera]
CL9740.Contig3_All	gi|225427266|ref|XP_002281271.1|	PREDICTED: conserved oligomeric Golgi complex subunit 6 [Vitis vinifera] >gi|297742128|emb|CBI33915.3| unnamed protein product [Vitis vinifera]
CL3412.Contig5_All	gi|225460813|ref|XP_002276851.1|	PREDICTED: fimbrin-like protein 2-like [Vitis vinifera]
CL13807.Contig1_All	gi|359476988|ref|XP_002263237.2|	PREDICTED: subtilisin-like protease-like [Vitis vinifera]
Unigene228_All	gi|359492500|ref|XP_003634421.1|	PREDICTED: serine/threonine-protein kinase CTR1-like [Vitis vinifera] >gi|302142079|emb|CBI19282.3| unnamed protein product [Vitis vinifera]
CL3412.Contig7_All	gi|225460813|ref|XP_002276851.1|	PREDICTED: fimbrin-like protein 2-like [Vitis vinifera]
CL1843.Contig6_All	gi|359480489|ref|XP_002264408.2|	PREDICTED: LMBR1 domain-containing protein 2 homolog A-like [Vitis vinifera] >gi|297741834|emb|CBI33147.3| unnamed protein product [Vitis vinifera]
CL6186.Contig1_All	gi|255564329|ref|XP_002523161.1|	ATP binding protein, putative [Ricinus communis] >gi|223537568|gb|EEF39192.1| ATP binding protein, putative [Ricinus communis]
Unigene32534_All	gi|255549852|ref|XP_002515977.1|	DNA binding protein, putative [Ricinus communis] >gi|223544882|gb|EEF46397.1| DNA binding protein, putative [Ricinus communis]
Unigene26010_All	gi|225450825|ref|XP_002284019.1|	PREDICTED: acyl-CoA-binding domain-containing protein 4-like isoform 1 [Vitis vinifera]
Unigene481_All	gi|225435726|ref|XP_002285701.1|	PREDICTED: acetyl-coenzyme A synthetase [Vitis vinifera] >gi|297746451|emb|CBI16507.3| unnamed protein product [Vitis vinifera]
CL2596.Contig5_All	gi|255561268|ref|XP_002521645.1|	arsenite-resistance protein, putative [Ricinus communis] >gi|223539157|gb|EEF40752.1| arsenite-resistance protein, putative [Ricinus communis]
CL2596.Contig4_All	gi|296083972|emb|CBI24360.3|	unnamed protein product [Vitis vinifera]
CL5406.Contig1_All	gi|224146324|ref|XP_002325965.1|	predicted protein [Populus trichocarpa] >gi|222862840|gb|EEF00347.1| predicted protein [Populus trichocarpa]
CL3732.Contig1_All	gi|323370547|gb|ADX43928.1|	ADR1 [Solanum tuberosum]
Unigene14518_All	gi|225461914|ref|XP_002265484.1|	PREDICTED: threonyl-tRNA synthetase, mitochondrial-like [Vitis vinifera]
CL13421.Contig2_All	gi|359484368|ref|XP_002281292.2|	PREDICTED: uncharacterized protein LOC100259389 [Vitis vinifera]
CL14461.Contig5_All	gi|359487909|ref|XP_003633673.1|	PREDICTED: protein MON2 homolog [Vitis vinifera]
CL3692.Contig5_All	gi|296082731|emb|CBI21736.3|	unnamed protein product [Vitis vinifera]
CL11895.Contig3_All	gi|317106631|dbj|BAJ53137.1|	JHL05D22.8 [Jatropha curcas]
CL12074.Contig3_All	gi|297745732|emb|CBI15788.3|	unnamed protein product [Vitis vinifera]
CL12673.Contig3_All	gi|147794281|emb|CAN67079.1|	hypothetical protein VITISV_004500 [Vitis vinifera]
CL907.Contig2_All	gi|224116018|ref|XP_002317186.1|	predicted protein [Populus trichocarpa] >gi|222860251|gb|EEE97798.1| predicted protein [Populus trichocarpa]
CL1705.Contig18_All	gi|255578890|ref|XP_002530298.1|	transcription factor, putative [Ricinus communis] >gi|223530154|gb|EEF32065.1| transcription factor, putative [Ricinus communis]
CL1705.Contig7_All	gi|255578890|ref|XP_002530298.1|	transcription factor, putative [Ricinus communis] >gi|223530154|gb|EEF32065.1| transcription factor, putative [Ricinus communis]
CL2596.Contig1_All	gi|255561268|ref|XP_002521645.1|	arsenite-resistance protein, putative [Ricinus communis] >gi|223539157|gb|EEF40752.1| arsenite-resistance protein, putative [Ricinus communis]
CL5315.Contig1_All	gi|255585466|ref|XP_002533426.1|	kinase, putative [Ricinus communis] >gi|223526726|gb|EEF28957.1| kinase, putative [Ricinus communis]
Unigene10899_All	gi|255560673|ref|XP_002521350.1|	Phosphatidylcholine: Diacylglycerol Acyltransferase [Ricinus communis] >gi|223539428|gb|EEF41018.1| Phosphatidylcholine: Diacylglycerol Acyltransferase [Ricinus communis] >gi|338855352|gb|AEJ32005.1| phospholipid:diacylglycerol acyltransferase 1-1 [Ricinus communis]
CL611.Contig3_All	gi|255560673|ref|XP_002521350.1|	Phosphatidylcholine: Diacylglycerol Acyltransferase [Ricinus communis] >gi|223539428|gb|EEF41018.1| Phosphatidylcholine: Diacylglycerol Acyltransferase [Ricinus communis] >gi|338855352|gb|AEJ32005.1| phospholipid:diacylglycerol acyltransferase 1-1 [Ricinus communis]
CL26.Contig11_All	gi|302142032|emb|CBI19235.3|	unnamed protein product [Vitis vinifera]
CL6312.Contig2_All	gi|225452706|ref|XP_002282538.1|	PREDICTED: FACT complex subunit SSRP1 [Vitis vinifera] >gi|296082859|emb|CBI22160.3| unnamed protein product [Vitis vinifera]
CL6312.Contig3_All	gi|225452706|ref|XP_002282538.1|	PREDICTED: FACT complex subunit SSRP1 [Vitis vinifera] >gi|296082859|emb|CBI22160.3| unnamed protein product [Vitis vinifera]
CL935.Contig6_All	gi|225423909|ref|XP_002278845.1|	PREDICTED: uncharacterized protein LOC100259509 [Vitis vinifera]
Unigene21674_All	gi|193290650|gb|ACF17633.1|	putative acetyl co-enzyme A carboxylase carboxyltransferase alpha subunit [Capsicum annuum]
Unigene7637_All	gi|225436347|ref|XP_002270926.1|	PREDICTED: uncharacterized protein LOC100261914 [Vitis vinifera] >gi|297734852|emb|CBI17086.3| unnamed protein product [Vitis vinifera]
CL1523.Contig3_All	gi|359472760|ref|XP_003631193.1|	PREDICTED: uncharacterized protein LOC100247555 [Vitis vinifera]
CL8597.Contig1_All	gi|296089788|emb|CBI39607.3|	unnamed protein product [Vitis vinifera]
Unigene11245_All	gi|359497361|ref|XP_002269491.2|	PREDICTED: probable galactinol--sucrose galactosyltransferase 2-like [Vitis vinifera]
Unigene22390_All	gi|359491584|ref|XP_002279663.2|	PREDICTED: uncharacterized protein LOC100255253 [Vitis vinifera]
CL3236.Contig14_All	gi|296088263|emb|CBI35771.3|	unnamed protein product [Vitis vinifera]
CL3236.Contig8_All	gi|296088263|emb|CBI35771.3|	unnamed protein product [Vitis vinifera]
Unigene21567_All	gi|359484826|ref|XP_002276238.2|	PREDICTED: uncharacterized protein LOC100251960 [Vitis vinifera]
CL10882.Contig1_All	gi|359488099|ref|XP_002266715.2|	PREDICTED: ankyrin repeat domain-containing protein 13B-like [Vitis vinifera]
CL10882.Contig2_All	gi|359488099|ref|XP_002266715.2|	PREDICTED: ankyrin repeat domain-containing protein 13B-like [Vitis vinifera]
CL10882.Contig3_All	gi|359488099|ref|XP_002266715.2|	PREDICTED: ankyrin repeat domain-containing protein 13B-like [Vitis vinifera]
CL185.Contig3_All	gi|225437896|ref|XP_002267519.1|	PREDICTED: uncharacterized protein LOC100241277 [Vitis vinifera]
CL26.Contig9_All	gi|302142032|emb|CBI19235.3|	unnamed protein product [Vitis vinifera]
CL771.Contig4_All	gi|359485142|ref|XP_002279792.2|	PREDICTED: protein MEI2-like 2-like [Vitis vinifera]
CL3236.Contig9_All	gi|296088263|emb|CBI35771.3|	unnamed protein product [Vitis vinifera]
CL5632.Contig1_All	gi|22208544|gb|AAM94340.1|	asparagine synthetase [Striga hermonthica]
CL3052.Contig1_All	gi|255538978|ref|XP_002510554.1|	dead box ATP-dependent RNA helicase, putative [Ricinus communis] >gi|223551255|gb|EEF52741.1| dead box ATP-dependent RNA helicase, putative [Ricinus communis]
CL3388.Contig6_All	gi|297738991|emb|CBI28236.3|	unnamed protein product [Vitis vinifera]
CL4375.Contig2_All	gi|225457674|ref|XP_002276269.1|	PREDICTED: pyrophosphate--fructose 6-phosphate 1-phosphotransferase subunit alpha-like [Vitis vinifera]
CL4375.Contig4_All	gi|225457674|ref|XP_002276269.1|	PREDICTED: pyrophosphate--fructose 6-phosphate 1-phosphotransferase subunit alpha-like [Vitis vinifera]
CL8130.Contig4_All	gi|255584317|ref|XP_002532894.1|	Cyclic nucleotide-gated ion channel, putative [Ricinus communis] >gi|223527328|gb|EEF29474.1| Cyclic nucleotide-gated ion channel, putative [Ricinus communis]
CL1084.Contig4_All	gi|359488531|ref|XP_002276872.2|	PREDICTED: uncharacterized protein LOC100254959 [Vitis vinifera] >gi|296082216|emb|CBI21221.3| unnamed protein product [Vitis vinifera]
CL2577.Contig1_All	gi|225425823|ref|XP_002264918.1|	PREDICTED: U-box domain-containing protein 6-like [Vitis vinifera]
CL3236.Contig12_All	gi|296088263|emb|CBI35771.3|	unnamed protein product [Vitis vinifera]
CL907.Contig3_All	gi|224116018|ref|XP_002317186.1|	predicted protein [Populus trichocarpa] >gi|222860251|gb|EEE97798.1| predicted protein [Populus trichocarpa]
CL13512.Contig1_All	gi|225456501|ref|XP_002280957.1|	PREDICTED: glycyl-tRNA synthetase 1, mitochondrial-like [Vitis vinifera]
CL3236.Contig5_All	gi|296088263|emb|CBI35771.3|	unnamed protein product [Vitis vinifera]
CL4158.Contig5_All	gi|359479856|ref|XP_003632363.1|	PREDICTED: uncharacterized protein LOC100254568 [Vitis vinifera]
CL11985.Contig2_All	gi|225432989|ref|XP_002284507.1|	PREDICTED: ethylene receptor 2-like [Vitis vinifera]
CL12279.Contig2_All	gi|297734872|emb|CBI17106.3|	unnamed protein product [Vitis vinifera]
Unigene36097_All	gi|22208544|gb|AAM94340.1|	asparagine synthetase [Striga hermonthica]
CL12792.Contig2_All	gi|225425292|ref|XP_002272176.1|	PREDICTED: probable peptide/nitrate transporter At5g13400 [Vitis vinifera]
CL3236.Contig3_All	gi|296088263|emb|CBI35771.3|	unnamed protein product [Vitis vinifera]
CL771.Contig3_All	gi|359485142|ref|XP_002279792.2|	PREDICTED: protein MEI2-like 2-like [Vitis vinifera]
CL10943.Contig1_All	gi|225435112|ref|XP_002284524.1|	PREDICTED: E3 UFM1-protein ligase 1 homolog isoform 1 [Vitis vinifera] >gi|297746151|emb|CBI16207.3| unnamed protein product [Vitis vinifera]
CL3780.Contig4_All	gi|359485692|ref|XP_002275342.2|	PREDICTED: probable histone-lysine N-methyltransferase ATXR3-like [Vitis vinifera]
Unigene29148_All	gi|225456631|ref|XP_002266698.1|	PREDICTED: pentatricopeptide repeat-containing protein At1g74750 [Vitis vinifera]
CL1730.Contig5_All	gi|296081481|emb|CBI20004.3|	unnamed protein product [Vitis vinifera]
CL2596.Contig6_All	gi|255561268|ref|XP_002521645.1|	arsenite-resistance protein, putative [Ricinus communis] >gi|223539157|gb|EEF40752.1| arsenite-resistance protein, putative [Ricinus communis]
Unigene45177_All	gi|224130830|ref|XP_002320935.1|	predicted protein [Populus trichocarpa] >gi|222861708|gb|EEE99250.1| predicted protein [Populus trichocarpa]
CL11937.Contig2_All	gi|297741611|emb|CBI32743.3|	unnamed protein product [Vitis vinifera]
CL304.Contig6_All	gi|359477127|ref|XP_002272118.2|	PREDICTED: calmodulin-binding transcription activator 5-like [Vitis vinifera] >gi|296083270|emb|CBI22906.3| unnamed protein product [Vitis vinifera]
CL3663.Contig4_All	gi|57281695|dbj|BAD86587.1|	sphingosine kinase [Lotus japonicus]
CL430.Contig7_All	gi|225439827|ref|XP_002274246.1|	PREDICTED: phosphatidate phosphatase LPIN3-like [Vitis vinifera]
CL914.Contig1_All	gi|255553317|ref|XP_002517701.1|	WD-repeat protein, putative [Ricinus communis] >gi|223543333|gb|EEF44865.1| WD-repeat protein, putative [Ricinus communis]
CL10327.Contig1_All	gi|255565513|ref|XP_002523747.1|	conserved hypothetical protein [Ricinus communis] >gi|223537051|gb|EEF38687.1| conserved hypothetical protein [Ricinus communis]
CL14294.Contig11_All	gi|308550948|gb|ADO34788.1|	beta-galactosidase STBG3 [Solanum lycopersicum]
CL6905.Contig5_All	gi|147766845|emb|CAN76416.1|	hypothetical protein VITISV_029037 [Vitis vinifera]
Unigene11239_All	gi|225438549|ref|XP_002279804.1|	PREDICTED: ABC transporter F family member 5 [Vitis vinifera]
CL2648.Contig1_All	gi|225450825|ref|XP_002284019.1|	PREDICTED: acyl-CoA-binding domain-containing protein 4-like isoform 1 [Vitis vinifera]
CL4728.Contig3_All	gi|225427524|ref|XP_002265127.1|	PREDICTED: probable methyltransferase PMT20 [Vitis vinifera]
CL6754.Contig1_All	gi|225426485|ref|XP_002277144.1|	PREDICTED: nuclear pore complex protein Nup98-Nup96-like isoform 1 [Vitis vinifera]
Unigene21757_All	gi|147770817|emb|CAN63166.1|	hypothetical protein VITISV_040077 [Vitis vinifera]
Unigene7698_All	gi|225452725|ref|XP_002277245.1|	PREDICTED: translation factor GUF1 homolog, mitochondrial [Vitis vinifera]
CL3236.Contig6_All	gi|296088263|emb|CBI35771.3|	unnamed protein product [Vitis vinifera]
CL6312.Contig4_All	gi|225452706|ref|XP_002282538.1|	PREDICTED: FACT complex subunit SSRP1 [Vitis vinifera] >gi|296082859|emb|CBI22160.3| unnamed protein product [Vitis vinifera]
CL440.Contig4_All	gi|225455758|ref|XP_002269501.1|	PREDICTED: uridine-cytidine kinase C [Vitis vinifera] >gi|297734126|emb|CBI15373.3| unnamed protein product [Vitis vinifera]
Unigene10683_All	gi|33637487|gb|AAQ23899.1|	RSH2 [Nicotiana tabacum]
CL11449.Contig1_All	gi|225450071|ref|XP_002274296.1|	PREDICTED: protein OBERON 4-like [Vitis vinifera]
CL11575.Contig2_All	gi|359485845|ref|XP_002268128.2|	PREDICTED: uncharacterized protein sll1770-like [Vitis vinifera]
CL257.Contig5_All	gi|225435510|ref|XP_002285548.1|	PREDICTED: uncharacterized protein LOC100246702 [Vitis vinifera]
CL681.Contig2_All	gi|225438549|ref|XP_002279804.1|	PREDICTED: ABC transporter F family member 5 [Vitis vinifera]
CL681.Contig3_All	gi|225438549|ref|XP_002279804.1|	PREDICTED: ABC transporter F family member 5 [Vitis vinifera]
Unigene49321_All	gi|255554412|ref|XP_002518245.1|	fkbp-rapamycin associated protein, putative [Ricinus communis] >gi|223542592|gb|EEF44131.1| fkbp-rapamycin associated protein, putative [Ricinus communis]
CL4032.Contig3_All	gi|225462775|ref|XP_002263910.1|	PREDICTED: ankyrin repeat domain-containing protein 13C [Vitis vinifera]
CL907.Contig1_All	gi|224116018|ref|XP_002317186.1|	predicted protein [Populus trichocarpa] >gi|222860251|gb|EEE97798.1| predicted protein [Populus trichocarpa]
Unigene17767_All	gi|225464529|ref|XP_002272399.1|	PREDICTED: methyltransferase-like protein 1-like [Vitis vinifera]
Unigene35720_All	gi|225464529|ref|XP_002272399.1|	PREDICTED: methyltransferase-like protein 1-like [Vitis vinifera]
CL4375.Contig3_All	gi|225457674|ref|XP_002276269.1|	PREDICTED: pyrophosphate--fructose 6-phosphate 1-phosphotransferase subunit alpha-like [Vitis vinifera]
CL8267.Contig1_All	gi|297743488|emb|CBI36355.3|	unnamed protein product [Vitis vinifera]
CL935.Contig15_All	gi|225423909|ref|XP_002278845.1|	PREDICTED: uncharacterized protein LOC100259509 [Vitis vinifera]
CL12057.Contig1_All	gi|255571115|ref|XP_002526508.1|	dynamin, putative [Ricinus communis] >gi|223534183|gb|EEF35899.1| dynamin, putative [Ricinus communis]
CL1758.Contig4_All	gi|225456471|ref|XP_002284518.1|	PREDICTED: ATP-dependent Clp protease ATP-binding subunit clpA homolog CD4A, chloroplastic-like [Vitis vinifera]
Unigene39786_All	gi|255554412|ref|XP_002518245.1|	fkbp-rapamycin associated protein, putative [Ricinus communis] >gi|223542592|gb|EEF44131.1| fkbp-rapamycin associated protein, putative [Ricinus communis]
CL3692.Contig3_All	gi|296082731|emb|CBI21736.3|	unnamed protein product [Vitis vinifera]
CL5497.Contig1_All	gi|356518975|ref|XP_003528150.1|	PREDICTED: uncharacterized protein LOC100782659 [Glycine max]
CL8836.Contig4_All	gi|224094408|ref|XP_002310155.1|	predicted protein [Populus trichocarpa] >gi|222853058|gb|EEE90605.1| predicted protein [Populus trichocarpa]
Unigene25566_All	gi|359497077|ref|XP_003635418.1|	PREDICTED: probable xyloglucan glycosyltransferase 6-like [Vitis vinifera]
Unigene8031_All	gi|359473657|ref|XP_002271846.2|	PREDICTED: delta(24)-sterol reductase-like [Vitis vinifera]
CL1705.Contig13_All	gi|255578890|ref|XP_002530298.1|	transcription factor, putative [Ricinus communis] >gi|223530154|gb|EEF32065.1| transcription factor, putative [Ricinus communis]
CL1705.Contig2_All	gi|255578890|ref|XP_002530298.1|	transcription factor, putative [Ricinus communis] >gi|223530154|gb|EEF32065.1| transcription factor, putative [Ricinus communis]
CL1943.Contig23_All	gi|297741494|emb|CBI32626.3|	unnamed protein product [Vitis vinifera]
CL430.Contig5_All	gi|225439827|ref|XP_002274246.1|	PREDICTED: phosphatidate phosphatase LPIN3-like [Vitis vinifera]
CL1367.Contig1_All	gi|255550758|ref|XP_002516427.1|	Protein YME1, putative [Ricinus communis] >gi|223544247|gb|EEF45768.1| Protein YME1, putative [Ricinus communis]
CL3780.Contig1_All	gi|359485692|ref|XP_002275342.2|	PREDICTED: probable histone-lysine N-methyltransferase ATXR3-like [Vitis vinifera]
CL6762.Contig2_All	gi|359475612|ref|XP_002266616.2|	PREDICTED: methylmalonate-semialdehyde dehydrogenase [acylating], mitochondrial-like [Vitis vinifera]
CL1001.Contig7_All	gi|56744187|dbj|BAD81033.1|	potassium channel NKT2 [Nicotiana tabacum]
CL2489.Contig1_All	gi|359494846|ref|XP_002267170.2|	PREDICTED: protein STRUBBELIG-RECEPTOR FAMILY 8-like [Vitis vinifera] >gi|297741762|emb|CBI32991.3| unnamed protein product [Vitis vinifera]
CL4268.Contig4_All	gi|255547432|ref|XP_002514773.1|	leucine zipper-ef-hand containing transmembrane protein, putative [Ricinus communis] >gi|223545824|gb|EEF47327.1| leucine zipper-ef-hand containing transmembrane protein, putative [Ricinus communis]
CL816.Contig7_All	gi|359482107|ref|XP_002270537.2|	PREDICTED: E3 ubiquitin-protein ligase UBR2-like [Vitis vinifera]
CL412.Contig3_All	gi|359483694|ref|XP_002264328.2|	PREDICTED: small RNA 2&apos;-O-methyltransferase-like [Vitis vinifera]
CL3388.Contig4_All	gi|225445585|ref|XP_002285365.1|	PREDICTED: GTPase-activating protein gyp7-like [Vitis vinifera]
CL3236.Contig1_All	gi|296088263|emb|CBI35771.3|	unnamed protein product [Vitis vinifera]
CL3236.Contig4_All	gi|296088263|emb|CBI35771.3|	unnamed protein product [Vitis vinifera]
CL3960.Contig1_All	gi|333463409|gb|AEF33613.1|	pyruvate decarboxylase [Salvia miltiorrhiza f. alba]
CL5632.Contig2_All	gi|5915696|sp|O24661.3|ASNS_TRIVS	RecName: Full=Asparagine synthetase [glutamine-hydrolyzing]; AltName: Full=Glutamine-dependent asparagine synthetase >gi|2429280|gb|AAD05033.1| asparagine synthetase [Triphysaria versicolor] >gi|2429282|gb|AAD05034.1| asparagine synthetase [Triphysaria versicolor] >gi|2429284|gb|AAD05035.1| asparagine synthetase [Triphysaria versicolor]
CL9157.Contig2_All	gi|225446509|ref|XP_002278663.1|	PREDICTED: acyl-coenzyme A oxidase 3, peroxisomal [Vitis vinifera]
CL782.Contig4_All	gi|397770484|gb|AFO64340.1|	ABC transporter GCN1 [Hevea brasiliensis]
CL8707.Contig3_All	gi|302143322|emb|CBI21883.3|	unnamed protein product [Vitis vinifera]
CL13421.Contig5_All	gi|359484368|ref|XP_002281292.2|	PREDICTED: uncharacterized protein LOC100259389 [Vitis vinifera]
CL1094.Contig3_All	gi|225458309|ref|XP_002281503.1|	PREDICTED: uncharacterized protein LOC100262487 [Vitis vinifera]
CL488.Contig13_All	gi|350536633|ref|NP_001234768.1|	TCTR2 protein [Solanum lycopersicum] >gi|3201541|emb|CAA06334.1| TCTR2 protein [Solanum lycopersicum]
CL2764.Contig2_All	gi|225465743|ref|XP_002264820.1|	PREDICTED: uncharacterized protein LOC100255521 [Vitis vinifera]
CL3850.Contig1_All	gi|147770817|emb|CAN63166.1|	hypothetical protein VITISV_040077 [Vitis vinifera]
CL498.Contig2_All	gi|296085025|emb|CBI28440.3|	unnamed protein product [Vitis vinifera]
CL9612.Contig3_All	gi|225437402|ref|XP_002268231.1|	PREDICTED: uncharacterized protein C57A7.06 [Vitis vinifera] >gi|297743903|emb|CBI36873.3| unnamed protein product [Vitis vinifera]
Unigene28704_All	gi|225443962|ref|XP_002280109.1|	PREDICTED: uncharacterized membrane protein C24H6.13-like [Vitis vinifera]
CL12573.Contig2_All	gi|225427514|ref|XP_002264009.1|	PREDICTED: replication protein A 70 kDa DNA-binding subunit-like [Vitis vinifera]
CL1837.Contig3_All	gi|224133736|ref|XP_002321648.1|	predicted protein [Populus trichocarpa] >gi|222868644|gb|EEF05775.1| predicted protein [Populus trichocarpa]
CL2811.Contig3_All	gi|359496542|ref|XP_003635262.1|	PREDICTED: G-type lectin S-receptor-like serine/threonine-protein kinase B120-like [Vitis vinifera]
CL2577.Contig2_All	gi|225425823|ref|XP_002264918.1|	PREDICTED: U-box domain-containing protein 6-like [Vitis vinifera]
CL13727.Contig2_All	gi|359483572|ref|XP_002269555.2|	PREDICTED: subtilisin-like protease-like [Vitis vinifera]
CL4139.Contig6_All	gi|225445128|ref|XP_002280525.1|	PREDICTED: uncharacterized protein LOC100267936 [Vitis vinifera]
CL8053.Contig1_All	gi|359478691|ref|XP_002285084.2|	PREDICTED: beta-galactosidase 8-like [Vitis vinifera] >gi|297746241|emb|CBI16297.3| unnamed protein product [Vitis vinifera]
CL5581.Contig3_All	gi|225464400|ref|XP_002268110.1|	PREDICTED: exocyst complex component 7 [Vitis vinifera]
CL6463.Contig4_All	gi|359473405|ref|XP_003631297.1|	PREDICTED: uncharacterized protein LOC100246722 [Vitis vinifera]
CL8913.Contig3_All	gi|225441756|ref|XP_002277619.1|	PREDICTED: DNA-binding protein SMUBP-2-like [Vitis vinifera]
Unigene21497_All	gi|75326538|sp|Q75VR0.1|TPC1B_TOBAC	RecName: Full=Two pore calcium channel protein 1B; AltName: Full=Voltage-dependent calcium channel protein TPC1B; Short=NtTPC1B >gi|46275794|dbj|BAD15100.1| two-pore calcium channel [Nicotiana tabacum]
CL316.Contig3_All	gi|40645472|dbj|BAD06581.1|	arginine decarboxylase [Nicotiana tabacum]
CL412.Contig2_All	gi|359483694|ref|XP_002264328.2|	PREDICTED: small RNA 2&apos;-O-methyltransferase-like [Vitis vinifera]
CL9833.Contig1_All	gi|295322838|gb|ADG01868.1|	plastid RNA-binding protein [Nicotiana benthamiana]
Unigene14755_All	gi|225464716|ref|XP_002263052.1|	PREDICTED: uncharacterized aarF domain-containing protein kinase At1g79600, chloroplastic-like [Vitis vinifera]
CL37.Contig8_All	gi|359488765|ref|XP_002281791.2|	PREDICTED: paired amphipathic helix protein Sin3-like 2-like [Vitis vinifera]
CL6772.Contig4_All	gi|49523817|emb|CAF18249.1|	SEU3A protein [Antirrhinum majus]
CL6371.Contig2_All	gi|359488988|ref|XP_003633851.1|	PREDICTED: ATP-dependent RNA helicase SUPV3L1, mitochondrial-like [Vitis vinifera]
CL6452.Contig4_All	gi|359475997|ref|XP_002280681.2|	PREDICTED: uncharacterized aarF domain-containing protein kinase At4g31390, chloroplastic-like [Vitis vinifera] >gi|296081769|emb|CBI20774.3| unnamed protein product [Vitis vinifera]
CL7781.Contig2_All	gi|255541800|ref|XP_002511964.1|	Protein CASP, putative [Ricinus communis] >gi|223549144|gb|EEF50633.1| Protein CASP, putative [Ricinus communis]
CL11985.Contig1_All	gi|225432989|ref|XP_002284507.1|	PREDICTED: ethylene receptor 2-like [Vitis vinifera]
CL14545.Contig2_All	gi|359491476|ref|XP_002277625.2|	PREDICTED: probable ATP-dependent RNA helicase DHX36-like [Vitis vinifera]
Unigene26422_All	gi|225439751|ref|XP_002273172.1|	PREDICTED: pentatricopeptide repeat-containing protein At3g09650, chloroplastic-like [Vitis vinifera]
CL14509.Contig2_All	gi|296089238|emb|CBI39010.3|	unnamed protein product [Vitis vinifera]
CL8815.Contig3_All	gi|359495606|ref|XP_003635036.1|	PREDICTED: heat shock cognate protein 80-like [Vitis vinifera]
CL11825.Contig1_All	gi|255579265|ref|XP_002530478.1|	conserved hypothetical protein [Ricinus communis] >gi|223529975|gb|EEF31901.1| conserved hypothetical protein [Ricinus communis]
CL1942.Contig1_All	gi|225454728|ref|XP_002272675.1|	PREDICTED: transducin beta-like protein 3-like [Vitis vinifera]
CL3163.Contig1_All	gi|224099725|ref|XP_002311593.1|	predicted protein [Populus trichocarpa] >gi|222851413|gb|EEE88960.1| predicted protein [Populus trichocarpa]
Unigene1461_All	gi|225432918|ref|XP_002280226.1|	PREDICTED: chloroplastic group IIA intron splicing facilitator CRS1, chloroplastic [Vitis vinifera] >gi|297737163|emb|CBI26364.3| unnamed protein product [Vitis vinifera]
CL10774.Contig1_All	gi|225450401|ref|XP_002278318.1|	PREDICTED: DEAD-box ATP-dependent RNA helicase 3, chloroplastic [Vitis vinifera] >gi|296089875|emb|CBI39694.3| unnamed protein product [Vitis vinifera]
Unigene21900_All	gi|225423499|ref|XP_002274432.1|	PREDICTED: pentatricopeptide repeat-containing protein At1g08070-like [Vitis vinifera]
Unigene10684_All	gi|33637487|gb|AAQ23899.1|	RSH2 [Nicotiana tabacum]
CL7711.Contig8_All	gi|359484309|ref|XP_003633096.1|	PREDICTED: receptor-like serine/threonine-protein kinase ALE2-like [Vitis vinifera]
CL10958.Contig1_All	gi|225424572|ref|XP_002282097.1|	PREDICTED: protein SDA1 homolog [Vitis vinifera]
CL1282.Contig2_All	gi|124367|sp|P09342.1|ILVB1_TOBAC	RecName: Full=Acetolactate synthase 1, chloroplastic; AltName: Full=ALS I; AltName: Full=Acetohydroxy-acid synthase I; AltName: Full=Acetolactate synthase I; Flags: Precursor >gi|226220|prf||1501386A acetolactate synthase
Unigene7435_All	gi|4768916|gb|AAD29679.1|AF133209_1	CLC-Nt2 protein [Nicotiana tabacum]
CL14312.Contig3_All	gi|359483452|ref|XP_002270330.2|	PREDICTED: E3 ubiquitin-protein ligase COP1-like [Vitis vinifera]
Unigene45233_All	gi|359492463|ref|XP_002284042.2|	PREDICTED: isoamylase 3, chloroplastic-like [Vitis vinifera]
CL935.Contig13_All	gi|225423909|ref|XP_002278845.1|	PREDICTED: uncharacterized protein LOC100259509 [Vitis vinifera]
CL1927.Contig2_All	gi|374719830|gb|AEZ67457.1|	phenylalanine ammonia-lyase [Perilla frutescens]
Unigene7265_All	gi|359477348|ref|XP_002278432.2|	PREDICTED: uncharacterized protein LOC100247619 [Vitis vinifera]
CL3247.Contig2_All	gi|129563703|gb|ABO31100.1|	ovule receptor-like kinase 28 [Solanum chacoense]
CL1282.Contig1_All	gi|124367|sp|P09342.1|ILVB1_TOBAC	RecName: Full=Acetolactate synthase 1, chloroplastic; AltName: Full=ALS I; AltName: Full=Acetohydroxy-acid synthase I; AltName: Full=Acetolactate synthase I; Flags: Precursor >gi|226220|prf||1501386A acetolactate synthase
CL5345.Contig2_All	gi|342722655|gb|AEL33268.1|	methylenetetrahydrofolate reductase [Nicotiana tabacum] >gi|342722659|gb|AEL33270.1| methylenetetrahydrofolate reductase [Nicotiana tomentosiformis]
Unigene25709_All	gi|359487575|ref|XP_002276824.2|	PREDICTED: FACT complex subunit SPT16-like [Vitis vinifera]
Unigene410_All	gi|356539985|ref|XP_003538472.1|	PREDICTED: clathrin heavy chain 1-like [Glycine max]
CL1705.Contig10_All	gi|255578890|ref|XP_002530298.1|	transcription factor, putative [Ricinus communis] >gi|223530154|gb|EEF32065.1| transcription factor, putative [Ricinus communis]
CL2719.Contig1_All	gi|224125020|ref|XP_002329871.1|	predicted protein [Populus trichocarpa] >gi|222871108|gb|EEF08239.1| predicted protein [Populus trichocarpa]
CL3690.Contig3_All	gi|357933577|dbj|BAL15055.1|	glutamate receptor 3.2 [Solanum lycopersicum]
CL935.Contig12_All	gi|225423909|ref|XP_002278845.1|	PREDICTED: uncharacterized protein LOC100259509 [Vitis vinifera]
Unigene12024_All	gi|225427240|ref|XP_002278451.1|	PREDICTED: pentatricopeptide repeat-containing protein At5g46580, chloroplastic [Vitis vinifera]
CL13345.Contig2_All	gi|359493408|ref|XP_003634589.1|	PREDICTED: receptor-like protein kinase HSL1-like [Vitis vinifera]
CL5248.Contig2_All	gi|283099385|gb|ADB08056.1|	microtubule-associated protein [Nicotiana benthamiana]
Unigene18369_All	gi|296086606|emb|CBI32241.3|	unnamed protein product [Vitis vinifera]
CL3163.Contig3_All	gi|224099725|ref|XP_002311593.1|	predicted protein [Populus trichocarpa] >gi|222851413|gb|EEE88960.1| predicted protein [Populus trichocarpa]
CL5345.Contig1_All	gi|342722655|gb|AEL33268.1|	methylenetetrahydrofolate reductase [Nicotiana tabacum] >gi|342722659|gb|AEL33270.1| methylenetetrahydrofolate reductase [Nicotiana tomentosiformis]
CL782.Contig2_All	gi|397770484|gb|AFO64340.1|	ABC transporter GCN1 [Hevea brasiliensis]
CL1378.Contig7_All	gi|90995393|gb|ABE01395.1|	phragmoplastin [Camellia sinensis]
CL1391.Contig14_All	gi|225459368|ref|XP_002285810.1|	PREDICTED: sulfate transporter 1.3 [Vitis vinifera] >gi|302141919|emb|CBI19122.3| unnamed protein product [Vitis vinifera]
CL8052.Contig3_All	gi|359474892|ref|XP_002276432.2|	PREDICTED: pentatricopeptide repeat-containing protein At4g34830, chloroplastic-like [Vitis vinifera]
CL8052.Contig4_All	gi|359474892|ref|XP_002276432.2|	PREDICTED: pentatricopeptide repeat-containing protein At4g34830, chloroplastic-like [Vitis vinifera]
CL959.Contig1_All	gi|255584390|ref|XP_002532928.1|	Transporter ATM1, mitochondrial precursor, putative [Ricinus communis] >gi|223527304|gb|EEF29455.1| Transporter ATM1, mitochondrial precursor, putative [Ricinus communis]
CL959.Contig3_All	gi|255584390|ref|XP_002532928.1|	Transporter ATM1, mitochondrial precursor, putative [Ricinus communis] >gi|223527304|gb|EEF29455.1| Transporter ATM1, mitochondrial precursor, putative [Ricinus communis]
CL11745.Contig4_All	gi|359485391|ref|XP_002274640.2|	PREDICTED: LOW QUALITY PROTEIN: putative DNA repair and recombination protein RAD26-like [Vitis vinifera]
CL3388.Contig7_All	gi|225445585|ref|XP_002285365.1|	PREDICTED: GTPase-activating protein gyp7-like [Vitis vinifera]
Unigene14520_All	gi|225461914|ref|XP_002265484.1|	PREDICTED: threonyl-tRNA synthetase, mitochondrial-like [Vitis vinifera]
Unigene18189_All	gi|225423686|ref|XP_002277090.1|	PREDICTED: uncharacterized protein LOC100249093 [Vitis vinifera] >gi|297737976|emb|CBI27177.3| unnamed protein product [Vitis vinifera]
CL12057.Contig2_All	gi|255571115|ref|XP_002526508.1|	dynamin, putative [Ricinus communis] >gi|223534183|gb|EEF35899.1| dynamin, putative [Ricinus communis]
CL9331.Contig3_All	gi|359479451|ref|XP_002274339.2|	PREDICTED: uncharacterized protein LOC100258526 [Vitis vinifera]
CL4028.Contig2_All	gi|225444607|ref|XP_002277404.1|	PREDICTED: polyphosphoinositide phosphatase [Vitis vinifera] >gi|297738507|emb|CBI27752.3| unnamed protein product [Vitis vinifera]
CL7799.Contig3_All	gi|359472571|ref|XP_002281609.2|	PREDICTED: protein OBERON 3-like [Vitis vinifera]
Unigene4017_All	gi|225438426|ref|XP_002276373.1|	PREDICTED: monosaccharide-sensing protein 2 [Vitis vinifera] >gi|310877836|gb|ADP37149.1| putative tonoplastic monosaccharide transporter [Vitis vinifera]
CL899.Contig6_All	gi|359477563|ref|XP_002283373.2|	PREDICTED: dymeclin-like [Vitis vinifera] >gi|297737110|emb|CBI26311.3| unnamed protein product [Vitis vinifera]
CL6772.Contig5_All	gi|49523817|emb|CAF18249.1|	SEU3A protein [Antirrhinum majus]
CL5581.Contig1_All	gi|225464400|ref|XP_002268110.1|	PREDICTED: exocyst complex component 7 [Vitis vinifera]
CL6820.Contig1_All	gi|359484251|ref|XP_002277493.2|	PREDICTED: uncharacterized protein LOC100249222 [Vitis vinifera]
CL10120.Contig3_All	gi|296081820|emb|CBI20825.3|	unnamed protein product [Vitis vinifera]
CL1378.Contig3_All	gi|90995393|gb|ABE01395.1|	phragmoplastin [Camellia sinensis]
Unigene3992_All	gi|359484534|ref|XP_002283565.2|	PREDICTED: probable glutamate carboxypeptidase 2-like isoform 1 [Vitis vinifera]
CL1705.Contig17_All	gi|255578890|ref|XP_002530298.1|	transcription factor, putative [Ricinus communis] >gi|223530154|gb|EEF32065.1| transcription factor, putative [Ricinus communis]
CL26.Contig12_All	gi|302142032|emb|CBI19235.3|	unnamed protein product [Vitis vinifera]
CL2704.Contig4_All	gi|225436930|ref|XP_002275196.1|	PREDICTED: uncharacterized protein LOC100256371 [Vitis vinifera] >gi|296086702|emb|CBI32337.3| unnamed protein product [Vitis vinifera]
CL2764.Contig3_All	gi|225465743|ref|XP_002264820.1|	PREDICTED: uncharacterized protein LOC100255521 [Vitis vinifera]
Unigene22401_All	gi|225442092|ref|XP_002272769.1|	PREDICTED: subtilisin-like protease isoform 1 [Vitis vinifera]
CL396.Contig3_All	gi|147835092|emb|CAN65681.1|	hypothetical protein VITISV_004413 [Vitis vinifera]
CL5941.Contig10_All	gi|359489218|ref|XP_002270340.2|	PREDICTED: uncharacterized protein LOC100232913 [Vitis vinifera] >gi|297734640|emb|CBI16691.3| unnamed protein product [Vitis vinifera]
CL6469.Contig1_All	gi|225432189|ref|XP_002268620.1|	PREDICTED: uncharacterized protein LOC100247698 [Vitis vinifera]
Unigene45125_All	gi|225464529|ref|XP_002272399.1|	PREDICTED: methyltransferase-like protein 1-like [Vitis vinifera]
Unigene45126_All	gi|225464529|ref|XP_002272399.1|	PREDICTED: methyltransferase-like protein 1-like [Vitis vinifera]
CL11922.Contig1_All	gi|294612076|gb|ADF27782.1|	neutral/alkaline invertase 1 [Orobanche ramosa]
CL3493.Contig5_All	gi|225458279|ref|XP_002281409.1|	PREDICTED: probable LRR receptor-like serine/threonine-protein kinase At2g16250-like [Vitis vinifera]
CL5064.Contig2_All	gi|359481882|ref|XP_002277970.2|	PREDICTED: multiple C2 and transmembrane domain-containing protein 2-like [Vitis vinifera]
CL7934.Contig3_All	gi|356508774|ref|XP_003523129.1|	PREDICTED: elongator complex protein 3-like [Glycine max]
CL1806.Contig2_All	gi|225435794|ref|XP_002285746.1|	PREDICTED: ruBisCO large subunit-binding protein subunit beta, chloroplastic [Vitis vinifera] >gi|297746501|emb|CBI16557.3| unnamed protein product [Vitis vinifera]
Unigene42050_All	gi|255546751|ref|XP_002514434.1|	Ubiquitin carboxyl-terminal hydrolase, putative [Ricinus communis] >gi|223546430|gb|EEF47930.1| Ubiquitin carboxyl-terminal hydrolase, putative [Ricinus communis]
CL7493.Contig3_All	gi|147777785|emb|CAN75734.1|	hypothetical protein VITISV_030148 [Vitis vinifera]
Unigene10723_All	gi|60652321|gb|AAX33233.1|	plastid alpha-amylase [Actinidia chinensis]
Unigene10728_All	gi|60652321|gb|AAX33233.1|	plastid alpha-amylase [Actinidia chinensis]
CL10774.Contig2_All	gi|225450401|ref|XP_002278318.1|	PREDICTED: DEAD-box ATP-dependent RNA helicase 3, chloroplastic [Vitis vinifera] >gi|296089875|emb|CBI39694.3| unnamed protein product [Vitis vinifera]
CL10774.Contig3_All	gi|225450401|ref|XP_002278318.1|	PREDICTED: DEAD-box ATP-dependent RNA helicase 3, chloroplastic [Vitis vinifera] >gi|296089875|emb|CBI39694.3| unnamed protein product [Vitis vinifera]
CL12083.Contig3_All	gi|225448277|ref|XP_002274579.1|	PREDICTED: potassium transporter 7 [Vitis vinifera]
CL3493.Contig4_All	gi|225458279|ref|XP_002281409.1|	PREDICTED: probable LRR receptor-like serine/threonine-protein kinase At2g16250-like [Vitis vinifera]
CL4787.Contig7_All	gi|406365505|gb|AFS41246.1|	cinnamoyl-CoA hydratase-dehydrogenase [Petunia x hybrida]
CL6275.Contig2_All	gi|3582436|dbj|BAA33065.1|	beta-D-glucan exohydrolase [Nicotiana tabacum]
CL26.Contig6_All	gi|302142032|emb|CBI19235.3|	unnamed protein product [Vitis vinifera]
Unigene18121_All	gi|359491245|ref|XP_002279402.2|	PREDICTED: serine/threonine-protein kinase ATM [Vitis vinifera]
CL1806.Contig4_All	gi|225435794|ref|XP_002285746.1|	PREDICTED: ruBisCO large subunit-binding protein subunit beta, chloroplastic [Vitis vinifera] >gi|297746501|emb|CBI16557.3| unnamed protein product [Vitis vinifera]
CL4259.Contig5_All	gi|359473112|ref|XP_002282341.2|	PREDICTED: putative ATP-dependent RNA helicase DHX33-like [Vitis vinifera]
CL4424.Contig1_All	gi|225469990|ref|XP_002272059.1|	PREDICTED: E3 ubiquitin-protein ligase UPL5-like [Vitis vinifera]
CL5345.Contig3_All	gi|342722655|gb|AEL33268.1|	methylenetetrahydrofolate reductase [Nicotiana tabacum] >gi|342722659|gb|AEL33270.1| methylenetetrahydrofolate reductase [Nicotiana tomentosiformis]
CL9068.Contig1_All	gi|294440421|gb|ADE74631.1|	unknown [Vitis vinifera]
CL9068.Contig3_All	gi|294440421|gb|ADE74631.1|	unknown [Vitis vinifera]
CL12556.Contig2_All	gi|297738490|emb|CBI27735.3|	unnamed protein product [Vitis vinifera]
CL1012.Contig12_All	gi|113473614|gb|ABI35986.1|	methionine synthase [Orobanche ramosa]
CL10268.Contig4_All	gi|193792541|gb|ACF21004.1|	1-deoxy-D-xylulose 5-phosphate synthase [Salvia miltiorrhiza]
CL12317.Contig4_All	gi|297746481|emb|CBI16537.3|	unnamed protein product [Vitis vinifera]
CL37.Contig6_All	gi|359488765|ref|XP_002281791.2|	PREDICTED: paired amphipathic helix protein Sin3-like 2-like [Vitis vinifera]
Unigene456_All	gi|359483639|ref|XP_002272068.2|	PREDICTED: uncharacterized protein LOC100254898 [Vitis vinifera]
Unigene21715_All	gi|407728561|dbj|BAM48551.1|	Tm-1 protein [Solanum habrochaites]
CL1806.Contig3_All	gi|225435794|ref|XP_002285746.1|	PREDICTED: ruBisCO large subunit-binding protein subunit beta, chloroplastic [Vitis vinifera] >gi|297746501|emb|CBI16557.3| unnamed protein product [Vitis vinifera]
CL3071.Contig4_All	gi|255577655|ref|XP_002529704.1|	mitochondrial carrier protein, putative [Ricinus communis] >gi|223530806|gb|EEF32670.1| mitochondrial carrier protein, putative [Ricinus communis]
CL2318.Contig3_All	gi|225457689|ref|XP_002273784.1|	PREDICTED: squamosa promoter-binding-like protein 14-like [Vitis vinifera]
CL4823.Contig1_All	gi|359482396|ref|XP_002271334.2|	PREDICTED: DEAD-box ATP-dependent RNA helicase 35 isoform 1 [Vitis vinifera] >gi|147861063|emb|CAN78736.1| hypothetical protein VITISV_003102 [Vitis vinifera] >gi|297743544|emb|CBI36411.3| unnamed protein product [Vitis vinifera]
CL5941.Contig9_All	gi|359489218|ref|XP_002270340.2|	PREDICTED: uncharacterized protein LOC100232913 [Vitis vinifera] >gi|297734640|emb|CBI16691.3| unnamed protein product [Vitis vinifera]
CL2318.Contig2_All	gi|225457689|ref|XP_002273784.1|	PREDICTED: squamosa promoter-binding-like protein 14-like [Vitis vinifera]
CL6559.Contig3_All	gi|21435938|gb|AAM54033.1|AF515434_1	PIN1-like auxin transport protein [Populus tremula x Populus tremuloides]
CL7224.Contig4_All	gi|225461912|ref|XP_002265434.1|	PREDICTED: probable helicase DDB_G0274399-like [Vitis vinifera]
CL7848.Contig2_All	gi|225464625|ref|XP_002275958.1|	PREDICTED: translocation protein SEC63 homolog [Vitis vinifera]
CL7848.Contig4_All	gi|225464625|ref|XP_002275958.1|	PREDICTED: translocation protein SEC63 homolog [Vitis vinifera]
CL2466.Contig3_All	gi|225426475|ref|XP_002270920.1|	PREDICTED: probable methyltransferase PMT18 [Vitis vinifera]
CL3355.Contig1_All	gi|297736440|emb|CBI25311.3|	unnamed protein product [Vitis vinifera]
Unigene11007_All	gi|224055195|ref|XP_002298432.1|	cellulose synthase [Populus trichocarpa] >gi|222845690|gb|EEE83237.1| cellulose synthase [Populus trichocarpa]
CL1705.Contig16_All	gi|255578890|ref|XP_002530298.1|	transcription factor, putative [Ricinus communis] >gi|223530154|gb|EEF32065.1| transcription factor, putative [Ricinus communis]
CL1705.Contig5_All	gi|255578890|ref|XP_002530298.1|	transcription factor, putative [Ricinus communis] >gi|223530154|gb|EEF32065.1| transcription factor, putative [Ricinus communis]
CL11717.Contig2_All	gi|359485357|ref|XP_002279346.2|	PREDICTED: callose synthase 7-like [Vitis vinifera]
CL11972.Contig2_All	gi|225456106|ref|XP_002281466.1|	PREDICTED: 66 kDa stress protein [Vitis vinifera] >gi|297734297|emb|CBI15544.3| unnamed protein product [Vitis vinifera]
CL4268.Contig3_All	gi|255547432|ref|XP_002514773.1|	leucine zipper-ef-hand containing transmembrane protein, putative [Ricinus communis] >gi|223545824|gb|EEF47327.1| leucine zipper-ef-hand containing transmembrane protein, putative [Ricinus communis]
Unigene564_All	gi|2266947|gb|AAB80714.1|	phosphoenolpyruvate carboxylase 1 [Gossypium hirsutum]
CL3156.Contig3_All	gi|147822385|emb|CAN59896.1|	hypothetical protein VITISV_002883 [Vitis vinifera]
CL51.Contig2_All	gi|225440157|ref|XP_002277968.1|	PREDICTED: probable exocyst complex component 6 [Vitis vinifera] >gi|297741688|emb|CBI32820.3| unnamed protein product [Vitis vinifera]
CL7206.Contig2_All	gi|255582589|ref|XP_002532077.1|	conserved hypothetical protein [Ricinus communis] >gi|223528259|gb|EEF30311.1| conserved hypothetical protein [Ricinus communis]
CL1435.Contig7_All	gi|255558673|ref|XP_002520361.1|	BRASSINOSTEROID INSENSITIVE 1-associated receptor kinase 1 precursor, putative [Ricinus communis] >gi|223540459|gb|EEF42027.1| BRASSINOSTEROID INSENSITIVE 1-associated receptor kinase 1 precursor, putative [Ricinus communis]
CL1695.Contig2_All	gi|329739345|gb|AEB97385.1|	MAX2B [Petunia x hybrida]
CL1695.Contig3_All	gi|329739345|gb|AEB97385.1|	MAX2B [Petunia x hybrida]
CL1695.Contig4_All	gi|329739345|gb|AEB97385.1|	MAX2B [Petunia x hybrida]
CL9114.Contig6_All	gi|359479833|ref|XP_002267103.2|	PREDICTED: spermatogenesis-associated protein 20-like [Vitis vinifera]
Unigene14396_All	gi|225433442|ref|XP_002285674.1|	PREDICTED: non-lysosomal glucosylceramidase-like [Vitis vinifera]
Unigene14898_All	gi|329739345|gb|AEB97385.1|	MAX2B [Petunia x hybrida]
Unigene19321_All	gi|329739345|gb|AEB97385.1|	MAX2B [Petunia x hybrida]
Unigene25447_All	gi|329739345|gb|AEB97385.1|	MAX2B [Petunia x hybrida]
Unigene5989_All	gi|329739345|gb|AEB97385.1|	MAX2B [Petunia x hybrida]
Unigene945_All	gi|329739345|gb|AEB97385.1|	MAX2B [Petunia x hybrida]
Unigene946_All	gi|329739345|gb|AEB97385.1|	MAX2B [Petunia x hybrida]
CL293.Contig4_All	gi|359492622|ref|XP_002282350.2|	PREDICTED: uncharacterized protein LOC100267859 [Vitis vinifera]
Unigene29162_All	gi|225439486|ref|XP_002269998.1|	PREDICTED: ethylene-overproduction protein 1-like [Vitis vinifera]
CL7451.Contig2_All	gi|6226239|sp|O24381.2|TLC1_SOLTU	RecName: Full=Plastidic ATP/ADP-transporter >gi|4138583|emb|CAA71785.1| plastidic ATP/ADP-transporter [Solanum tuberosum]
CL1964.Contig4_All	gi|296085525|emb|CBI29257.3|	unnamed protein product [Vitis vinifera]
CL2757.Contig3_All	gi|359479366|ref|XP_002274109.2|	PREDICTED: ABC transporter G family member 15 [Vitis vinifera]
CL935.Contig11_All	gi|225423909|ref|XP_002278845.1|	PREDICTED: uncharacterized protein LOC100259509 [Vitis vinifera]
CL14326.Contig3_All	gi|359483671|ref|XP_002281685.2|	PREDICTED: serine/threonine-protein phosphatase 6 regulatory subunit 3 [Vitis vinifera]
CL2318.Contig4_All	gi|225457689|ref|XP_002273784.1|	PREDICTED: squamosa promoter-binding-like protein 14-like [Vitis vinifera]
CL6604.Contig1_All	gi|6136121|sp|O82627.1|SSG1_ANTMA	RecName: Full=Granule-bound starch synthase 1, chloroplastic/amyloplastic; AltName: Full=Granule-bound starch synthase I; Short=GBSS-I; Flags: Precursor >gi|3688123|emb|CAA06958.1| granule-bound starch synthase [Antirrhinum majus]
CL6604.Contig3_All	gi|6136121|sp|O82627.1|SSG1_ANTMA	RecName: Full=Granule-bound starch synthase 1, chloroplastic/amyloplastic; AltName: Full=Granule-bound starch synthase I; Short=GBSS-I; Flags: Precursor >gi|3688123|emb|CAA06958.1| granule-bound starch synthase [Antirrhinum majus]
CL6604.Contig5_All	gi|6136121|sp|O82627.1|SSG1_ANTMA	RecName: Full=Granule-bound starch synthase 1, chloroplastic/amyloplastic; AltName: Full=Granule-bound starch synthase I; Short=GBSS-I; Flags: Precursor >gi|3688123|emb|CAA06958.1| granule-bound starch synthase [Antirrhinum majus]
CL7044.Contig2_All	gi|296089990|emb|CBI39809.3|	unnamed protein product [Vitis vinifera]
CL782.Contig1_All	gi|397770484|gb|AFO64340.1|	ABC transporter GCN1 [Hevea brasiliensis]
CL3116.Contig2_All	gi|225452458|ref|XP_002274361.1|	PREDICTED: L-aspartate oxidase 1-like [Vitis vinifera]
CL3220.Contig2_All	gi|225451403|ref|XP_002266770.1|	PREDICTED: WD repeat-containing protein 75 [Vitis vinifera] >gi|296087114|emb|CBI33488.3| unnamed protein product [Vitis vinifera]
CL7491.Contig2_All	gi|30013679|gb|AAP03882.1|	Avr9/Cf-9 rapidly elicited protein 276 [Nicotiana tabacum]
CL816.Contig10_All	gi|359482107|ref|XP_002270537.2|	PREDICTED: E3 ubiquitin-protein ligase UBR2-like [Vitis vinifera]
CL13795.Contig3_All	gi|297736168|emb|CBI24206.3|	unnamed protein product [Vitis vinifera]
CL2466.Contig2_All	gi|255555861|ref|XP_002518966.1|	ATP binding protein, putative [Ricinus communis] >gi|223541953|gb|EEF43499.1| ATP binding protein, putative [Ricinus communis]
CL935.Contig5_All	gi|225423909|ref|XP_002278845.1|	PREDICTED: uncharacterized protein LOC100259509 [Vitis vinifera]
Unigene332_All	gi|224115502|ref|XP_002332150.1|	argonaute protein group [Populus trichocarpa] >gi|222875200|gb|EEF12331.1| argonaute protein group [Populus trichocarpa]
Unigene18105_All	gi|225466283|ref|XP_002270255.1|	PREDICTED: uncharacterized protein LOC100244513 [Vitis vinifera]
CL1459.Contig3_All	gi|297741823|emb|CBI33136.3|	unnamed protein product [Vitis vinifera]
CL180.Contig4_All	gi|225459280|ref|XP_002285784.1|	PREDICTED: probable pectin methyltransferase QUA2 [Vitis vinifera] >gi|302141967|emb|CBI19170.3| unnamed protein product [Vitis vinifera]
CL9430.Contig1_All	gi|359490943|ref|XP_003634188.1|	PREDICTED: uncharacterized protein LOC100254135 isoform 2 [Vitis vinifera]
Unigene428_All	gi|225434622|ref|XP_002279360.1|	PREDICTED: pentatricopeptide repeat-containing protein At2g29760, chloroplastic-like [Vitis vinifera]
CL4812.Contig2_All	gi|225440302|ref|XP_002269591.1|	PREDICTED: cation/H(+) antiporter 20-like [Vitis vinifera]
CL990.Contig2_All	gi|296083495|emb|CBI23464.3|	unnamed protein product [Vitis vinifera]
Unigene10731_All	gi|60652321|gb|AAX33233.1|	plastid alpha-amylase [Actinidia chinensis]
Unigene32659_All	gi|359479395|ref|XP_002271257.2|	PREDICTED: uncharacterized protein LOC100243147 [Vitis vinifera]
CL3909.Contig1_All	gi|147789110|emb|CAN73496.1|	hypothetical protein VITISV_044263 [Vitis vinifera]
CL935.Contig16_All	gi|225423909|ref|XP_002278845.1|	PREDICTED: uncharacterized protein LOC100259509 [Vitis vinifera]
Unigene29111_All	gi|225455986|ref|XP_002276686.1|	PREDICTED: AP-3 complex subunit delta-like [Vitis vinifera]
CL312.Contig2_All	gi|296083176|emb|CBI22812.3|	unnamed protein product [Vitis vinifera]
CL3860.Contig4_All	gi|225433316|ref|XP_002282504.1|	PREDICTED: DEAD-box ATP-dependent RNA helicase 13 [Vitis vinifera] >gi|296083755|emb|CBI23744.3| unnamed protein product [Vitis vinifera]
CL935.Contig14_All	gi|225423909|ref|XP_002278845.1|	PREDICTED: uncharacterized protein LOC100259509 [Vitis vinifera]
Unigene14640_All	gi|225432728|ref|XP_002282919.1|	PREDICTED: probable RNA helicase SDE3 [Vitis vinifera] >gi|297737082|emb|CBI26283.3| unnamed protein product [Vitis vinifera]
CL2066.Contig15_All	gi|359492408|ref|XP_002284419.2|	PREDICTED: DIS3-like exonuclease 2-like [Vitis vinifera]
CL3893.Contig9_All	gi|225437714|ref|XP_002273228.1|	PREDICTED: squamosa promoter-binding-like protein 12-like isoform 1 [Vitis vinifera]
CL5144.Contig4_All	gi|225440606|ref|XP_002277969.1|	PREDICTED: mRNA-capping enzyme [Vitis vinifera] >gi|297740251|emb|CBI30433.3| unnamed protein product [Vitis vinifera]
CL5144.Contig6_All	gi|225440606|ref|XP_002277969.1|	PREDICTED: mRNA-capping enzyme [Vitis vinifera] >gi|297740251|emb|CBI30433.3| unnamed protein product [Vitis vinifera]
Unigene458_All	gi|225438325|ref|XP_002272045.1|	PREDICTED: diacylglycerol kinase 1-like [Vitis vinifera]
CL5061.Contig2_All	gi|359486371|ref|XP_002273775.2|	PREDICTED: uncharacterized protein LOC100250037 [Vitis vinifera]
CL7297.Contig4_All	gi|225449082|ref|XP_002274556.1|	PREDICTED: uncharacterized protein sll0005 [Vitis vinifera] >gi|296086035|emb|CBI31476.3| unnamed protein product [Vitis vinifera]
CL11396.Contig2_All	gi|225430750|ref|XP_002266705.1|	PREDICTED: nucleolar protein 6-like [Vitis vinifera]
CL3668.Contig2_All	gi|225450448|ref|XP_002276424.1|	PREDICTED: uncharacterized protein LOC100251030 [Vitis vinifera]
CL3815.Contig2_All	gi|255585712|ref|XP_002533538.1|	Multidrug resistance protein, putative [Ricinus communis] >gi|223526588|gb|EEF28841.1| Multidrug resistance protein, putative [Ricinus communis]
CL2097.Contig3_All	gi|225435800|ref|XP_002285750.1|	PREDICTED: uncharacterized protein LOC100253534 [Vitis vinifera]
CL3909.Contig3_All	gi|147789110|emb|CAN73496.1|	hypothetical protein VITISV_044263 [Vitis vinifera]
CL6370.Contig3_All	gi|225466283|ref|XP_002270255.1|	PREDICTED: uncharacterized protein LOC100244513 [Vitis vinifera]
[truncated: 70,588 more rows]
