# Supplementary material for: Compatible solute, transporter protein, transcription factor, and hormone-related gene expression provides an indicator of drought stress in Paulownia fortunei
Source: Funct Integr Genomics. 2014 May 7;14(3):479–91. doi: 10.1007/s10142-014-0373-4 (PMC4137158; doi:10.1007/s10142-014-0373-4)
Supplement: Supplementary file 7 — (XLSX 17 kb) [file 10142_2014_373_MOESM7_ESM.xlsx]

## Sheet: Sheet1
Supplemental Table 2 KEGG annotation of unigenes
Pathway Number	Pathway	All genes with pathway annotation (44154)	Pathway ID
1	Metabolic pathways	10364 (23.47%)	ko01100
2	Biosynthesis of secondary metabolites	5025 (11.38%)	ko01110
3	Plant-pathogen interaction	2476 (5.61%)	ko04626
4	Plant hormone signal transduction	2171 (4.92%)	ko04075
5	Spliceosome	1750 (3.96%)	ko03040
6	RNA transport	1667 (3.78%)	ko03013
7	Endocytosis	1486 (3.37%)	ko04144
8	Glycerophospholipid metabolism	1405 (3.18%)	ko00564
9	Ribosome	1379 (3.12%)	ko03010
10	Protein processing in endoplasmic reticulum	1295 (2.93%)	ko04141
11	Starch and sucrose metabolism	1102 (2.5%)	ko00500
12	Purine metabolism	1052 (2.38%)	ko00230
13	Ether lipid metabolism	1046 (2.37%)	ko00565
14	mRNA surveillance pathway	951 (2.15%)	ko03015
15	Ubiquitin mediated proteolysis	919 (2.08%)	ko04120
16	Pyrimidine metabolism	829 (1.88%)	ko00240
17	Ribosome biogenesis in eukaryotes	743 (1.68%)	ko03008
18	Glycolysis / Gluconeogenesis	728 (1.65%)	ko00010
19	RNA degradation	716 (1.62%)	ko03018
20	Oxidative phosphorylation	700 (1.59%)	ko00190
21	Phenylpropanoid biosynthesis	693 (1.57%)	ko00940
22	Amino sugar and nucleotide sugar metabolism	563 (1.28%)	ko00520
23	Pyruvate metabolism	533 (1.21%)	ko00620
24	Pentose and glucuronate interconversions	532 (1.2%)	ko00040
25	RNA polymerase	496 (1.12%)	ko03020
26	ABC transporters	479 (1.08%)	ko02010
27	Phosphatidylinositol signaling system	478 (1.08%)	ko04070
28	Phagosome	428 (0.97%)	ko04145
29	Galactose metabolism	423 (0.96%)	ko00052
30	Cysteine and methionine metabolism	393 (0.89%)	ko00270
31	Peroxisome	388 (0.88%)	ko04146
32	Citrate cycle (TCA cycle)	384 (0.87%)	ko00020
33	Circadian rhythm - plant	381 (0.86%)	ko04712
34	Glycerolipid metabolism	364 (0.82%)	ko00561
35	Carbon fixation in photosynthetic organisms	359 (0.81%)	ko00710
36	Flavonoid biosynthesis	348 (0.79%)	ko00941
37	Arginine and proline metabolism	348 (0.79%)	ko00330
38	Basal transcription factors	338 (0.77%)	ko03022
39	Cyanoamino acid metabolism	337 (0.76%)	ko00460
40	Inositol phosphate metabolism	328 (0.74%)	ko00562
41	Glycine, serine and threonine metabolism	316 (0.72%)	ko00260
42	Nucleotide excision repair	315 (0.71%)	ko03420
43	Valine, leucine and isoleucine degradation	314 (0.71%)	ko00280
44	Ascorbate and aldarate metabolism	308 (0.7%)	ko00053
45	Limonene and pinene degradation	305 (0.69%)	ko00903
46	Glyoxylate and dicarboxylate metabolism	305 (0.69%)	ko00630
47	Terpenoid backbone biosynthesis	304 (0.69%)	ko00900
48	Regulation of autophagy	297 (0.67%)	ko04140
49	Fructose and mannose metabolism	296 (0.67%)	ko00051
50	Stilbenoid, diarylheptanoid and gingerol biosynthesis	294 (0.67%)	ko00945
51	Aminoacyl-tRNA biosynthesis	292 (0.66%)	ko00970
52	Zeatin biosynthesis	275 (0.62%)	ko00908
53	Carotenoid biosynthesis	275 (0.62%)	ko00906
54	Fatty acid metabolism	273 (0.62%)	ko00071
55	Pentose phosphate pathway	271 (0.61%)	ko00030
56	Other glycan degradation	267 (0.6%)	ko00511
57	Homologous recombination	266 (0.6%)	ko03440
58	Phenylalanine metabolism	265 (0.6%)	ko00360
59	Natural killer cell mediated cytotoxicity	258 (0.58%)	ko04650
60	Glutathione metabolism	257 (0.58%)	ko00480
61	Tyrosine metabolism	255 (0.58%)	ko00350
62	Porphyrin and chlorophyll metabolism	248 (0.56%)	ko00860
63	N-Glycan biosynthesis	247 (0.56%)	ko00510
64	Alanine, aspartate and glutamate metabolism	244 (0.55%)	ko00250
65	Sphingolipid metabolism	239 (0.54%)	ko00600
66	Glycosylphosphatidylinositol(GPI)-anchor biosynthesis	238 (0.54%)	ko00563
67	Protein export	235 (0.53%)	ko03060
68	Nitrogen metabolism	233 (0.53%)	ko00910
69	Phenylalanine, tyrosine and tryptophan biosynthesis	232 (0.53%)	ko00400
70	Propanoate metabolism	226 (0.51%)	ko00640
71	alpha-Linolenic acid metabolism	220 (0.5%)	ko00592
72	beta-Alanine metabolism	205 (0.46%)	ko00410
73	Proteasome	202 (0.46%)	ko03050
74	Tryptophan metabolism	200 (0.45%)	ko00380
75	DNA replication	199 (0.45%)	ko03030
76	SNARE interactions in vesicular transport	192 (0.43%)	ko04130
77	Mismatch repair	176 (0.4%)	ko03430
78	Biosynthesis of unsaturated fatty acids	172 (0.39%)	ko01040
79	Photosynthesis	172 (0.39%)	ko00195
80	Glycosaminoglycan degradation	168 (0.38%)	ko00531
81	Base excision repair	164 (0.37%)	ko03410
82	Steroid biosynthesis	160 (0.36%)	ko00100
83	Cutin, suberine and wax biosynthesis	160 (0.36%)	ko00073
84	Lysine degradation	155 (0.35%)	ko00310
85	Butanoate metabolism	152 (0.34%)	ko00650
86	Flavone and flavonol biosynthesis	144 (0.33%)	ko00944
87	Pantothenate and CoA biosynthesis	136 (0.31%)	ko00770
88	Valine, leucine and isoleucine biosynthesis	135 (0.31%)	ko00290
89	Ubiquinone and other terpenoid-quinone biosynthesis	133 (0.3%)	ko00130
90	Sulfur metabolism	132 (0.3%)	ko00920
91	Brassinosteroid biosynthesis	127 (0.29%)	ko00905
92	Fatty acid biosynthesis	126 (0.29%)	ko00061
93	Isoquinoline alkaloid biosynthesis	125 (0.28%)	ko00950
94	Lysine biosynthesis	122 (0.28%)	ko00300
95	Histidine metabolism	120 (0.27%)	ko00340
96	Fatty acid elongation	120 (0.27%)	ko00062
97	Diterpenoid biosynthesis	113 (0.26%)	ko00904
98	Tropane, piperidine and pyridine alkaloid biosynthesis	107 (0.24%)	ko00960
99	Selenocompound metabolism	105 (0.24%)	ko00450
100	One carbon pool by folate	95 (0.22%)	ko00670
101	Glycosphingolipid biosynthesis - ganglio series	90 (0.2%)	ko00604
102	Riboflavin metabolism	85 (0.19%)	ko00740
103	Vitamin B6 metabolism	84 (0.19%)	ko00750
104	Circadian rhythm - mammal	83 (0.19%)	ko04710
105	Benzoxazinoid biosynthesis	79 (0.18%)	ko00402
106	Arachidonic acid metabolism	69 (0.16%)	ko00590
107	Nicotinate and nicotinamide metabolism	69 (0.16%)	ko00760
108	Isoflavonoid biosynthesis	62 (0.14%)	ko00943
109	Folate biosynthesis	62 (0.14%)	ko00790
110	Taurine and hypotaurine metabolism	60 (0.14%)	ko00430
111	Glucosinolate biosynthesis	58 (0.13%)	ko00966
112	Linoleic acid metabolism	57 (0.13%)	ko00591
113	Sesquiterpenoid and triterpenoid biosynthesis	52 (0.12%)	ko00909
114	Synthesis and degradation of ketone bodies	52 (0.12%)	ko00072
115	Thiamine metabolism	50 (0.11%)	ko00730
116	Sulfur relay system	47 (0.11%)	ko04122
117	Glycosphingolipid biosynthesis - globo series	43 (0.1%)	ko00603
118	Indole alkaloid biosynthesis	43 (0.1%)	ko00901
119	Photosynthesis - antenna proteins	39 (0.09%)	ko00196
120	Non-homologous end-joining	37 (0.08%)	ko03450
121	Other types of O-glycan biosynthesis	28 (0.06%)	ko00514
122	Monoterpenoid biosynthesis	23 (0.05%)	ko00902
123	C5-Branched dibasic acid metabolism	22 (0.05%)	ko00660
124	Lipoic acid metabolism	20 (0.05%)	ko00785
125	Biotin metabolism	13 (0.03%)	ko00780
126	Anthocyanin biosynthesis	7 (0.02%)	ko00942
127	Caffeine metabolism	6 (0.01%)	ko00232
128	Betalain biosynthesis	3 (0.01%)	ko00965
