# Supplementary material for: Compatible solute, transporter protein, transcription factor, and hormone-related gene expression provides an indicator of drought stress in Paulownia fortunei
Source: Funct Integr Genomics. 2014 May 7;14(3):479–91. doi: 10.1007/s10142-014-0373-4 (PMC4137158; doi:10.1007/s10142-014-0373-4)
Supplement: Supplementary file 8 — (XLS 220 kb) [file 10142_2014_373_MOESM8_ESM.xls]

## Sheet: E-VS-L
Supplemental Table 3 Top 500 up-regulated and top 500 down-regulated genes in PF2W25-12D vs. PF2W75
GeneID	Gene Length	Change fold	Up-Down-Regulation(PF2W25-12D/PF2W75)	pvalue	FDR	Nr-ID	Nr-annotation
Unigene3405_All	648	16.5277	Up	0	0	gi|224147812|ref|XP_002336545.1|	predicted protein [Populus trichocarpa] >gi|222835923|gb|EEE74344.1| predicted protein [Populus trichocarpa]
Unigene13952_All	286	14.7002	Up	9.37e-73	1.71e-71	--	--
Unigene1688_All	633	14.3733	Up	8.06e-128	2.33e-126	gi|225452030|ref|XP_002283795.1|	PREDICTED: LOB domain-containing protein 41 [Vitis vinifera] >gi|147795554|emb|CAN72182.1| hypothetical protein VITISV_004355 [Vitis vinifera]
CL5819.Contig1_All	1941	14.2109	Up	0	0	gi|225470177|ref|XP_002268167.1|	PREDICTED: low-temperature-induced 65 kDa protein-like [Vitis vinifera]
CL579.Contig1_All	1546	13.9853	Up	5.96e-238	3.01e-236	gi|225437270|ref|XP_002282468.1|	PREDICTED: cytochrome P450 94A1 [Vitis vinifera] >gi|297735521|emb|CBI17961.3| unnamed protein product [Vitis vinifera]
CL4112.Contig4_All	491	13.5095	Up	6.77e-55	9.9e-54	gi|224076777|ref|XP_002304995.1|	predicted protein [Populus trichocarpa] >gi|222847959|gb|EEE85506.1| predicted protein [Populus trichocarpa]
CL1941.Contig1_All	260	13.0686	Up	7.41e-22	5.59e-21	--	--
CL7102.Contig1_All	2684	12.9668	Up	5.1e-204	2.2e-202	gi|225463358|ref|XP_002271185.1|	PREDICTED: ABC transporter B family member 9-like [Vitis vinifera]
Unigene5634_All	282	12.9514	Up	7.41e-22	5.59e-21	--	--
Unigene32147_All	304	12.9412	Up	2.41e-23	1.9e-22	--	--
Unigene7113_All	273	12.8027	Up	3.54e-19	2.44e-18	--	--
Unigene46686_All	244	12.7919	Up	4.29e-17	2.73e-16	--	--
CL7102.Contig2_All	2601	12.7537	Up	1.11e-170	4.12e-169	gi|224116786|ref|XP_002331877.1|	multidrug/pheromone exporter, MDR family, ABC transporter family [Populus trichocarpa] >gi|222875395|gb|EEF12526.1| multidrug/pheromone exporter, MDR family, ABC transporter family [Populus trichocarpa]
Unigene23440_All	303	12.7425	Up	2.28e-20	1.64e-19	--	--
Unigene9625_All	265	12.6193	Up	1.69e-16	1.05e-15	--	--
Unigene46740_All	236	12.5505	Up	4.06e-14	2.28e-13	gi|147767227|emb|CAN71277.1|	hypothetical protein VITISV_006844 [Vitis vinifera]
Unigene24347_All	299	12.5501	Up	1.09e-17	7.1e-17	--	--
CL3814.Contig3_All	345	12.5332	Up	4.53e-20	3.22e-19	gi|209967471|gb|ACJ02360.1|	hypothetical protein [Populus euphratica]
Unigene27666_All	317	12.4909	Up	5.49e-18	3.62e-17	--	--
CL12682.Contig1_All	582	12.4706	Up	5.62e-32	5.54e-31	gi|297736589|emb|CBI25460.3|	unnamed protein product [Vitis vinifera]
Unigene20651_All	213	12.4545	Up	4.93e-12	2.49e-11	--	--
Unigene26998_All	315	12.4494	Up	2.16e-17	1.39e-16	--	--
Unigene35654_All	271	12.4441	Up	5.2e-15	3.03e-14	--	--
Unigene9527_All	358	12.4347	Up	1.78e-19	1.24e-18	gi|359486818|ref|XP_002267992.2|	PREDICTED: uncharacterized protein LOC100256418 [Vitis vinifera]
Unigene23286_All	417	12.4272	Up	1.88e-22	1.45e-21	--	--
Unigene14134_All	684	12.4182	Up	3.83e-36	4.13e-35	gi|359483003|ref|XP_003632877.1|	PREDICTED: uncharacterized protein LOC100853427 [Vitis vinifera]
Unigene46675_All	258	12.3563	Up	1.6e-13	8.72e-13	--	--
CL10663.Contig1_All	349	12.327	Up	1.09e-17	7.1e-17	--	--
Unigene14112_All	380	12.3256	Up	3.54e-19	2.44e-18	--	--
Unigene12519_All	375	12.3212	Up	7.02e-19	4.78e-18	--	--
Unigene52435_All	248	12.309	Up	1.25e-12	6.52e-12	--	--
Unigene20575_All	244	12.2959	Up	2.48e-12	1.28e-11	--	--
CL6264.Contig3_All	1167	12.284	Up	8.67e-56	1.28e-54	gi|225458410|ref|XP_002281898.1|	PREDICTED: type I inositol-1,4,5-trisphosphate 5-phosphatase 11-like [Vitis vinifera]
Unigene16370_All	277	12.2538	Up	1.6e-13	8.72e-13	--	--
Unigene35748_All	558	12.2265	Up	5.05e-26	4.3e-25	--	--
Unigene47055_All	204	12.223	Up	5.97e-10	2.67e-09	--	--
Unigene45530_All	232	12.1707	Up	7.64e-11	3.62e-10	--	--
Unigene17161_All	404	12.1657	Up	2.77e-18	1.85e-17	--	--
Unigene42905_All	233	12.1645	Up	7.64e-11	3.62e-10	--	--
CL11343.Contig2_All	331	12.1251	Up	1.03e-14	5.94e-14	--	--
Unigene27832_All	240	12.1218	Up	7.64e-11	3.62e-10	--	--
Unigene47363_All	220	12.1141	Up	5.97e-10	2.67e-09	--	--
CL8856.Contig2_All	280	12.0973	Up	2.48e-12	1.28e-11	--	--
CL7286.Contig1_All	475	12.0938	Up	2.28e-20	1.64e-19	gi|75107030|sp|P81395.1|MYB30_ANTMA	RecName: Full=Myb-related protein 330
Unigene47852_All	205	12.0691	Up	4.67e-09	1.96e-08	gi|333796940|gb|AEF98135.1|	cytochrome c oxidase subunit I [Lingulodinium polyedrum]
Unigene48351_All	250	12.0629	Up	7.64e-11	3.62e-10	--	--
Unigene46747_All	243	12.0608	Up	1.52e-10	7.05e-10	--	--
Unigene16945_All	250	12.0198	Up	1.52e-10	7.06e-10	--	--
Unigene48101_All	258	12.0175	Up	7.64e-11	3.62e-10	gi|225445959|ref|XP_002266604.1|	PREDICTED: DUF246 domain-containing protein At1g04910-like [Vitis vinifera]
Unigene48178_All	271	11.9884	Up	3.85e-11	1.86e-10	gi|899344|emb|CAA58859.1|	lipoxygenase [Nicotiana tabacum]
Unigene27305_All	343	11.9786	Up	8.07e-14	4.46e-13	--	--
Unigene21128_All	463	11.969	Up	2.77e-18	1.85e-17	gi|388500348|gb|AFK38240.1|	unknown [Lotus japonicus]
Unigene46849_All	212	11.9682	Up	9.26e-09	3.82e-08	--	--
CL5819.Contig5_All	283	11.9665	Up	1.94e-11	9.51e-11	gi|302143888|emb|CBI22749.3|	unnamed protein product [Vitis vinifera]
Unigene46867_All	213	11.9614	Up	9.26e-09	3.82e-08	--	--
Unigene45433_All	508	11.9526	Up	8.99e-20	6.32e-19	--	--
Unigene32801_All	975	11.9427	Up	4.9e-37	5.39e-36	gi|224126571|ref|XP_002329587.1|	hypothetical protein POPTRDRAFT_264663 [Populus trichocarpa] >gi|222870296|gb|EEF07427.1| hypothetical protein POPTRDRAFT_264663 [Populus trichocarpa]
Unigene48551_All	224	11.9412	Up	4.67e-09	1.96e-08	--	--
Unigene34949_All	313	11.9366	Up	2.48e-12	1.28e-11	--	--
Unigene47866_All	520	11.9189	Up	8.99e-20	6.32e-19	--	--
Unigene49566_All	236	11.9166	Up	2.35e-09	1.01e-08	--	--
Unigene47138_All	202	11.868	Up	7.24e-08	2.79e-07	--	--
Unigene31851_All	675	11.8644	Up	1.55e-24	1.27e-23	gi|255585136|ref|XP_002533273.1|	conserved hypothetical protein [Ricinus communis] >gi|223526898|gb|EEF29105.1| conserved hypothetical protein [Ricinus communis]
Unigene48331_All	273	11.8485	Up	3.01e-10	1.37e-09	--	--
Unigene48666_All	231	11.8444	Up	9.26e-09	3.82e-08	--	--
Unigene56073_All	274	11.8432	Up	3.01e-10	1.37e-09	--	--
Unigene47269_All	215	11.8369	Up	3.65e-08	1.44e-07	--	--
Unigene21031_All	452	11.8215	Up	3.35e-16	2.06e-15	--	--
Unigene13729_All	374	11.8206	Up	1.6e-13	8.72e-13	--	--
Unigene56178_All	209	11.8188	Up	7.24e-08	2.79e-07	gi|224101811|ref|XP_002312430.1|	predicted protein [Populus trichocarpa] >gi|222852250|gb|EEE89797.1| predicted protein [Populus trichocarpa]
Unigene45612_All	770	11.8119	Up	6.46e-27	5.62e-26	gi|54606728|dbj|BAD66751.1|	orf764 [Beta vulgaris subsp. vulgaris]
Unigene9999_All	261	11.7713	Up	2.35e-09	1.01e-08	--	--
Unigene46745_All	415	11.7678	Up	2.05e-14	1.16e-13	--	--
Unigene24652_All	217	11.7647	Up	7.24e-08	2.79e-07	--	--
CL6264.Contig2_All	1269	11.7611	Up	2.15e-42	2.62e-41	gi|225458410|ref|XP_002281898.1|	PREDICTED: type I inositol-1,4,5-trisphosphate 5-phosphatase 11-like [Vitis vinifera]
CL11015.Contig2_All	203	11.7353	Up	2.85e-07	1.05e-06	--	--
CL8222.Contig1_All	277	11.7344	Up	1.19e-09	5.2e-09	--	--
Unigene17831_All	231	11.7334	Up	3.65e-08	1.44e-07	--	--
Unigene13668_All	453	11.7326	Up	2.62e-15	1.55e-14	--	--
Unigene48093_All	213	11.7301	Up	1.44e-07	5.41e-07	--	--
CL7103.Contig3_All	550	11.7206	Up	2.77e-18	1.85e-17	--	--
Unigene3371_All	283	11.7035	Up	1.19e-09	5.2e-09	--	--
Unigene21220_All	248	11.6875	Up	1.84e-08	7.42e-08	--	--
CL11015.Contig1_All	316	11.6819	Up	1.52e-10	7.06e-10	--	--
Unigene37803_All	230	11.6807	Up	7.24e-08	2.79e-07	--	--
Unigene29804_All	489	11.68	Up	6.65e-16	4.04e-15	gi|147810220|emb|CAN78060.1|	hypothetical protein VITISV_003931 [Vitis vinifera]
CL7103.Contig2_All	634	11.6773	Up	2.28e-20	1.64e-19	--	--
Unigene35361_All	481	11.6752	Up	1.32e-15	7.92e-15	--	--
Unigene49575_All	435	11.6682	Up	4.06e-14	2.28e-13	--	--
CL3814.Contig1_All	377	11.6682	Up	2.48e-12	1.28e-11	gi|209967471|gb|ACJ02360.1|	hypothetical protein [Populus euphratica]
Unigene6077_All	505	11.6616	Up	3.35e-16	2.06e-15	--	--
Unigene25407_All	224	11.6575	Up	1.44e-07	5.41e-07	--	--
Unigene5686_All	273	11.6558	Up	4.67e-09	1.96e-08	--	--
Unigene48512_All	205	11.6541	Up	5.66e-07	2.02e-06	--	--
Unigene54710_All	225	11.651	Up	1.44e-07	5.4e-07	--	--
Unigene35737_All	324	11.6458	Up	1.52e-10	7.05e-10	--	--
Unigene16727_All	246	11.6426	Up	3.65e-08	1.44e-07	--	--
Unigene6413_All	326	11.6369	Up	1.52e-10	7.05e-10	--	--
Unigene49709_All	330	11.6193	Up	1.52e-10	7.05e-10	gi|356538152|ref|XP_003537568.1|	PREDICTED: homeobox-leucine zipper protein ATHB-40-like [Glycine max]
Unigene45689_All	213	11.5988	Up	5.66e-07	2.02e-06	--	--
Unigene46874_All	214	11.5921	Up	5.66e-07	2.02e-06	--	--
Unigene24482_All	552	11.5876	Up	8.52e-17	5.35e-16	--	--
Unigene48389_All	297	11.5849	Up	2.35e-09	1.01e-08	--	--
Unigene45340_All	400	11.5828	Up	2.48e-12	1.28e-11	--	--
Unigene28453_All	257	11.5795	Up	3.65e-08	1.44e-07	--	--
Unigene48352_All	247	11.5779	Up	7.24e-08	2.79e-07	--	--
Unigene49345_All	516	11.5739	Up	1.32e-15	7.92e-15	--	--
Unigene47146_All	270	11.5649	Up	1.84e-08	7.42e-08	--	--
Unigene47492_All	229	11.5615	Up	2.85e-07	1.05e-06	--	--
Unigene49340_All	365	11.5588	Up	3.85e-11	1.86e-10	--	--
Unigene48220_All	209	11.5558	Up	1.12e-06	3.9e-06	--	--
Unigene49793_All	345	11.5552	Up	1.52e-10	7.05e-10	--	--
Unigene47181_All	293	11.5538	Up	4.67e-09	1.96e-08	--	--
Unigene46695_All	210	11.5489	Up	1.12e-06	3.9e-06	--	--
CL6275.Contig3_All	1187	11.5483	Up	2.34e-34	2.43e-33	gi|225436114|ref|XP_002278363.1|	PREDICTED: lysosomal beta glucosidase-like isoform 1 [Vitis vinifera]
Unigene10507_All	326	11.5467	Up	5.97e-10	2.67e-09	--	--
Unigene47568_All	221	11.5456	Up	5.66e-07	2.02e-06	--	--
Unigene5719_All	306	11.5418	Up	2.35e-09	1.01e-08	--	--
Unigene9359_All	445	11.5359	Up	3.18e-13	1.71e-12	gi|356577071|ref|XP_003556652.1|	PREDICTED: homeobox-leucine zipper protein ATHB-17-like [Glycine max]
CL12682.Contig2_All	297	11.5343	Up	4.67e-09	1.96e-08	gi|297736589|emb|CBI25460.3|	unnamed protein product [Vitis vinifera]
Unigene49563_All	244	11.5341	Up	1.44e-07	5.4e-07	--	--
Unigene35657_All	361	11.5328	Up	7.64e-11	3.62e-10	--	--
CL12963.Contig2_All	287	11.5312	Up	9.26e-09	3.82e-08	gi|255563008|ref|XP_002522508.1|	UDP-glucosyltransferase, putative [Ricinus communis] >gi|223538199|gb|EEF39808.1| UDP-glucosyltransferase, putative [Ricinus communis]
Unigene47152_All	234	11.5303	Up	2.85e-07	1.05e-06	--	--
Unigene54889_All	245	11.5282	Up	1.44e-07	5.4e-07	--	--
Unigene49685_All	246	11.5223	Up	1.44e-07	5.4e-07	--	--
Unigene49629_All	205	11.5097	Up	2.23e-06	7.51e-06	--	--
Unigene47745_All	270	11.5083	Up	3.65e-08	1.44e-07	--	--
Unigene47179_All	217	11.5016	Up	1.12e-06	3.9e-06	--	--
Unigene49628_All	293	11.5014	Up	9.26e-09	3.82e-08	--	--
CL6187.Contig1_All	207	11.4957	Up	2.23e-06	7.52e-06	--	--
Unigene40976_All	207	11.4957	Up	2.23e-06	7.51e-06	--	--
Unigene55051_All	218	11.495	Up	1.12e-06	3.89e-06	--	--
CL8606.Contig3_All	251	11.4933	Up	1.44e-07	5.41e-07	gi|359477491|ref|XP_003631984.1|	PREDICTED: uncharacterized protein LOC100854649 [Vitis vinifera] >gi|297736998|emb|CBI26199.3| unnamed protein product [Vitis vinifera]
Unigene31765_All	427	11.4885	Up	2.48e-12	1.28e-11	--	--
Unigene47749_All	396	11.4818	Up	1.94e-11	9.51e-11	gi|345651161|gb|AEO14736.1|	NBS-LRR class disease resistance protein [Sesamum indicum]
Unigene12671_All	375	11.478	Up	7.64e-11	3.62e-10	--	--
Unigene48743_All	265	11.4763	Up	7.24e-08	2.79e-07	--	--
CL12756.Contig2_All	210	11.4749	Up	2.23e-06	7.52e-06	--	--
Unigene9328_All	498	11.4731	Up	4.06e-14	2.28e-13	--	--
CL6899.Contig1_All	266	11.4709	Up	7.24e-08	2.79e-07	gi|224105067|ref|XP_002313673.1|	predicted protein [Populus trichocarpa] >gi|222850081|gb|EEE87628.1| predicted protein [Populus trichocarpa]
Unigene49773_All	344	11.4692	Up	5.97e-10	2.67e-09	--	--
Unigene49233_All	200	11.4673	Up	4.42e-06	1.44e-05	--	--
Unigene49633_All	302	11.4577	Up	9.26e-09	3.82e-08	gi|126656814|gb|ABO26221.1|	polygalacturonase inhibiting protein [Prunus persica]
Unigene46829_All	213	11.4545	Up	2.23e-06	7.51e-06	--	--
Unigene20620_All	314	11.454	Up	4.67e-09	1.96e-08	--	--
CL7324.Contig2_All	236	11.4509	Up	5.66e-07	2.02e-06	--	--
Unigene47688_All	295	11.4371	Up	1.84e-08	7.42e-08	gi|224084372|ref|XP_002307276.1|	predicted protein [Populus trichocarpa] >gi|222856725|gb|EEE94272.1| predicted protein [Populus trichocarpa]
Unigene45532_All	261	11.4369	Up	1.44e-07	5.41e-07	gi|225439422|ref|XP_002264807.1|	PREDICTED: protein SRG1-like isoform 2 [Vitis vinifera]
Unigene30196_All	772	11.4362	Up	5.8e-21	4.24e-20	gi|359476730|ref|XP_002274448.2|	PREDICTED: uncharacterized membrane protein YOL092W-like [Vitis vinifera] >gi|297735218|emb|CBI17580.3| unnamed protein product [Vitis vinifera]
Unigene13916_All	398	11.4339	Up	3.85e-11	1.86e-10	--	--
Unigene2986_All	353	11.4319	Up	5.97e-10	2.67e-09	--	--
Unigene46857_All	262	11.4314	Up	1.44e-07	5.41e-07	--	--
CL3621.Contig1_All	331	11.4285	Up	2.35e-09	1.01e-08	--	--
Unigene20485_All	206	11.4246	Up	4.42e-06	1.44e-05	--	--
Unigene47559_All	264	11.4204	Up	1.44e-07	5.41e-07	--	--
Unigene9364_All	391	11.4177	Up	7.64e-11	3.62e-10	--	--
Unigene20689_All	253	11.4177	Up	2.85e-07	1.05e-06	--	--
Unigene54598_All	219	11.4144	Up	2.23e-06	7.51e-06	--	--
Unigene34432_All	415	11.4142	Up	1.94e-11	9.51e-11	gi|388510172|gb|AFK43152.1|	unknown [Medicago truncatula]
Unigene45704_All	404	11.4123	Up	3.85e-11	1.86e-10	--	--
Unigene49621_All	570	11.4011	Up	2.62e-15	1.55e-14	--	--
Unigene49678_All	245	11.3969	Up	5.66e-07	2.02e-06	--	--
CL10822.Contig2_All	200	11.3848	Up	8.78e-06	2.78e-05	--	--
Unigene46837_All	212	11.3832	Up	4.42e-06	1.44e-05	--	--
CL14376.Contig9_All	768	11.3786	Up	4.53e-20	3.22e-19	--	--
Unigene48026_All	334	11.3649	Up	4.67e-09	1.96e-08	--	--
Unigene46697_All	346	11.3646	Up	2.35e-09	1.01e-08	--	--
Unigene49702_All	251	11.362	Up	5.66e-07	2.02e-06	--	--
CL9223.Contig1_All	216	11.3563	Up	4.42e-06	1.45e-05	--	--
Unigene17271_All	470	11.3501	Up	2.48e-12	1.28e-11	gi|342306012|dbj|BAK55742.1|	UDP-glucose glucosyltransferase [Gardenia jasminoides]
Unigene28172_All	205	11.3492	Up	8.78e-06	2.78e-05	--	--
Unigene43933_All	205	11.3492	Up	8.78e-06	2.78e-05	--	--
Unigene46836_All	266	11.3454	Up	2.85e-07	1.05e-06	--	--
Unigene45499_All	305	11.3324	Up	3.65e-08	1.44e-07	--	--
Unigene48301_All	293	11.3314	Up	7.24e-08	2.79e-07	--	--
Unigene49754_All	208	11.3283	Up	8.78e-06	2.78e-05	--	--
Unigene46890_All	209	11.3214	Up	8.78e-06	2.78e-05	--	--
CL9687.Contig2_All	406	11.3203	Up	1.52e-10	7.06e-10	--	--
CL12941.Contig1_All	284	11.315	Up	1.44e-07	5.41e-07	--	--
Unigene5419_All	272	11.3132	Up	2.85e-07	1.05e-06	--	--
Unigene47319_All	224	11.3038	Up	4.42e-06	1.44e-05	--	--
Unigene49624_All	249	11.3032	Up	1.12e-06	3.89e-06	--	--
Unigene47354_All	237	11.3004	Up	2.23e-06	7.51e-06	--	--
CL13989.Contig2_All	275	11.2974	Up	2.85e-07	1.05e-06	--	--
Unigene45633_All	226	11.291	Up	4.42e-06	1.44e-05	--	--
Unigene48537_All	390	11.2881	Up	5.97e-10	2.67e-09	--	--
CL11309.Contig1_All	378	11.2859	Up	1.19e-09	5.2e-09	gi|3551257|dbj|BAA32827.1|	98b [Daucus carota]
Unigene55359_All	228	11.2783	Up	4.42e-06	1.44e-05	gi|297742187|emb|CBI33974.3|	unnamed protein product [Vitis vinifera]
Unigene47969_All	216	11.2738	Up	8.78e-06	2.78e-05	--	--
Unigene34299_All	547	11.2721	Up	1.6e-13	8.72e-13	gi|224284856|gb|ACN40158.1|	unknown [Picea sitchensis]
Unigene31005_All	293	11.2701	Up	1.44e-07	5.41e-07	--	--
Unigene45471_All	204	11.2688	Up	1.74e-05	5.34e-05	gi|40644190|emb|CAC95126.1|	gag-pol polyprotein [Populus deltoides]
Unigene48209_All	268	11.2675	Up	5.66e-07	2.02e-06	--	--
Unigene21433_All	281	11.2663	Up	2.85e-07	1.05e-06	--	--
CL10261.Contig5_All	256	11.2632	Up	1.12e-06	3.9e-06	gi|224055585|ref|XP_002298552.1|	predicted protein [Populus trichocarpa] >gi|222845810|gb|EEE83357.1| predicted protein [Populus trichocarpa]
Unigene24327_All	346	11.2615	Up	9.26e-09	3.82e-08	--	--
Unigene48332_All	295	11.2602	Up	1.44e-07	5.4e-07	--	--
CL9234.Contig2_All	424	11.2577	Up	1.52e-10	7.06e-10	--	--
Unigene48100_All	764	11.2464	Up	2.77e-18	1.85e-17	gi|225445959|ref|XP_002266604.1|	PREDICTED: DUF246 domain-containing protein At1g04910-like [Vitis vinifera]
Unigene30587_All	311	11.2454	Up	7.24e-08	2.79e-07	--	--
Unigene48794_All	365	11.2369	Up	4.67e-09	1.96e-08	--	--
Unigene31996_All	370	11.2172	Up	4.67e-09	1.96e-08	--	--
CL2450.Contig1_All	265	11.2133	Up	1.12e-06	3.9e-06	gi|356569047|ref|XP_003552718.1|	PREDICTED: putative glutamine amidotransferase-like protein RP404-like [Glycine max]
Unigene1416_All	439	11.2076	Up	1.52e-10	7.06e-10	gi|357472995|ref|XP_003606782.1|	E3 ubiquitin-protein ligase [Medicago truncatula] >gi|355507837|gb|AES88979.1| E3 ubiquitin-protein ligase [Medicago truncatula]
Unigene47283_All	346	11.2071	Up	1.84e-08	7.42e-08	--	--
Unigene49684_All	294	11.201	Up	2.85e-07	1.05e-06	--	--
Unigene26911_All	722	11.2003	Up	8.52e-17	5.35e-16	--	--
Unigene47819_All	201	11.1971	Up	3.46e-05	0.000102	--	--
Unigene57015_All	201	11.1971	Up	3.46e-05	0.000102	gi|110816069|ref|YP_684401.1|	ATP synthase F0 subunit 6 [Oltmannsiellopsis viridis] >gi|86450280|gb|ABC96359.1| ATP synthase F0 subunit 6 [Oltmannsiellopsis viridis]
Unigene35752_All	215	11.193	Up	1.74e-05	5.34e-05	gi|291010617|ref|YP_003495125.1|	cytochrome c oxidase subunit 3 [Pycnococcus provasolii] >gi|258406740|gb|ACV72086.1| cytochrome c oxidase subunit 3 [Pycnococcus provasolii]
Unigene48271_All	256	11.1891	Up	2.23e-06	7.51e-06	--	--
Unigene49724_All	283	11.1889	Up	5.66e-07	2.02e-06	--	--
Unigene42156_All	216	11.1864	Up	1.74e-05	5.34e-05	gi|297735396|emb|CBI17836.3|	unnamed protein product [Vitis vinifera]
Unigene47951_All	216	11.1864	Up	1.74e-05	5.33e-05	--	--
CL6237.Contig4_All	203	11.1828	Up	3.46e-05	0.000102	gi|224144048|ref|XP_002325167.1|	predicted protein [Populus trichocarpa] >gi|222866601|gb|EEF03732.1| predicted protein [Populus trichocarpa]
Unigene47700_All	218	11.1731	Up	1.74e-05	5.33e-05	--	--
Unigene55270_All	218	11.1731	Up	1.74e-05	5.33e-05	--	--
Unigene47950_All	205	11.1687	Up	3.46e-05	0.000102	--	--
Unigene17368_All	343	11.163	Up	3.65e-08	1.44e-07	--	--
Unigene45240_All	248	11.157	Up	4.42e-06	1.44e-05	--	--
Unigene47218_All	248	11.157	Up	4.42e-06	1.44e-05	--	--
Unigene7044_All	304	11.1527	Up	2.85e-07	1.05e-06	--	--
Unigene35211_All	249	11.1511	Up	4.42e-06	1.44e-05	--	--
Unigene46999_All	319	11.1474	Up	1.44e-07	5.41e-07	--	--
Unigene47034_All	236	11.1461	Up	8.78e-06	2.78e-05	--	--
Unigene48115_All	278	11.1442	Up	1.12e-06	3.9e-06	--	--
CL8388.Contig2_All	237	11.1399	Up	8.78e-06	2.78e-05	--	--
Unigene49720_All	237	11.1399	Up	8.78e-06	2.78e-05	--	--
Unigene16886_All	265	11.1393	Up	2.23e-06	7.51e-06	--	--
Unigene17548_All	307	11.1386	Up	2.85e-07	1.05e-06	--	--
Unigene20805_All	238	11.1339	Up	8.78e-06	2.78e-05	--	--
Unigene24669_All	323	11.1294	Up	1.44e-07	5.41e-07	--	--
Unigene47024_All	267	11.1284	Up	2.23e-06	7.51e-06	--	--
Unigene35305_All	254	11.1225	Up	4.42e-06	1.44e-05	--	--
Unigene45934_All	241	11.1158	Up	8.78e-06	2.78e-05	--	--
Unigene46764_All	213	11.1134	Up	3.46e-05	0.000102	gi|147779660|emb|CAN64955.1|	hypothetical protein VITISV_029829 [Vitis vinifera]
Unigene46776_All	256	11.1111	Up	4.42e-06	1.44e-05	--	--
Unigene21316_All	242	11.1098	Up	8.78e-06	2.78e-05	--	--
Unigene49726_All	242	11.1098	Up	8.78e-06	2.78e-05	--	--
Unigene48590_All	655	11.1094	Up	2.05e-14	1.16e-13	--	--
Unigene31336_All	485	11.1069	Up	7.64e-11	3.62e-10	--	--
Unigene47467_All	200	11.1047	Up	6.86e-05	0.000195	--	--
Unigene57587_All	229	11.102	Up	1.74e-05	5.33e-05	--	--
CL10660.Contig1_All	272	11.1017	Up	2.23e-06	7.52e-06	--	--
Unigene16806_All	215	11.0999	Up	3.46e-05	0.000102	--	--
Unigene9439_All	474	11.0969	Up	1.52e-10	7.05e-10	gi|357494051|ref|XP_003617314.1|	protease inhibitor [Medicago truncatula] >gi|355518649|gb|AET00273.1| protease inhibitor [Medicago truncatula]
CL8112.Contig1_All	273	11.0964	Up	2.23e-06	7.52e-06	--	--
Unigene46939_All	216	11.0932	Up	3.46e-05	0.000102	--	--
Unigene47072_All	245	11.092	Up	8.78e-06	2.78e-05	--	--
Unigene49831_All	274	11.0911	Up	2.23e-06	7.51e-06	--	--
Unigene34925_All	260	11.0888	Up	4.42e-06	1.44e-05	--	--
Unigene48388_All	260	11.0888	Up	4.42e-06	1.44e-05	--	--
Unigene10090_All	377	11.0833	Up	1.84e-08	7.42e-08	--	--
Unigene6772_All	334	11.0811	Up	1.44e-07	5.4e-07	gi|225465405|ref|XP_002277751.1|	PREDICTED: protein ZINC INDUCED FACILITATOR-LIKE 1 [Vitis vinifera] >gi|296085442|emb|CBI29174.3| unnamed protein product [Vitis vinifera]
Unigene49671_All	466	11.0771	Up	3.01e-10	1.37e-09	--	--
Unigene47333_All	248	11.0745	Up	8.78e-06	2.78e-05	--	--
Unigene49767_All	234	11.0709	Up	1.74e-05	5.33e-05	--	--
CL2859.Contig1_All	557	11.0676	Up	4.93e-12	2.49e-11	gi|53748513|emb|CAH59449.1|	tetracycline transporter-like protein 1 [Plantago major]
Unigene56163_All	308	11.0668	Up	5.66e-07	2.02e-06	--	--
CL8727.Contig1_All	632	11.0637	Up	1.6e-13	8.72e-13	gi|296086145|emb|CBI31586.3|	unnamed protein product [Vitis vinifera]
Unigene2863_All	397	11.0631	Up	9.26e-09	3.82e-08	--	--
Unigene24639_All	251	11.0572	Up	8.78e-06	2.78e-05	--	--
Unigene45629_All	325	11.0564	Up	2.85e-07	1.05e-06	--	--
Unigene46418_All	207	11.0551	Up	6.86e-05	0.000195	--	--
Unigene47021_All	312	11.0481	Up	5.66e-07	2.02e-06	--	--
Unigene46944_All	253	11.0457	Up	8.78e-06	2.78e-05	--	--
Unigene48127_All	388	11.0418	Up	1.84e-08	7.42e-08	--	--
Unigene28083_All	420	11.0343	Up	4.67e-09	1.96e-08	gi|359485208|ref|XP_003633232.1|	PREDICTED: LOW QUALITY PROTEIN: tyrosine aminotransferase-like [Vitis vinifera]
Unigene48382_All	255	11.0343	Up	8.78e-06	2.78e-05	--	--
Unigene48712_All	225	11.0343	Up	3.46e-05	0.000102	--	--
Unigene49779_All	210	11.0343	Up	6.86e-05	0.000195	--	--
Unigene53869_All	256	11.0287	Up	8.78e-06	2.78e-05	--	--
Unigene30602_All	497	11.0285	Up	1.52e-10	7.05e-10	--	--
Unigene49923_All	226	11.028	Up	3.46e-05	0.000102	--	--
Unigene5831_All	453	11.0248	Up	1.19e-09	5.2e-09	gi|297740649|emb|CBI30831.3|	unnamed protein product [Vitis vinifera]
Unigene49880_All	227	11.0216	Up	3.46e-05	0.000102	--	--
Unigene21913_All	333	11.0213	Up	2.85e-07	1.05e-06	gi|99032691|gb|ABF61806.1|	alcohol dehydrogenase [Dimocarpus longan]
Unigene35802_All	318	11.0207	Up	5.66e-07	2.02e-06	gi|356569047|ref|XP_003552718.1|	PREDICTED: putative glutamine amidotransferase-like protein RP404-like [Glycine max]
Unigene45963_All	212	11.0207	Up	6.86e-05	0.000195	--	--
Unigene47470_All	212	11.0207	Up	6.86e-05	0.000195	--	--
Unigene28521_All	334	11.0169	Up	2.85e-07	1.05e-06	--	--
Unigene49763_All	243	11.0164	Up	1.74e-05	5.33e-05	--	--
Unigene49844_All	259	11.0119	Up	8.78e-06	2.78e-05	--	--
Unigene47918_All	290	11.0093	Up	2.23e-06	7.51e-06	--	--
Unigene13420_All	291	11.0043	Up	2.23e-06	7.51e-06	gi|224108363|ref|XP_002333404.1|	predicted protein [Populus trichocarpa] >gi|222836435|gb|EEE74842.1| predicted protein [Populus trichocarpa]
CL3840.Contig1_All	568	11.0009	Up	9.78e-12	4.87e-11	gi|225446036|ref|XP_002268683.1|	PREDICTED: AP2-like ethylene-responsive transcription factor AIL5-like [Vitis vinifera]
CL6923.Contig2_All	384	11.0001	Up	3.65e-08	1.44e-07	--	--
Unigene48526_All	277	10.9974	Up	4.42e-06	1.44e-05	--	--
Unigene49270_All	216	10.9937	Up	6.86e-05	0.000195	--	--
Unigene48933_All	263	10.9897	Up	8.78e-06	2.78e-05	--	--
Unigene49341_All	263	10.9897	Up	8.78e-06	2.78e-05	--	--
Unigene50002_All	217	10.9871	Up	6.86e-05	0.000195	--	--
Unigene50063_All	217	10.9871	Up	6.86e-05	0.000195	--	--
CL7723.Contig2_All	543	10.9857	Up	3.85e-11	1.86e-10	gi|225428600|ref|XP_002281190.1|	PREDICTED: allene oxide synthase, chloroplastic [Vitis vinifera]
CL9312.Contig1_All	264	10.9843	Up	8.78e-06	2.78e-05	--	--
Unigene43648_All	233	10.9839	Up	3.46e-05	0.000102	--	--
CL3193.Contig1_All	513	10.9829	Up	1.52e-10	7.06e-10	gi|147779660|emb|CAN64955.1|	hypothetical protein VITISV_029829 [Vitis vinifera]
Unigene47315_All	218	10.9804	Up	6.86e-05	0.000195	--	--
CL13518.Contig2_All	312	10.9778	Up	1.12e-06	3.9e-06	--	--
Unigene31863_All	281	10.9767	Up	4.42e-06	1.44e-05	--	--
Unigene13097_All	219	10.9738	Up	6.86e-05	0.000195	--	--
Unigene46911_All	219	10.9738	Up	6.86e-05	0.000195	--	--
Unigene26108_All	845	10.9733	Up	8.52e-17	5.35e-16	--	--
Unigene20959_All	329	10.9716	Up	5.66e-07	2.02e-06	--	--
Unigene45634_All	345	10.9702	Up	2.85e-07	1.05e-06	--	--
Unigene10322_All	251	10.9697	Up	1.74e-05	5.34e-05	gi|224133454|ref|XP_002328046.1|	aminotransferase family protein [Populus trichocarpa] >gi|222837455|gb|EEE75834.1| aminotransferase family protein [Populus trichocarpa]
Unigene48098_All	204	10.9692	Up	0.000136	0.000371	--	--
Unigene3001_All	628	10.9685	Up	1.25e-12	6.52e-12	--	--
Unigene47521_All	267	10.968	Up	8.78e-06	2.78e-05	--	--
Unigene48102_All	267	10.968	Up	8.78e-06	2.78e-05	--	--
Unigene49997_All	267	10.968	Up	8.78e-06	2.78e-05	--	--
Unigene17194_All	205	10.9622	Up	0.000136	0.000371	--	--
Unigene49901_All	205	10.9622	Up	0.000136	0.000371	--	--
Unigene45692_All	221	10.9607	Up	6.86e-05	0.000195	--	--
Unigene32021_All	237	10.9593	Up	3.46e-05	0.000102	--	--
Unigene29928_All	475	10.9564	Up	1.19e-09	5.2e-09	gi|283132365|dbj|BAI63588.1|	leucine rich repeat protein [Lotus japonicus]
Unigene49338_All	206	10.9551	Up	0.000136	0.000371	--	--
Unigene23493_All	317	10.9549	Up	1.12e-06	3.9e-06	--	--
Unigene16813_All	397	10.9521	Up	3.65e-08	1.44e-07	--	--
CL1408.Contig1_All	477	10.9503	Up	1.19e-09	5.2e-09	--	--
Unigene30641_All	334	10.9498	Up	5.66e-07	2.02e-06	--	--
Unigene30672_All	414	10.9482	Up	1.84e-08	7.42e-08	--	--
Unigene42959_All	207	10.9482	Up	0.000136	0.000371	--	--
Unigene13707_All	447	10.9445	Up	4.67e-09	1.96e-08	--	--
CL2443.Contig2_All	288	10.9413	Up	4.42e-06	1.45e-05	--	--
Unigene46916_All	305	10.9365	Up	2.23e-06	7.51e-06	--	--
Unigene48878_All	305	10.9365	Up	2.23e-06	7.51e-06	--	--
CL3015.Contig2_All	273	10.936	Up	8.78e-06	2.78e-05	gi|224144956|ref|XP_002325474.1|	predicted protein [Populus trichocarpa] >gi|222862349|gb|EEE99855.1| predicted protein [Populus trichocarpa]
Unigene46041_All	257	10.9356	Up	1.74e-05	5.34e-05	--	--
CL1135.Contig1_All	354	10.933	Up	2.85e-07	1.05e-06	--	--
Unigene46285_All	258	10.93	Up	1.74e-05	5.34e-05	--	--
Unigene47506_All	226	10.9284	Up	6.86e-05	0.000195	--	--
Unigene49912_All	210	10.9274	Up	0.000136	0.000371	--	--
Unigene46818_All	275	10.9254	Up	8.78e-06	2.78e-05	--	--
Unigene9142_All	259	10.9244	Up	1.74e-05	5.33e-05	--	--
Unigene23506_All	292	10.9213	Up	4.42e-06	1.44e-05	--	--
Unigene21414_All	211	10.9206	Up	0.000136	0.000371	--	--
Unigene49861_All	276	10.9202	Up	8.78e-06	2.78e-05	--	--
Unigene49917_All	244	10.9174	Up	3.46e-05	0.000102	--	--
CL8727.Contig2_All	537	10.9168	Up	1.52e-10	7.06e-10	gi|296086145|emb|CBI31586.3|	unnamed protein product [Vitis vinifera]
Unigene49821_All	212	10.9138	Up	0.000136	0.000371	--	--
Unigene49942_All	229	10.9094	Up	6.86e-05	0.000195	--	--
Unigene18988_All	459	10.9062	Up	4.67e-09	1.96e-08	gi|147797276|emb|CAN73738.1|	hypothetical protein VITISV_036172 [Vitis vinifera]
Unigene45611_All	459	10.9062	Up	4.67e-09	1.96e-08	--	--
Unigene32019_All	492	10.9056	Up	1.19e-09	5.2e-09	gi|147768682|emb|CAN76063.1|	hypothetical protein VITISV_040632 [Vitis vinifera]
Unigene45767_All	575	10.9031	Up	3.85e-11	1.86e-10	--	--
CL14243.Contig1_All	263	10.9023	Up	1.74e-05	5.34e-05	--	--
Unigene48633_All	444	10.9017	Up	9.26e-09	3.82e-08	--	--
Unigene45917_All	296	10.9017	Up	4.42e-06	1.44e-05	gi|1345907|sp|P48876.1|CYB_CYACA	RecName: Full=Cytochrome b; AltName: Full=Complex III subunit 3; AltName: Full=Complex III subunit III; AltName: Full=Cytochrome b-c1 complex subunit 3; AltName: Full=Ubiquinol-cytochrome-c reductase complex cytochrome b subunit >gi|791090|emb|CAA88768.1| apocytochrome b [Cyanidium caldarium]
Unigene27208_All	264	10.8969	Up	1.74e-05	5.34e-05	--	--
CL1946.Contig1_All	215	10.8935	Up	0.000136	0.000371	gi|147777304|emb|CAN77982.1|	hypothetical protein VITISV_043417 [Vitis vinifera]
Unigene49938_All	215	10.8935	Up	0.000136	0.00037	--	--
Unigene48611_All	331	10.8925	Up	1.12e-06	3.89e-06	--	--
Unigene49866_All	298	10.892	Up	4.42e-06	1.44e-05	--	--
Unigene48121_All	381	10.8912	Up	1.44e-07	5.41e-07	--	--
Unigene49979_All	232	10.8906	Up	6.86e-05	0.000195	--	--
Unigene46787_All	282	10.8891	Up	8.78e-06	2.78e-05	--	--
Unigene49802_All	282	10.8891	Up	8.78e-06	2.78e-05	--	--
Unigene47857_All	299	10.8871	Up	4.42e-06	1.44e-05	--	--
CL12484.Contig3_All	432	10.8868	Up	1.84e-08	7.42e-08	gi|359485901|ref|XP_002263487.2|	PREDICTED: uncharacterized protein LOC100250179 [Vitis vinifera]
Unigene46900_All	283	10.884	Up	8.78e-06	2.78e-05	--	--
Unigene48843_All	300	10.8823	Up	4.42e-06	1.44e-05	--	--
Unigene2864_All	334	10.8794	Up	1.12e-06	3.9e-06	--	--
Unigene21434_All	284	10.879	Up	8.78e-06	2.78e-05	--	--
Unigene6250_All	418	10.8777	Up	3.65e-08	1.44e-07	--	--
Unigene50282_All	201	10.8751	Up	0.00027	0.000704	--	--
Unigene49991_All	302	10.8728	Up	4.42e-06	1.44e-05	--	--
Unigene50170_All	235	10.8721	Up	6.86e-05	0.000195	--	--
Unigene24612_All	554	10.8719	Up	1.52e-10	7.06e-10	--	--
Unigene17567_All	269	10.8697	Up	1.74e-05	5.34e-05	--	--
Unigene47223_All	202	10.868	Up	0.00027	0.000704	--	--
Unigene48076_All	202	10.868	Up	0.00027	0.000704	--	--
Unigene30723_All	219	10.8669	Up	0.000136	0.000371	--	--
Unigene45789_All	270	10.8644	Up	1.74e-05	5.34e-05	--	--
Unigene46153_All	270	10.8644	Up	1.74e-05	5.34e-05	gi|224078067|ref|XP_002305482.1|	chs-like protein [Populus trichocarpa] >gi|222848446|gb|EEE85993.1| chs-like protein [Populus trichocarpa]
Unigene46514_All	270	10.8644	Up	1.74e-05	5.34e-05	--	--
CL11913.Contig2_All	203	10.8609	Up	0.00027	0.000705	gi|21553496|gb|AAM62589.1|	unknown [Arabidopsis thaliana]
Unigene49945_All	220	10.8603	Up	0.000136	0.00037	gi|15963362|emb|CAC88787.1|	putative movement protein [Nicotiana tabacum]
Unigene15858_All	254	10.8595	Up	3.46e-05	0.000102	--	--
Unigene48089_All	254	10.8595	Up	3.46e-05	0.000102	--	--
Unigene10450_All	305	10.8585	Up	4.42e-06	1.44e-05	--	--
Unigene2203_All	373	10.8577	Up	2.85e-07	1.05e-06	--	--
Unigene20161_All	340	10.8538	Up	1.12e-06	3.9e-06	--	--
Unigene47324_All	238	10.8538	Up	6.86e-05	0.000195	--	--
Unigene24220_All	256	10.8482	Up	3.46e-05	0.000102	gi|317106678|dbj|BAJ53181.1|	JHL18I08.15 [Jatropha curcas]
Unigene48710_All	222	10.8473	Up	0.000136	0.000371	--	--
Unigene49859_All	205	10.8467	Up	0.00027	0.000704	--	--
Unigene49074_All	564	10.8461	Up	1.52e-10	7.05e-10	--	--
Unigene31592_All	376	10.8461	Up	2.85e-07	1.05e-06	--	--
Unigene48394_All	359	10.8457	Up	5.66e-07	2.02e-06	gi|224090061|ref|XP_002308926.1|	predicted protein [Populus trichocarpa] >gi|222854902|gb|EEE92449.1| predicted protein [Populus trichocarpa]
CL12276.Contig2_All	342	10.8453	Up	1.12e-06	3.9e-06	--	--
Unigene49756_All	325	10.8449	Up	2.23e-06	7.51e-06	--	--
Unigene46398_All	257	10.8425	Up	3.46e-05	0.000102	--	--
Unigene47052_All	257	10.8425	Up	3.46e-05	0.000102	--	--
CL12003.Contig2_All	206	10.8397	Up	0.00027	0.000705	--	--
Unigene48443_All	206	10.8397	Up	0.00027	0.000704	--	--
Unigene27166_All	344	10.8369	Up	1.12e-06	3.9e-06	--	--
Unigene49231_All	258	10.8369	Up	3.46e-05	0.000102	--	--
Unigene24900_All	396	10.8354	Up	1.44e-07	5.41e-07	--	--
Unigene55176_All	224	10.8343	Up	0.000136	0.00037	--	--
CL2411.Contig9_All	293	10.8339	Up	8.78e-06	2.78e-05	--	--
Unigene6596_All	276	10.8327	Up	1.74e-05	5.33e-05	--	--
Unigene47443_All	207	10.8327	Up	0.00027	0.000704	--	--
Unigene9740_All	207	10.8327	Up	0.00027	0.000703	--	--
Unigene23557_All	311	10.8304	Up	4.42e-06	1.44e-05	--	--
CL11920.Contig2_All	1594	10.8264	Up	4.16e-28	3.73e-27	gi|255557453|ref|XP_002519757.1|	multidrug resistance protein 1, 2, putative [Ricinus communis] >gi|223541174|gb|EEF42730.1| multidrug resistance protein 1, 2, putative [Ricinus communis]
CL10893.Contig5_All	260	10.8258	Up	3.46e-05	0.000102	--	--
Unigene49854_All	208	10.8258	Up	0.00027	0.000704	--	--
Unigene49041_All	522	10.8203	Up	1.19e-09	5.2e-09	gi|356561749|ref|XP_003549141.1|	PREDICTED: K(+) efflux antiporter 5-like [Glycine max]
Unigene46964_All	209	10.8188	Up	0.00027	0.000704	--	--
Unigene49588_All	209	10.8188	Up	0.00027	0.000704	--	--
Unigene50229_All	209	10.8188	Up	0.00027	0.000704	--	--
Unigene31921_All	349	10.8161	Up	1.12e-06	3.9e-06	--	--
Unigene7057_All	227	10.8151	Up	0.000136	0.00037	--	--
Unigene49068_All	315	10.8119	Up	4.42e-06	1.44e-05	--	--
CL7100.Contig1_All	210	10.8119	Up	0.00027	0.000705	--	--
Unigene49215_All	228	10.8088	Up	0.000136	0.000371	--	--
CL14376.Contig10_All	702	10.8078	Up	1.25e-12	6.52e-12	gi|359491823|ref|XP_002268753.2|	PREDICTED: uncharacterized protein LOC100261419 [Vitis vinifera]
Unigene50069_All	281	10.8068	Up	1.74e-05	5.33e-05	--	--
Unigene46940_All	457	10.8057	Up	1.84e-08	7.42e-08	--	--
Unigene48228_All	299	10.8047	Up	8.78e-06	2.78e-05	--	--
CL10900.Contig1_All	387	10.8045	Up	2.85e-07	1.05e-06	--	--
Unigene46961_All	264	10.8037	Up	3.46e-05	0.000102	--	--
Unigene48492_All	229	10.8024	Up	0.000136	0.000371	--	--
Unigene48083_All	282	10.8017	Up	1.74e-05	5.33e-05	--	--
Unigene45652_All	335	10.8011	Up	2.23e-06	7.51e-06	--	--
Unigene35517_All	548	10.7974	Up	5.97e-10	2.67e-09	gi|224055333|ref|XP_002298485.1|	predicted protein [Populus trichocarpa] >gi|222845743|gb|EEE83290.1| predicted protein [Populus trichocarpa]
Unigene47868_All	283	10.7966	Up	1.74e-05	5.33e-05	--	--
Unigene24438_All	230	10.7962	Up	0.000136	0.000371	--	--
Unigene49969_All	230	10.7962	Up	0.000136	0.00037	gi|255572094|ref|XP_002526987.1|	conserved hypothetical protein [Ricinus communis] >gi|223533622|gb|EEF35359.1| conserved hypothetical protein [Ricinus communis]
Unigene3414_All	301	10.7951	Up	8.78e-06	2.78e-05	--	--
Unigene53635_All	266	10.7929	Up	3.46e-05	0.000102	--	--
Unigene47439_All	213	10.7915	Up	0.00027	0.000704	--	--
Unigene49999_All	231	10.7899	Up	0.000136	0.00037	--	--
Unigene49796_All	249	10.7886	Up	6.86e-05	0.000195	--	--
Unigene21914_All	517	10.7852	Up	2.35e-09	1.01e-08	gi|99032691|gb|ABF61806.1|	alcohol dehydrogenase [Dimocarpus longan]
Unigene46502_All	214	10.7847	Up	0.00027	0.000704	--	--
Unigene49150_All	214	10.7847	Up	0.00027	0.000704	gi|255550079|ref|XP_002516090.1|	conserved hypothetical protein [Ricinus communis] >gi|223544576|gb|EEF46092.1| conserved hypothetical protein [Ricinus communis]
Unigene13865_All	232	10.7837	Up	0.000136	0.000371	--	--
Unigene49830_All	232	10.7837	Up	0.000136	0.000371	--	--
Unigene35007_All	250	10.7828	Up	6.86e-05	0.000195	gi|12231176|dbj|BAB20971.1|	aspartic proteinase 3 [Nepenthes alata]
CL4688.Contig1_All	268	10.782	Up	3.46e-05	0.000102	--	--
Unigene46816_All	286	10.7814	Up	1.74e-05	5.34e-05	--	--
Unigene48498_All	215	10.778	Up	0.00027	0.000704	gi|297744535|emb|CBI37797.3|	unnamed protein product [Vitis vinifera]
Unigene46145_All	233	10.7775	Up	0.000136	0.000371	--	--
Unigene24366_All	251	10.777	Up	6.86e-05	0.000195	--	--
Unigene49895_All	251	10.777	Up	6.86e-05	0.000195	--	--
CL10890.Contig1_All	341	10.7755	Up	2.23e-06	7.52e-06	--	--
CL12477.Contig1_All	503	10.7742	Up	4.67e-09	1.97e-08	--	--
CL10211.Contig2_All	270	10.7713	Up	3.46e-05	0.000102	gi|224144626|ref|XP_002325354.1|	predicted protein [Populus trichocarpa] >gi|222862229|gb|EEE99735.1| predicted protein [Populus trichocarpa]
Unigene17570_All	270	10.7713	Up	3.46e-05	0.000102	--	--
Unigene17679_All	252	10.7713	Up	6.86e-05	0.000195	--	--
Unigene48524_All	252	10.7713	Up	6.86e-05	0.000195	gi|147816855|emb|CAN71063.1|	hypothetical protein VITISV_002293 [Vitis vinifera]
Unigene13411_All	234	10.7713	Up	0.000136	0.000371	--	--
Unigene47596_All	216	10.7713	Up	0.00027	0.000704	--	--
CL5099.Contig1_All	361	10.7673	Up	1.12e-06	3.9e-06	--	--
Unigene49764_All	361	10.7673	Up	1.12e-06	3.89e-06	--	--
Unigene48379_All	289	10.7663	Up	1.74e-05	5.33e-05	--	--
Unigene48726_All	271	10.7659	Up	3.46e-05	0.000102	--	--
Unigene50356_All	253	10.7656	Up	6.86e-05	0.000195	--	--
Unigene48405_All	217	10.7646	Up	0.00027	0.000704	--	--
Unigene46771_All	380	10.7637	Up	5.66e-07	2.02e-06	gi|303305632|gb|ADM13586.1|	S-domain receptor-like kinase [Nicotiana tabacum]
CL1790.Contig2_All	344	10.7629	Up	2.23e-06	7.52e-06	gi|147772908|emb|CAN64580.1|	hypothetical protein VITISV_002159 [Vitis vinifera]
Unigene50029_All	254	10.7599	Up	6.86e-05	0.000195	--	--
Unigene49973_All	218	10.758	Up	0.00027	0.000704	--	--
Unigene49934_All	237	10.753	Up	0.000136	0.000371	--	--
Unigene45985_All	219	10.7514	Up	0.00027	0.000705	--	--
Unigene46627_All	274	10.7501	Up	3.46e-05	0.000102	--	--
CL8735.Contig3_All	256	10.7486	Up	6.86e-05	0.000195	gi|359472628|ref|XP_002280649.2|	PREDICTED: homeobox-leucine zipper protein HOX3-like [Vitis vinifera]
Unigene45912_All	256	10.7486	Up	6.86e-05	0.000195	--	--
Unigene45631_All	238	10.7469	Up	0.000136	0.000371	--	--
Unigene47292_All	220	10.7448	Up	0.00027	0.000704	--	--
Unigene6322_All	257	10.743	Up	6.86e-05	0.000195	--	--
Unigene47584_All	331	10.7405	Up	4.42e-06	1.44e-05	--	--
Unigene47076_All	368	10.7396	Up	1.12e-06	3.9e-06	--	--
Unigene54977_All	276	10.7396	Up	3.46e-05	0.000102	--	--
Unigene50034_All	221	10.7383	Up	0.00027	0.000704	--	--
Unigene35615_All	572	10.7356	Up	5.97e-10	2.67e-09	--	--
Unigene46001_All	240	10.7348	Up	0.000136	0.000371	--	--
Unigene16780_All	296	10.7317	Up	1.74e-05	5.34e-05	--	--
CL5384.Contig1_All	259	10.7317	Up	6.86e-05	0.000195	gi|356573837|ref|XP_003555062.1|	PREDICTED: putative glutamine amidotransferase-like protein RP404-like [Glycine max]
Unigene45915_All	259	10.7317	Up	6.86e-05	0.000195	--	--
Unigene45668_All	222	10.7317	Up	0.00027	0.000705	gi|224121966|ref|XP_002318717.1|	predicted protein [Populus trichocarpa] >gi|222859390|gb|EEE96937.1| predicted protein [Populus trichocarpa]
Unigene49062_All	222	10.7317	Up	0.00027	0.000704	--	--
Unigene48392_All	371	10.7279	Up	1.12e-06	3.9e-06	--	--
CL12176.Contig1_All	297	10.7269	Up	1.74e-05	5.34e-05	gi|87162909|gb|ABD28704.1|	WD40-like [Medicago truncatula]
Unigene45213_All	595	10.7245	Up	3.01e-10	1.37e-09	gi|224093368|ref|XP_002309899.1|	predicted protein [Populus trichocarpa] >gi|222852802|gb|EEE90349.1| predicted protein [Populus trichocarpa]
Unigene16779_All	261	10.7207	Up	6.86e-05	0.000195	--	--
Unigene46967_All	261	10.7207	Up	6.86e-05	0.000195	--	--
Unigene45497_All	429	10.72	Up	1.44e-07	5.41e-07	--	--
Unigene47667_All	224	10.7189	Up	0.00027	0.000704	--	--
Unigene48547_All	243	10.7169	Up	0.000136	0.000371	--	--
Unigene28127_All	412	10.7142	Up	2.85e-07	1.05e-06	gi|297739627|emb|CBI29809.3|	unnamed protein product [Vitis vinifera]
Unigene19914_All	356	10.7135	Up	2.23e-06	7.51e-06	--	--
Unigene47410_All	300	10.7124	Up	1.74e-05	5.34e-05	gi|297737381|emb|CBI26582.3|	unnamed protein product [Vitis vinifera]
Unigene48175_All	338	10.7103	Up	4.42e-06	1.44e-05	--	--
CL4617.Contig3_All	282	10.7086	Up	3.46e-05	0.000102	gi|224078592|ref|XP_002305566.1|	arogenate/prephenate dehydratase [Populus trichocarpa] >gi|222848530|gb|EEE86077.1| arogenate/prephenate dehydratase [Populus trichocarpa]
Unigene48091_All	226	10.706	Up	0.00027	0.000704	gi|302142869|emb|CBI20164.3|	unnamed protein product [Vitis vinifera]
CL162.Contig4_All	245	10.705	Up	0.000136	0.000371	--	--
Unigene28448_All	253	-16.4525	Down	7.05e-217	3.24e-215	gi|255586693|ref|XP_002533972.1|	multidrug resistance pump, putative [Ricinus communis] >gi|223526044|gb|EEF28410.1| multidrug resistance pump, putative [Ricinus communis]
Unigene35906_All	399	-15.8549	Down	5.19e-226	2.5e-224	gi|85068668|gb|ABC69414.1|	CYP72A57 [Nicotiana tabacum]
Unigene16839_All	341	-15.6081	Down	5.41e-163	1.94e-161	--	--
Unigene10239_All	477	-15.1744	Down	8.88e-169	3.29e-167	gi|356535446|ref|XP_003536256.1|	PREDICTED: cellulose synthase-like protein G2-like [Glycine max]
CL11719.Contig2_All	642	-14.7871	Down	1.2e-173	4.52e-172	gi|3327245|dbj|BAA31689.1|	Ntc12 [Nicotiana tabacum]
Unigene28150_All	360	-14.6765	Down	1.54e-90	3.34e-89	--	--
CL5432.Contig3_All	835	-14.4603	Down	4.84e-180	1.89e-178	gi|80973284|gb|ABB53383.1|	flavonoid-3&apos;-hydroxylase [Antirrhinum majus]
Unigene17253_All	409	-14.3267	Down	8.52e-81	1.68e-79	gi|365176182|gb|AEW67997.1|	gibberellin 20 oxidase 1 [Castanea mollissima]
CL5491.Contig2_All	1324	-14.2883	Down	4.17e-253	2.24e-251	gi|224097194|ref|XP_002310871.1|	predicted protein [Populus trichocarpa] >gi|222853774|gb|EEE91321.1| predicted protein [Populus trichocarpa]
Unigene24460_All	562	-14.2044	Down	8.4e-102	2e-100	gi|255572832|ref|XP_002527348.1|	conserved hypothetical protein [Ricinus communis] >gi|223533267|gb|EEF35020.1| conserved hypothetical protein [Ricinus communis]
CL13189.Contig1_All	1239	-14.1966	Down	2.33e-222	1.11e-220	gi|359474353|ref|XP_002265516.2|	PREDICTED: uncharacterized protein LOC100257409 [Vitis vinifera]
Unigene37983_All	462	-14.1344	Down	6.98e-80	1.36e-78	--	--
Unigene14048_All	232	-14.1282	Down	2.63e-40	3.09e-39	--	--
CL7606.Contig4_All	682	-13.9553	Down	6.21e-104	1.51e-102	gi|356563474|ref|XP_003549987.1|	PREDICTED: transcription factor bHLH18-like [Glycine max]
Unigene38107_All	726	-13.9194	Down	6.85e-108	1.72e-106	--	--
Unigene35706_All	318	-13.6282	Down	4.34e-39	4.97e-38	gi|231903|sp|P29463.1|TPT_SOLTU	RecName: Full=Triose phosphate/phosphate translocator, chloroplastic; Short=cTPT; AltName: Full=E29; Flags: Precursor >gi|21587|emb|CAA47430.1| triose phosphate translocator [Solanum tuberosum]
CL10163.Contig1_All	814	-13.6258	Down	9.3e-99	2.17e-97	gi|350996666|gb|AEQ37175.1|	xyloglucan endotransglucosylase/hydrolase [Diospyros kaki]
CL8000.Contig2_All	338	-13.5287	Down	8.76e-39	9.97e-38	--	--
Unigene16021_All	1802	-13.4882	Down	5.28e-198	2.23e-196	gi|359485071|ref|XP_002270870.2|	PREDICTED: MATE efflux family protein 8-like [Vitis vinifera]
CL8000.Contig3_All	295	-13.4871	Down	5.33e-33	5.38e-32	--	--
Unigene38108_All	225	-13.4719	Down	4.38e-25	3.63e-24	gi|404690|gb|AAA17746.1|	cytochrome P450, partial [Catharanthus roseus]
CL2106.Contig2_All	860	-13.303	Down	1.55e-83	3.13e-82	gi|305682485|dbj|BAJ16330.1|	flavonoid 3&apos;-hydroxylase [Antirrhinum kelloggii]
CL2454.Contig2_All	488	-13.281	Down	5.28e-47	6.92e-46	gi|18402280|ref|NP_566643.1|	uncharacterized protein [Arabidopsis thaliana] >gi|332642735|gb|AEE76256.1| uncharacterized protein [Arabidopsis thaliana]
Unigene30967_All	1096	-13.1877	Down	3.78e-98	8.79e-97	gi|255568472|ref|XP_002525210.1|	zinc finger protein, putative [Ricinus communis] >gi|223535507|gb|EEF37176.1| zinc finger protein, putative [Ricinus communis]
CL1256.Contig12_All	268	-13.1456	Down	7.24e-24	5.8e-23	gi|356556882|ref|XP_003546749.1|	PREDICTED: LOW QUALITY PROTEIN: secologanin synthase-like [Glycine max]
Unigene6378_All	215	-13.1225	Down	5.38e-19	3.68e-18	--	--
Unigene2457_All	237	-13.0292	Down	1.32e-19	9.25e-19	--	--
Unigene38111_All	517	-12.961	Down	5.3e-40	6.18e-39	gi|359477011|ref|XP_002262677.2|	PREDICTED: cation/H(+) antiporter 15-like [Vitis vinifera]
CL9931.Contig1_All	3601	-12.9586	Down	8.29e-274	4.81e-272	gi|359491309|ref|XP_003634262.1|	PREDICTED: probable LRR receptor-like serine/threonine-protein kinase At4g26540-like [Vitis vinifera]
Unigene3180_All	387	-12.8754	Down	1.96e-28	1.78e-27	gi|224087088|ref|XP_002308060.1|	predicted protein [Populus trichocarpa] >gi|118486483|gb|ABK95081.1| unknown [Populus trichocarpa] >gi|222854036|gb|EEE91583.1| predicted protein [Populus trichocarpa]
Unigene38125_All	213	-12.8729	Down	5.95e-16	3.62e-15	--	--
Unigene34798_All	215	-12.8594	Down	5.95e-16	3.62e-15	--	--
Unigene27278_All	540	-12.8412	Down	1.76e-38	2e-37	--	--
CL4265.Contig2_All	1235	-12.8381	Down	6.94e-87	1.45e-85	gi|225446121|ref|XP_002270416.1|	PREDICTED: probable xyloglucan endotransglucosylase/hydrolase protein 23 [Vitis vinifera]
Unigene6000_All	803	-12.8223	Down	3.89e-56	5.77e-55	gi|359489701|ref|XP_002276598.2|	PREDICTED: uncharacterized protein LOC100249906 [Vitis vinifera] >gi|297745393|emb|CBI40473.3| unnamed protein product [Vitis vinifera]
Unigene38109_All	495	-12.8069	Down	1.6e-34	1.67e-33	--	--
Unigene13680_All	509	-12.7924	Down	3.94e-35	4.17e-34	--	--
CL6003.Contig2_All	224	-12.7711	Down	1.2e-15	7.21e-15	gi|224099223|ref|XP_002311409.1|	pho1-like protein [Populus trichocarpa] >gi|222851229|gb|EEE88776.1| pho1-like protein [Populus trichocarpa]
CL9347.Contig3_All	220	-12.706	Down	9.83e-15	5.66e-14	gi|255574064|ref|XP_002527948.1|	hypothetical protein RCOM_1184880 [Ricinus communis] >gi|223532652|gb|EEF34437.1| hypothetical protein RCOM_1184880 [Ricinus communis]
Unigene35479_All	460	-12.7032	Down	5.9e-30	5.55e-29	gi|255584475|ref|XP_002532967.1|	nutrient reservoir, putative [Ricinus communis] >gi|223527260|gb|EEF29418.1| nutrient reservoir, putative [Ricinus communis]
Unigene2725_All	260	-12.6963	Down	3.61e-17	2.3e-16	--	--
Unigene36846_All	453	-12.695	Down	2.4e-29	2.22e-28	--	--
CL13705.Contig2_All	425	-12.6418	Down	1.32e-26	1.14e-25	gi|359488246|ref|XP_002281016.2|	PREDICTED: protein PLASTID MOVEMENT IMPAIRED 2-like [Vitis vinifera]
Unigene14014_All	282	-12.6056	Down	1.79e-17	1.15e-16	--	--
Unigene16887_All	242	-12.5995	Down	4.88e-15	2.85e-14	gi|224099223|ref|XP_002311409.1|	pho1-like protein [Populus trichocarpa] >gi|222851229|gb|EEE88776.1| pho1-like protein [Populus trichocarpa]
Unigene30958_All	1472	-12.597	Down	0	0	gi|270269274|gb|ACZ66261.1|	progesterone 5beta-reductase 2 [Digitalis purpurea]
CL2641.Contig2_All	787	-12.5915	Down	5.28e-47	6.92e-46	--	--
Unigene37324_All	446	-12.5723	Down	1.32e-26	1.14e-25	--	--
CL253.Contig1_All	472	-12.5569	Down	7.98e-28	7.1e-27	--	--
Unigene11263_All	461	-12.5414	Down	6.53e-27	5.69e-26	--	--
CL6928.Contig2_All	302	-12.5067	Down	1.79e-17	1.15e-16	--	--
Unigene38129_All	222	-12.4913	Down	6.59e-13	3.49e-12	gi|224140225|ref|XP_002323485.1|	multidrug/pheromone exporter, MDR family, ABC transporter family [Populus trichocarpa] >gi|222868115|gb|EEF05246.1| multidrug/pheromone exporter, MDR family, ABC transporter family [Populus trichocarpa]
Unigene37443_All	324	-12.4819	Down	2.18e-18	1.46e-17	--	--
CL10182.Contig2_All	1264	-12.4674	Down	6.36e-69	1.11e-67	gi|225423931|ref|XP_002278994.1|	PREDICTED: aluminum-activated malate transporter 9 [Vitis vinifera]
Unigene38118_All	425	-12.4613	Down	1.46e-23	1.16e-22	gi|296081701|emb|CBI20706.3|	unnamed protein product [Vitis vinifera]
Unigene20228_All	927	-12.4561	Down	2.36e-50	3.25e-49	gi|297737842|emb|CBI27043.3|	unnamed protein product [Vitis vinifera]
CL8630.Contig1_All	337	-12.4498	Down	1.08e-18	7.34e-18	--	--
CL3859.Contig1_All	617	-12.4089	Down	1.07e-32	1.08e-31	--	--
CL14122.Contig1_All	277	-12.4046	Down	4.88e-15	2.85e-14	gi|84514139|gb|ABC59078.1|	cytochrome P450 monooxygenase CYP72A59 [Medicago truncatula]
Unigene37109_All	237	-12.397	Down	6.59e-13	3.49e-12	--	--
Unigene31524_All	208	-12.3926	Down	2.19e-11	1.07e-10	--	--
Unigene13197_All	258	-12.3788	Down	8.05e-14	4.45e-13	--	--
Unigene37218_All	211	-12.3719	Down	2.19e-11	1.07e-10	--	--
Unigene36845_All	220	-12.3523	Down	1.09e-11	5.41e-11	--	--
Unigene37533_All	307	-12.3455	Down	5.95e-16	3.62e-15	--	--
Unigene20542_All	216	-12.3382	Down	2.19e-11	1.07e-10	--	--
Unigene21159_All	330	-12.3254	Down	7.27e-17	4.58e-16	--	--
Unigene31323_All	262	-12.3227	Down	1.62e-13	8.84e-13	gi|224088649|ref|XP_002308508.1|	AP2/ERF domain-containing transcription factor [Populus trichocarpa] >gi|148372132|gb|ABQ62997.1| RAP2-like protein [Populus trichocarpa] >gi|222854484|gb|EEE92031.1| AP2/ERF domain-containing transcription factor [Populus trichocarpa]
CL13083.Contig2_All	700	-12.3199	Down	7.94e-35	8.35e-34	gi|255540091|ref|XP_002511110.1|	DNA binding protein, putative [Ricinus communis] >gi|223550225|gb|EEF51712.1| DNA binding protein, putative [Ricinus communis]
Unigene38121_All	300	-12.3199	Down	2.42e-15	1.43e-14	--	--
Unigene36818_All	238	-12.3169	Down	2.68e-12	1.37e-11	--	--
Unigene9981_All	251	-12.3142	Down	6.59e-13	3.49e-12	--	--
Unigene24617_All	636	-12.3091	Down	1.77e-31	1.73e-30	gi|224142281|ref|XP_002324487.1|	predicted protein [Populus trichocarpa] >gi|222865921|gb|EEF03052.1| predicted protein [Populus trichocarpa]
Unigene34434_All	421	-12.2905	Down	8.02e-21	5.84e-20	--	--
CL3173.Contig3_All	383	-12.2895	Down	5.38e-19	3.68e-18	gi|297739070|emb|CBI28559.3|	unnamed protein product [Vitis vinifera]
Unigene37715_All	316	-12.2747	Down	1.2e-15	7.21e-15	gi|225462729|ref|XP_002267886.1|	PREDICTED: bidirectional sugar transporter SWEET3 [Vitis vinifera] >gi|302143683|emb|CBI22544.3| unnamed protein product [Vitis vinifera]
CL8542.Contig1_All	388	-12.2707	Down	5.38e-19	3.68e-18	--	--
Unigene37522_All	272	-12.2686	Down	1.62e-13	8.84e-13	gi|225437969|ref|XP_002271666.1|	PREDICTED: photosystem II reaction center PSB28 protein, chloroplastic [Vitis vinifera] >gi|297744226|emb|CBI37196.3| unnamed protein product [Vitis vinifera]
Unigene36823_All	216	-12.2533	Down	8.92e-11	4.21e-10	--	--
CL2721.Contig1_All	244	-12.2425	Down	5.4e-12	2.73e-11	gi|255546173|ref|XP_002514146.1|	conserved hypothetical protein [Ricinus communis] >gi|223546602|gb|EEF48100.1| conserved hypothetical protein [Ricinus communis]
Unigene27790_All	205	-12.2385	Down	3.62e-10	1.64e-09	--	--
Unigene3290_All	437	-12.2147	Down	1.62e-20	1.17e-19	--	--
CL14051.Contig1_All	216	-12.2089	Down	1.8e-10	8.31e-10	gi|255587337|ref|XP_002534234.1|	pepsin A, putative [Ricinus communis] >gi|223525662|gb|EEF28148.1| pepsin A, putative [Ricinus communis]
CL6437.Contig2_All	516	-12.1814	Down	1.46e-23	1.16e-22	gi|302846190|ref|XP_002954632.1|	hypothetical protein VOLCADRAFT_121342 [Volvox carteri f. nagariensis] >gi|300260051|gb|EFJ44273.1| hypothetical protein VOLCADRAFT_121342 [Volvox carteri f. nagariensis]
Unigene39590_All	200	-12.1779	Down	1.47e-09	6.42e-09	--	--
Unigene3101_All	380	-12.1753	Down	1.79e-17	1.15e-16	gi|224066773|ref|XP_002302208.1|	predicted protein [Populus trichocarpa] >gi|222843934|gb|EEE81481.1| predicted protein [Populus trichocarpa]
Unigene28051_All	471	-12.1503	Down	3.98e-21	2.93e-20	gi|359486850|ref|XP_003633481.1|	PREDICTED: uncharacterized protein LOC100254715 [Vitis vinifera]
Unigene31450_All	401	-12.1492	Down	4.4e-18	2.91e-17	gi|255578597|ref|XP_002530160.1|	conserved hypothetical protein [Ricinus communis] >gi|223530321|gb|EEF32215.1| conserved hypothetical protein [Ricinus communis]
Unigene35393_All	560	-12.1383	Down	8.84e-25	7.26e-24	--	--
CL4606.Contig1_All	721	-12.1281	Down	1.77e-31	1.73e-30	gi|312281721|dbj|BAJ33726.1|	unnamed protein product [Thellungiella halophila]
CL9347.Contig4_All	336	-12.126	Down	4.88e-15	2.85e-14	gi|255583317|ref|XP_002532421.1|	acyltransferase, putative [Ricinus communis] >gi|223527870|gb|EEF29962.1| acyltransferase, putative [Ricinus communis]
Unigene31857_All	415	-12.1248	Down	2.18e-18	1.46e-17	gi|297794665|ref|XP_002865217.1|	carboxylic ester hydrolase [Arabidopsis lyrata subsp. lyrata] >gi|297311052|gb|EFH41476.1| carboxylic ester hydrolase [Arabidopsis lyrata subsp. lyrata]
Unigene38029_All	318	-12.1103	Down	3.99e-14	2.24e-13	--	--
Unigene36402_All	362	-12.1078	Down	5.95e-16	3.62e-15	--	--
Unigene36395_All	350	-12.0671	Down	4.88e-15	2.85e-14	--	--
CL12866.Contig2_All	232	-12.06	Down	3.62e-10	1.65e-09	gi|225457401|ref|XP_002284890.1|	PREDICTED: uncharacterized protein LOC100251924 [Vitis vinifera] >gi|297733968|emb|CBI15215.3| unnamed protein product [Vitis vinifera]
Unigene37275_All	337	-12.059	Down	1.98e-14	1.12e-13	--	--
Unigene3218_All	518	-12.0555	Down	9.79e-22	7.34e-21	gi|224062748|ref|XP_002300883.1|	predicted protein [Populus trichocarpa] >gi|118481568|gb|ABK92726.1| unknown [Populus trichocarpa] >gi|222842609|gb|EEE80156.1| predicted protein [Populus trichocarpa]
Unigene32034_All	279	-12.0491	Down	5.4e-12	2.73e-11	--	--
CL6512.Contig3_All	807	-12.0488	Down	2.64e-33	2.69e-32	gi|297733757|emb|CBI15004.3|	unnamed protein product [Vitis vinifera]
Unigene14160_All	348	-12.0444	Down	9.83e-15	5.66e-14	--	--
CL1748.Contig1_All	357	-12.0386	Down	4.88e-15	2.85e-14	--	--
Unigene21171_All	314	-12.0267	Down	3.27e-13	1.76e-12	--	--
Unigene36838_All	284	-12.0235	Down	5.4e-12	2.73e-11	--	--
CL4474.Contig1_All	530	-12.0224	Down	9.79e-22	7.34e-21	gi|224087732|ref|XP_002335129.1|	predicted protein [Populus trichocarpa] >gi|222832886|gb|EEE71363.1| predicted protein [Populus trichocarpa]
Unigene37469_All	447	-12.0176	Down	2.18e-18	1.46e-17	gi|255549038|ref|XP_002515575.1|	UDP-glucuronosyltransferase, putative [Ricinus communis] >gi|223545519|gb|EEF47024.1| UDP-glucuronosyltransferase, putative [Ricinus communis]
Unigene38156_All	202	-12.006	Down	1.21e-08	4.94e-08	--	--
Unigene24180_All	363	-11.9835	Down	9.83e-15	5.66e-14	--	--
Unigene36999_All	709	-11.9699	Down	7.98e-28	7.1e-27	gi|324388032|gb|ADY38794.1|	serine protease [Coffea arabica]
Unigene20447_All	288	-11.9638	Down	1.09e-11	5.41e-11	--	--
Unigene2544_All	346	-11.9554	Down	8.05e-14	4.45e-13	--	--
Unigene36837_All	258	-11.9526	Down	1.8e-10	8.31e-10	--	--
CL11375.Contig2_All	816	-11.9496	Down	1.77e-31	1.73e-30	gi|37572447|dbj|BAC98493.1|	AG-motif binding protein-3 [Nicotiana tabacum]
CL9799.Contig2_All	251	-11.9464	Down	3.62e-10	1.65e-09	gi|224129628|ref|XP_002320633.1|	predicted protein [Populus trichocarpa] >gi|118484370|gb|ABK94062.1| unknown [Populus trichocarpa] >gi|222861406|gb|EEE98948.1| predicted protein [Populus trichocarpa]
Unigene7000_All	413	-11.9462	Down	2.95e-16	1.82e-15	gi|356532812|ref|XP_003534964.1|	PREDICTED: uncharacterized protein LOC100782725 [Glycine max]
Unigene28519_All	245	-11.934	Down	7.3e-10	3.25e-09	--	--
CL13023.Contig1_All	328	-11.9281	Down	6.59e-13	3.49e-12	gi|112292444|gb|ABI14755.1|	myb-like protein RL2 [Antirrhinum majus]
Unigene23870_All	530	-11.9139	Down	3.26e-20	2.32e-19	--	--
Unigene10053_All	316	-11.9079	Down	2.68e-12	1.37e-11	--	--
Unigene38133_All	258	-11.9067	Down	3.62e-10	1.64e-09	--	--
CL2788.Contig1_All	292	-11.9032	Down	2.19e-11	1.07e-10	--	--
Unigene37208_All	326	-11.9005	Down	1.33e-12	6.92e-12	--	--
Unigene37246_All	213	-11.8729	Down	2.43e-08	9.72e-08	gi|359485449|ref|XP_002276919.2|	PREDICTED: LRR receptor-like serine/threonine-protein kinase GSO2-like [Vitis vinifera]
Unigene6091_All	222	-11.8698	Down	1.21e-08	4.93e-08	--	--
Unigene13322_All	257	-11.865	Down	7.3e-10	3.25e-09	gi|359474723|ref|XP_002270533.2|	PREDICTED: ABC transporter G family member 14-like [Vitis vinifera] >gi|296085456|emb|CBI29188.3| unnamed protein product [Vitis vinifera]
Unigene35409_All	643	-11.8639	Down	1.46e-23	1.16e-22	gi|359489512|ref|XP_002272077.2|	PREDICTED: receptor-like serine/threonine-protein kinase At2g45590-like [Vitis vinifera]
Unigene16944_All	491	-11.8571	Down	4.4e-18	2.91e-17	--	--
CL11870.Contig1_All	432	-11.8527	Down	5.95e-16	3.62e-15	gi|225443154|ref|XP_002263869.1|	PREDICTED: lamin-like protein [Vitis vinifera] >gi|298204685|emb|CBI25183.3| unnamed protein product [Vitis vinifera]
Unigene37471_All	234	-11.8483	Down	5.98e-09	2.5e-08	gi|255554513|ref|XP_002518295.1|	DNA binding protein, putative [Ricinus communis] >gi|223542515|gb|EEF44055.1| DNA binding protein, putative [Ricinus communis]
Unigene6749_All	217	-11.8461	Down	2.43e-08	9.72e-08	--	--
Unigene3223_All	352	-11.8263	Down	6.59e-13	3.49e-12	gi|255559794|ref|XP_002520916.1|	conserved hypothetical protein [Ricinus communis] >gi|223539882|gb|EEF41461.1| conserved hypothetical protein [Ricinus communis]
Unigene41229_All	265	-11.8208	Down	7.3e-10	3.25e-09	gi|356555400|ref|XP_003546020.1|	PREDICTED: GDSL esterase/lipase At5g45920-like [Glycine max]
Unigene17522_All	259	-11.8049	Down	1.47e-09	6.42e-09	--	--
Unigene37194_All	269	-11.7992	Down	7.3e-10	3.25e-09	--	--
CL7039.Contig1_All	404	-11.7974	Down	1.98e-14	1.13e-13	gi|144583293|gb|ABP01349.1|	D8-sphingolipid desaturase [Jatropha curcas]
Unigene36836_All	405	-11.7938	Down	1.98e-14	1.12e-13	--	--
CL210.Contig3_All	2298	-11.792	Down	2.32e-78	4.47e-77	gi|225438215|ref|XP_002265132.1|	PREDICTED: squalene monooxygenase [Vitis vinifera] >gi|296090646|emb|CBI41045.3| unnamed protein product [Vitis vinifera]
Unigene37976_All	281	-11.7835	Down	3.62e-10	1.64e-09	--	--
CL1353.Contig1_All	200	-11.7794	Down	1.99e-07	7.4e-07	gi|255587362|ref|XP_002534245.1|	short-chain dehydrogenase, putative [Ricinus communis] >gi|223525646|gb|EEF28135.1| short-chain dehydrogenase, putative [Ricinus communis]
Unigene43837_All	228	-11.7747	Down	2.43e-08	9.72e-08	--	--
Unigene2880_All	351	-11.7564	Down	2.68e-12	1.37e-11	--	--
Unigene38143_All	296	-11.7543	Down	1.8e-10	8.31e-10	--	--
CL10932.Contig3_All	259	-11.7543	Down	2.97e-09	1.27e-08	gi|224098740|ref|XP_002311251.1|	predicted protein [Populus trichocarpa] >gi|222851071|gb|EEE88618.1| predicted protein [Populus trichocarpa]
Unigene2274_All	686	-11.7512	Down	2.94e-23	2.32e-22	gi|15238727|ref|NP_197901.1|	ethylene-responsive transcription factor ERF003 [Arabidopsis thaliana] >gi|75249799|sp|Q94AW5.1|ERF03_ARATH RecName: Full=Ethylene-responsive transcription factor ERF003 >gi|15010716|gb|AAK74017.1| AT5g25190/F21J6_103 [Arabidopsis thaliana] >gi|16974345|gb|AAL31157.1| AT5g25190/F21J6_103 [Arabidopsis thaliana] >gi|332006027|gb|AED93410.1| ethylene-responsive transcription factor ERF003 [Arabidops…
Unigene37291_All	467	-11.7403	Down	5.95e-16	3.62e-15	--	--
Unigene21297_All	471	-11.728	Down	5.95e-16	3.62e-15	gi|171854649|dbj|BAG16514.1|	flavonoid glucoyltransferase UGT73N1 [Antirrhinum majus]
Unigene37979_All	217	-11.7258	Down	9.88e-08	3.76e-07	gi|1706586|sp|P50256.1|EF1AC_PORPU	RecName: Full=Elongation factor 1-alpha C; Short=EF-1-alpha C >gi|476155|gb|AAA61793.1| EF1-alpha [Porphyra purpurea]
Unigene37788_All	607	-11.7182	Down	3.26e-20	2.32e-19	gi|317467403|gb|ADV29954.1|	MYB transcription factor MIXTA-like 8 protein [Mimulus guttatus]
Unigene37038_All	209	-11.7158	Down	1.99e-07	7.39e-07	gi|224093404|ref|XP_002334835.1|	cytochrome P450 [Populus trichocarpa] >gi|222875125|gb|EEF12256.1| cytochrome P450 [Populus trichocarpa]
Unigene37974_All	409	-11.7141	Down	8.05e-14	4.45e-13	gi|350534960|ref|NP_001234680.1|	UDP-xylose phenolic glycosyltransferase [Solanum lycopersicum] >gi|60649935|emb|CAI62049.1| UDP-xylose phenolic glycosyltransferase [Solanum lycopersicum]
Unigene17488_All	229	-11.7095	Down	4.9e-08	1.91e-07	--	--
Unigene38083_All	287	-11.7058	Down	7.3e-10	3.25e-09	gi|359473017|ref|XP_002280608.2|	PREDICTED: phosphate transporter PHO1 homolog 1 isoform 1 [Vitis vinifera]
Unigene36986_All	249	-11.7042	Down	1.21e-08	4.94e-08	gi|359488246|ref|XP_002281016.2|	PREDICTED: protein PLASTID MOVEMENT IMPAIRED 2-like [Vitis vinifera]
Unigene38165_All	241	-11.6947	Down	2.43e-08	9.72e-08	--	--
Unigene35717_All	781	-11.6944	Down	2.17e-25	1.82e-24	gi|359488227|ref|XP_002266288.2|	PREDICTED: probable S-adenosylmethionine-dependent methyltransferase At5g37990-like [Vitis vinifera]
Unigene17833_All	405	-11.6943	Down	1.62e-13	8.84e-13	gi|388513343|gb|AFK44733.1|	unknown [Lotus japonicus]
Unigene38154_All	291	-11.6858	Down	7.3e-10	3.25e-09	--	--
Unigene24665_All	301	-11.6844	Down	3.62e-10	1.64e-09	--	--
CL6338.Contig1_All	647	-11.6705	Down	8.02e-21	5.84e-20	gi|356508566|ref|XP_003523026.1|	PREDICTED: sexual differentiation process protein isp7-like [Glycine max]
CL2921.Contig4_All	275	-11.6678	Down	2.97e-09	1.27e-08	gi|224069264|ref|XP_002326315.1|	predicted protein [Populus trichocarpa] >gi|222833508|gb|EEE71985.1| predicted protein [Populus trichocarpa]
Unigene41930_All	236	-11.6661	Down	4.9e-08	1.91e-07	gi|224100389|ref|XP_002311857.1|	predicted protein [Populus trichocarpa] >gi|222851677|gb|EEE89224.1| predicted protein [Populus trichocarpa]
CL5472.Contig3_All	364	-11.6654	Down	5.4e-12	2.73e-11	--	--
Unigene13869_All	305	-11.6653	Down	3.62e-10	1.64e-09	gi|225469660|ref|XP_002267072.1|	PREDICTED: metal transporter Nramp5 [Vitis vinifera] >gi|296090520|emb|CBI40851.3| unnamed protein product [Vitis vinifera]
Unigene36862_All	208	-11.6557	Down	4.01e-07	1.45e-06	--	--
CL2454.Contig1_All	428	-11.6486	Down	8.05e-14	4.45e-13	gi|18402280|ref|NP_566643.1|	uncharacterized protein [Arabidopsis thaliana] >gi|332642735|gb|AEE76256.1| uncharacterized protein [Arabidopsis thaliana]
Unigene37956_All	249	-11.6476	Down	2.43e-08	9.72e-08	gi|168047145|ref|XP_001776032.1|	predicted protein [Physcomitrella patens subsp. patens] >gi|162672690|gb|EDQ59224.1| predicted protein [Physcomitrella patens subsp. patens]
CL12957.Contig2_All	289	-11.6468	Down	1.47e-09	6.42e-09	gi|359484787|ref|XP_003633162.1|	PREDICTED: lysosomal Pro-X carboxypeptidase-like [Vitis vinifera] >gi|297735899|emb|CBI18675.3| unnamed protein product [Vitis vinifera]
Unigene37595_All	202	-11.6275	Down	8.09e-07	2.85e-06	--	--
CL5169.Contig2_All	223	-11.6223	Down	1.99e-07	7.4e-07	--	--
Unigene37686_All	426	-11.6214	Down	1.62e-13	8.84e-13	--	--
Unigene2812_All	317	-11.6096	Down	3.62e-10	1.64e-09	--	--
Unigene8948_All	349	-11.6041	Down	4.42e-11	2.12e-10	gi|255575393|ref|XP_002528599.1|	Dehydration-responsive element-binding protein 1B, putative [Ricinus communis] >gi|223531995|gb|EEF33807.1| Dehydration-responsive element-binding protein 1B, putative [Ricinus communis]
CL3859.Contig2_All	267	-11.6035	Down	1.21e-08	4.94e-08	--	--
Unigene36827_All	329	-11.6018	Down	1.8e-10	8.31e-10	--	--
CL10163.Contig2_All	401	-11.6017	Down	1.33e-12	6.92e-12	gi|226001033|dbj|BAH36870.1|	xyloglucan endotransglycosylase/hydrolase [Torenia fournieri]
Unigene37017_All	288	-11.6012	Down	2.97e-09	1.27e-08	--	--
Unigene13697_All	463	-11.6007	Down	1.98e-14	1.12e-13	gi|388490538|gb|AFK33335.1|	unknown [Lotus japonicus]
Unigene35868_All	350	-11.6	Down	4.42e-11	2.12e-10	--	--
Unigene595_All	340	-11.5988	Down	8.92e-11	4.21e-10	gi|224059534|ref|XP_002299894.1|	predicted protein [Populus trichocarpa] >gi|222847152|gb|EEE84699.1| predicted protein [Populus trichocarpa]
Unigene16896_All	321	-11.5915	Down	3.62e-10	1.64e-09	--	--
CL7652.Contig5_All	871	-11.5896	Down	2.66e-26	2.28e-25	gi|297738806|emb|CBI28051.3|	unnamed protein product [Vitis vinifera]
Unigene28157_All	467	-11.5883	Down	1.98e-14	1.12e-13	gi|359477444|ref|XP_002276854.2|	PREDICTED: uncharacterized protein LOC100264897 [Vitis vinifera]
Unigene14131_All	303	-11.5786	Down	1.47e-09	6.42e-09	gi|296084574|emb|CBI25595.3|	unnamed protein product [Vitis vinifera]
CL1326.Contig7_All	283	-11.574	Down	5.98e-09	2.5e-08	gi|255578852|ref|XP_002530280.1|	Aquaporin PIP2.1, putative [Ricinus communis] >gi|223530178|gb|EEF32087.1| Aquaporin PIP2.1, putative [Ricinus communis]
Unigene37027_All	210	-11.5715	Down	8.09e-07	2.85e-06	--	--
Unigene37791_All	305	-11.5691	Down	1.47e-09	6.42e-09	--	--
Unigene38147_All	443	-11.5649	Down	1.62e-13	8.84e-13	gi|225433124|ref|XP_002285162.1|	PREDICTED: phosphoenolpyruvate carboxylase kinase 1 [Vitis vinifera] >gi|296083649|emb|CBI23638.3| unnamed protein product [Vitis vinifera]
CL13044.Contig1_All	264	-11.5632	Down	2.43e-08	9.73e-08	gi|52851168|emb|CAH58632.1|	nodulin-like protein [Plantago major]
Unigene20856_All	264	-11.5632	Down	2.43e-08	9.73e-08	--	--
Unigene43446_All	201	-11.5607	Down	1.63e-06	5.57e-06	--	--
Unigene36926_All	213	-11.551	Down	8.09e-07	2.85e-06	--	--
CL1980.Contig3_All	322	-11.5397	Down	7.3e-10	3.25e-09	gi|294612070|gb|ADF27779.1|	soluble acid invertase 1 [Orobanche ramosa]
CL1755.Contig3_All	247	-11.539	Down	9.88e-08	3.77e-07	--	--
CL3872.Contig2_All	248	-11.5331	Down	9.88e-08	3.77e-07	gi|109391815|gb|ABG33899.1|	Ole e 2 allergen [Olea europaea]
CL5472.Contig2_All	443	-11.5302	Down	3.27e-13	1.76e-12	gi|51535575|dbj|BAD37519.1|	zinc finger (CCCH-type) protein-like [Oryza sativa Japonica Group]
Unigene36371_All	282	-11.5246	Down	1.21e-08	4.94e-08	--	--
Unigene37512_All	231	-11.5043	Down	4.01e-07	1.45e-06	--	--
Unigene38198_All	265	-11.4989	Down	4.9e-08	1.91e-07	--	--
Unigene38205_All	222	-11.4913	Down	8.09e-07	2.85e-06	--	--
Unigene37354_All	201	-11.4827	Down	3.29e-06	1.09e-05	--	--
CL987.Contig2_All	325	-11.4775	Down	1.47e-09	6.42e-09	gi|224100161|ref|XP_002311767.1|	predicted protein [Populus trichocarpa] >gi|222851587|gb|EEE89134.1| predicted protein [Populus trichocarpa]
Unigene7016_All	337	-11.4741	Down	7.3e-10	3.25e-09	--	--
CL4265.Contig4_All	742	-11.4729	Down	8.02e-21	5.84e-20	gi|225446121|ref|XP_002270416.1|	PREDICTED: probable xyloglucan endotransglucosylase/hydrolase protein 23 [Vitis vinifera]
Unigene36988_All	203	-11.4684	Down	3.29e-06	1.09e-05	--	--
Unigene13664_All	350	-11.4667	Down	3.62e-10	1.64e-09	--	--
Unigene4432_All	813	-11.4666	Down	1.19e-22	9.24e-22	--	--
Unigene37131_All	271	-11.4666	Down	4.9e-08	1.91e-07	--	--
CL11129.Contig2_All	441	-11.4645	Down	1.33e-12	6.92e-12	gi|255567178|ref|XP_002524570.1|	A/G-specific adenine glycosylase muty, putative [Ricinus communis] >gi|223536123|gb|EEF37778.1| A/G-specific adenine glycosylase muty, putative [Ricinus communis]
Unigene36898_All	228	-11.4528	Down	8.09e-07	2.85e-06	--	--
Unigene23823_All	401	-11.4456	Down	2.19e-11	1.07e-10	gi|224122524|ref|XP_002318858.1|	predicted protein [Populus trichocarpa] >gi|222859531|gb|EEE97078.1| predicted protein [Populus trichocarpa]
Unigene37181_All	219	-11.4369	Down	1.63e-06	5.57e-06	--	--
CL2885.Contig3_All	393	-11.4329	Down	4.42e-11	2.12e-10	gi|255549860|ref|XP_002515981.1|	GATA transcription factor, putative [Ricinus communis] >gi|223544886|gb|EEF46401.1| GATA transcription factor, putative [Ricinus communis]
Unigene28574_All	289	-11.4327	Down	2.43e-08	9.73e-08	--	--
Unigene37982_All	475	-11.4295	Down	3.27e-13	1.76e-12	--	--
Unigene31188_All	779	-11.4244	Down	3.98e-21	2.93e-20	gi|225429938|ref|XP_002283864.1|	PREDICTED: dehydration-responsive element-binding protein 3-like [Vitis vinifera]
Unigene37081_All	222	-11.4173	Down	1.63e-06	5.57e-06	--	--
Unigene27574_All	234	-11.4153	Down	8.09e-07	2.85e-06	gi|255560139|ref|XP_002521087.1|	transporter, putative [Ricinus communis] >gi|223539656|gb|EEF41238.1| transporter, putative [Ricinus communis]
Unigene37350_All	235	-11.4092	Down	8.09e-07	2.85e-06	--	--
Unigene37505_All	200	-11.4074	Down	6.63e-06	2.13e-05	--	--
Unigene6341_All	318	-11.4058	Down	5.98e-09	2.5e-08	--	--
Unigene6419_All	778	-11.4046	Down	8.02e-21	5.84e-20	gi|255554320|ref|XP_002518200.1|	Carboxyl-terminal-processing protease precursor, putative [Ricinus communis] >gi|223542796|gb|EEF44333.1| Carboxyl-terminal-processing protease precursor, putative [Ricinus communis]
CL12957.Contig1_All	357	-11.3909	Down	7.3e-10	3.25e-09	gi|359484787|ref|XP_003633162.1|	PREDICTED: lysosomal Pro-X carboxypeptidase-like [Vitis vinifera] >gi|297735899|emb|CBI18675.3| unnamed protein product [Vitis vinifera]
Unigene17465_All	501	-11.3874	Down	1.62e-13	8.84e-13	--	--
Unigene17059_All	370	-11.3866	Down	3.62e-10	1.64e-09	--	--
Unigene2760_All	205	-11.3718	Down	6.63e-06	2.13e-05	--	--
CL6214.Contig1_All	218	-11.3655	Down	3.29e-06	1.09e-05	gi|255538278|ref|XP_002510204.1|	DNA binding protein, putative [Ricinus communis] >gi|223550905|gb|EEF52391.1| DNA binding protein, putative [Ricinus communis]
Unigene38184_All	243	-11.3609	Down	8.09e-07	2.85e-06	--	--
CL10590.Contig2_All	231	-11.36	Down	1.63e-06	5.57e-06	gi|359488192|ref|XP_002274329.2|	PREDICTED: probable receptor-like serine/threonine-protein kinase At5g57670-like [Vitis vinifera] >gi|296087159|emb|CBI33533.3| unnamed protein product [Vitis vinifera]
Unigene37440_All	292	-11.3589	Down	4.9e-08	1.91e-07	--	--
CL10344.Contig2_All	256	-11.3561	Down	4.01e-07	1.45e-06	--	--
Unigene32152_All	293	-11.354	Down	4.9e-08	1.91e-07	--	--
Unigene37118_All	220	-11.3523	Down	3.29e-06	1.09e-05	--	--
CL5307.Contig1_All	746	-11.3515	Down	2.67e-19	1.85e-18	gi|225468356|ref|XP_002273866.1|	PREDICTED: UDP-glycosyltransferase 74E2 isoform 1 [Vitis vinifera]
Unigene37923_All	209	-11.3439	Down	6.63e-06	2.13e-05	--	--
Unigene31523_All	298	-11.3296	Down	4.9e-08	1.91e-07	--	--
Unigene38212_All	289	-11.3124	Down	9.88e-08	3.76e-07	--	--
CL5995.Contig2_All	264	-11.3117	Down	4.01e-07	1.45e-06	gi|302840030|ref|XP_002951571.1|	hypothetical protein VOLCADRAFT_92016 [Volvox carteri f. nagariensis] >gi|300263180|gb|EFJ47382.1| hypothetical protein VOLCADRAFT_92016 [Volvox carteri f. nagariensis]
Unigene3282_All	290	-11.3074	Down	9.88e-08	3.77e-07	gi|225442789|ref|XP_002281013.1|	PREDICTED: root phototropism protein 3 [Vitis vinifera] >gi|297743368|emb|CBI36235.3| unnamed protein product [Vitis vinifera]
CL9242.Contig2_All	202	-11.3055	Down	1.34e-05	4.14e-05	--	--
Unigene38180_All	341	-11.305	Down	5.98e-09	2.5e-08	--	--
Unigene37612_All	253	-11.3027	Down	8.09e-07	2.85e-06	--	--
Unigene36897_All	317	-11.2993	Down	2.43e-08	9.72e-08	--	--
CL12168.Contig2_All	229	-11.2945	Down	3.29e-06	1.09e-05	gi|224126755|ref|XP_002329465.1|	SAUR family protein [Populus trichocarpa] >gi|222870145|gb|EEF07276.1| SAUR family protein [Populus trichocarpa]
Unigene37759_All	1083	-11.2923	Down	1.32e-26	1.14e-25	gi|359492322|ref|XP_002278001.2|	PREDICTED: LRR receptor-like serine/threonine-protein kinase RCH1-like [Vitis vinifera]
Unigene36493_All	205	-11.2843	Down	1.34e-05	4.14e-05	--	--
Unigene35917_All	231	-11.2819	Down	3.29e-06	1.09e-05	gi|359477044|ref|XP_002275760.2|	PREDICTED: G-type lectin S-receptor-like serine/threonine-protein kinase RLK1-like [Vitis vinifera]
CL10134.Contig1_All	270	-11.2793	Down	4.01e-07	1.45e-06	--	--
Unigene38300_All	309	-11.2773	Down	4.9e-08	1.91e-07	--	--
CL8497.Contig2_All	271	-11.2739	Down	4.01e-07	1.45e-06	gi|224098740|ref|XP_002311251.1|	predicted protein [Populus trichocarpa] >gi|222851071|gb|EEE88618.1| predicted protein [Populus trichocarpa]
Unigene13914_All	582	-11.2708	Down	1.98e-14	1.12e-13	gi|359474723|ref|XP_002270533.2|	PREDICTED: ABC transporter G family member 14-like [Vitis vinifera] >gi|296085456|emb|CBI29188.3| unnamed protein product [Vitis vinifera]
Unigene37022_All	207	-11.2703	Down	1.34e-05	4.14e-05	--	--
Unigene20994_All	259	-11.2689	Down	8.09e-07	2.85e-06	--	--
CL13441.Contig1_All	389	-11.267	Down	7.3e-10	3.25e-09	--	--
Unigene38250_All	247	-11.2633	Down	1.63e-06	5.57e-06	--	--
CL210.Contig7_All	731	-11.2574	Down	8.88e-18	5.81e-17	gi|210061121|gb|ACJ05633.1|	squalene epoxidase 1 [Nigella sativa]
Unigene37211_All	250	-11.2459	Down	1.63e-06	5.57e-06	--	--
Unigene37582_All	408	-11.2456	Down	3.62e-10	1.64e-09	--	--
Unigene16791_All	212	-11.2358	Down	1.34e-05	4.14e-05	--	--
Unigene36276_All	226	-11.231	Down	6.63e-06	2.13e-05	gi|224121554|ref|XP_002318613.1|	predicted protein [Populus trichocarpa] >gi|222859286|gb|EEE96833.1| predicted protein [Populus trichocarpa]
Unigene6158_All	294	-11.2235	Down	1.99e-07	7.39e-07	--	--
Unigene37385_All	348	-11.2213	Down	1.21e-08	4.94e-08	--	--
Unigene37847_All	362	-11.2188	Down	5.98e-09	2.5e-08	gi|255541628|ref|XP_002511878.1|	conserved hypothetical protein [Ricinus communis] >gi|223549058|gb|EEF50547.1| conserved hypothetical protein [Ricinus communis]
CL6437.Contig1_All	644	-11.2178	Down	2.42e-15	1.44e-14	gi|302846190|ref|XP_002954632.1|	hypothetical protein VOLCADRAFT_121342 [Volvox carteri f. nagariensis] >gi|300260051|gb|EFJ44273.1| hypothetical protein VOLCADRAFT_121342 [Volvox carteri f. nagariensis]
Unigene37235_All	242	-11.2148	Down	3.29e-06	1.09e-05	--	--
Unigene37068_All	283	-11.2114	Down	4.01e-07	1.45e-06	gi|356571862|ref|XP_003554090.1|	PREDICTED: LOW QUALITY PROTEIN: cytochrome P450 82A4-like [Glycine max]
CL4637.Contig1_All	743	-11.2079	Down	1.79e-17	1.15e-16	--	--
Unigene20912_All	271	-11.2035	Down	8.09e-07	2.85e-06	gi|388504832|gb|AFK40482.1|	unknown [Lotus japonicus]
Unigene16635_All	488	-11.203	Down	1.09e-11	5.41e-11	gi|356551870|ref|XP_003544295.1|	PREDICTED: zinc finger CCCH domain-containing protein 66-like [Glycine max]
CL9583.Contig1_All	299	-11.1992	Down	1.99e-07	7.39e-07	--	--
Unigene36938_All	204	-11.1983	Down	2.69e-05	8.07e-05	--	--
CL8268.Contig1_All	613	-11.1959	Down	1.98e-14	1.13e-13	gi|359473017|ref|XP_002280608.2|	PREDICTED: phosphate transporter PHO1 homolog 1 isoform 1 [Vitis vinifera]
CL2788.Contig2_All	327	-11.1956	Down	4.9e-08	1.91e-07	--	--
Unigene37267_All	218	-11.1956	Down	1.34e-05	4.14e-05	gi|255578597|ref|XP_002530160.1|	conserved hypothetical protein [Ricinus communis] >gi|223530321|gb|EEF32215.1| conserved hypothetical protein [Ricinus communis]
Unigene35057_All	382	-11.1937	Down	2.97e-09	1.27e-08	gi|302141737|emb|CBI18940.3|	unnamed protein product [Vitis vinifera]
CL12619.Contig1_All	617	-11.1865	Down	1.98e-14	1.13e-13	--	--
Unigene17267_All	453	-11.1848	Down	8.92e-11	4.21e-10	gi|302142338|emb|CBI19541.3|	unnamed protein product [Vitis vinifera]
Unigene3160_All	234	-11.1808	Down	6.63e-06	2.13e-05	--	--
CL8241.Contig3_All	221	-11.1759	Down	1.34e-05	4.14e-05	--	--
Unigene37091_All	321	-11.1609	Down	9.88e-08	3.76e-07	gi|359485408|ref|XP_002275400.2|	PREDICTED: zinc finger protein MAGPIE-like [Vitis vinifera]
Unigene36927_All	419	-11.1599	Down	7.3e-10	3.25e-09	gi|225453146|ref|XP_002272414.1|	PREDICTED: putative transcription factor bHLH086 [Vitis vinifera] >gi|296087164|emb|CBI33538.3| unnamed protein product [Vitis vinifera]
Unigene19808_All	378	-11.1564	Down	5.98e-09	2.5e-08	gi|334183102|ref|NP_001185159.1|	Tubby-like F-box protein 6 [Arabidopsis thaliana] >gi|332194026|gb|AEE32147.1| Tubby-like F-box protein 6 [Arabidopsis thaliana]
CL11178.Contig2_All	252	-11.1564	Down	3.29e-06	1.09e-05	--	--
Unigene37260_All	281	-11.1513	Down	8.09e-07	2.85e-06	--	--
CL13044.Contig3_All	1590	-11.1491	Down	3.94e-35	4.17e-34	gi|225464037|ref|XP_002267371.1|	PREDICTED: auxin-induced protein 5NG4 isoform 1 [Vitis vinifera]
Unigene35710_All	353	-11.1441	Down	2.43e-08	9.72e-08	--	--
CL12646.Contig1_All	298	-11.1369	Down	4.01e-07	1.45e-06	gi|356498146|ref|XP_003517914.1|	PREDICTED: thioredoxin H7-like [Glycine max]
Unigene37188_All	470	-11.1317	Down	8.92e-11	4.21e-10	--	--
Unigene7026_All	200	-11.1273	Down	5.43e-05	0.000156	gi|255585503|ref|XP_002533443.1|	Tetrapyrrole-binding protein, chloroplast precursor, putative [Ricinus communis] >gi|223526705|gb|EEF28939.1| Tetrapyrrole-binding protein, chloroplast precursor, putative [Ricinus communis]
Unigene7595_All	459	-11.1214	Down	1.8e-10	8.31e-10	gi|255574328|ref|XP_002528078.1|	Myosin heavy chain, putative [Ricinus communis] >gi|223532539|gb|EEF34328.1| Myosin heavy chain, putative [Ricinus communis]
CL4241.Contig2_All	201	-11.12	Down	5.43e-05	0.000156	gi|225424189|ref|XP_002284144.1|	PREDICTED: spore coat protein A [Vitis vinifera] >gi|297737718|emb|CBI26919.3| unnamed protein product [Vitis vinifera]
Unigene43713_All	201	-11.12	Down	5.43e-05	0.000156	--	--
Unigene600_All	260	-11.1113	Down	3.29e-06	1.09e-05	gi|115457030|ref|NP_001052115.1|	Os04g0151800 [Oryza sativa Japonica Group] >gi|122228501|sp|Q0JF58.1|AGO4B_ORYSJ RecName: Full=Protein argonaute 4B; Short=OsAGO4b >gi|113563686|dbj|BAF14029.1| Os04g0151800 [Oryza sativa Japonica Group]
Unigene31618_All	261	-11.1058	Down	3.29e-06	1.09e-05	--	--
Unigene34817_All	263	-11.0948	Down	3.29e-06	1.09e-05	gi|357487771|ref|XP_003614173.1|	Cytochrome P450 71B10 [Medicago truncatula] >gi|355515508|gb|AES97131.1| Cytochrome P450 71B10 [Medicago truncatula]
Unigene36882_All	263	-11.0948	Down	3.29e-06	1.09e-05	--	--
Unigene36223_All	440	-11.0893	Down	7.3e-10	3.25e-09	gi|359496649|ref|XP_002262804.2|	PREDICTED: 3-ketodihydrosphingosine reductase-like [Vitis vinifera]
Unigene2613_All	308	-11.0893	Down	4.01e-07	1.45e-06	--	--
Unigene36925_All	308	-11.0893	Down	4.01e-07	1.45e-06	--	--
CL10749.Contig2_All	279	-11.0876	Down	1.63e-06	5.57e-06	gi|359493026|ref|XP_003634495.1|	PREDICTED: protein MKS1-like [Vitis vinifera]
Unigene3044_All	280	-11.0824	Down	1.63e-06	5.57e-06	--	--
Unigene37614_All	207	-11.0776	Down	5.43e-05	0.000156	gi|356571202|ref|XP_003553768.1|	PREDICTED: uncharacterized protein LOC100789333 [Glycine max]
CL6435.Contig2_All	239	-11.0629	Down	1.34e-05	4.14e-05	gi|224126779|ref|XP_002329471.1|	mtn21-like protein [Populus trichocarpa] >gi|222870151|gb|EEF07282.1| mtn21-like protein [Populus trichocarpa]
Unigene36865_All	284	-11.062	Down	1.63e-06	5.57e-06	gi|224055285|ref|XP_002298461.1|	f-box family protein [Populus trichocarpa] >gi|222845719|gb|EEE83266.1| f-box family protein [Populus trichocarpa]
Unigene12891_All	540	-11.0569	Down	1.09e-11	5.41e-11	gi|255541376|ref|XP_002511752.1|	Gibberellin receptor GID1, putative [Ricinus communis] >gi|223548932|gb|EEF50421.1| Gibberellin receptor GID1, putative [Ricinus communis]
Unigene37300_All	300	-11.0569	Down	8.09e-07	2.85e-06	--	--
Unigene20652_All	361	-11.0529	Down	4.9e-08	1.91e-07	gi|224110666|ref|XP_002315595.1|	predicted protein [Populus trichocarpa] >gi|222864635|gb|EEF01766.1| predicted protein [Populus trichocarpa]
Unigene5442_All	316	-11.0523	Down	4.01e-07	1.45e-06	gi|255553548|ref|XP_002517815.1|	conserved hypothetical protein [Ricinus communis] >gi|223543087|gb|EEF44622.1| conserved hypothetical protein [Ricinus communis]
CL13705.Contig1_All	287	-11.0468	Down	1.63e-06	5.57e-06	gi|359488246|ref|XP_002281016.2|	PREDICTED: protein PLASTID MOVEMENT IMPAIRED 2-like [Vitis vinifera]
Unigene38233_All	287	-11.0468	Down	1.63e-06	5.57e-06	--	--
Unigene9495_All	560	-11.0439	Down	5.4e-12	2.73e-11	gi|297740460|emb|CBI30642.3|	unnamed protein product [Vitis vinifera]
Unigene38285_All	576	-11.0418	Down	2.68e-12	1.37e-11	--	--
Unigene36781_All	243	-11.039	Down	1.34e-05	4.14e-05	--	--
Unigene39144_All	1357	-11.0333	Down	7.98e-28	7.1e-27	gi|225433320|ref|XP_002285561.1|	PREDICTED: carboxyl-terminal-processing protease [Vitis vinifera] >gi|296088261|emb|CBI35769.3| unnamed protein product [Vitis vinifera]
Unigene2726_All	230	-11.0251	Down	2.69e-05	8.07e-05	--	--
Unigene16365_All	384	-11.0226	Down	2.43e-08	9.73e-08	gi|296084348|emb|CBI24736.3|	unnamed protein product [Vitis vinifera]
Unigene37419_All	292	-11.0219	Down	1.63e-06	5.57e-06	--	--
Unigene36935_All	554	-11.0199	Down	1.09e-11	5.41e-11	gi|225443170|ref|XP_002264353.1|	PREDICTED: uncharacterized protein LOC100246729 [Vitis vinifera] >gi|298204673|emb|CBI25171.3| unnamed protein product [Vitis vinifera]
Unigene13270_All	277	-11.0199	Down	3.29e-06	1.09e-05	gi|356534764|ref|XP_003535922.1|	PREDICTED: magnesium-chelatase subunit H-like [Glycine max]
Unigene26980_All	402	-11.0132	Down	1.21e-08	4.94e-08	--	--
Unigene38277_All	264	-11.0068	Down	6.63e-06	2.13e-05	--	--
Unigene20869_All	451	-11.0048	Down	1.47e-09	6.42e-09	gi|225458277|ref|XP_002282461.1|	PREDICTED: dnaJ homolog subfamily C member 2 [Vitis vinifera] >gi|302142498|emb|CBI19701.3| unnamed protein product [Vitis vinifera]
Unigene12638_All	389	-11.004	Down	2.43e-08	9.73e-08	--	--
CL6377.Contig3_All	218	-11.003	Down	5.43e-05	0.000156	gi|255543919|ref|XP_002513022.1|	protein arginine n-methyltransferase, putative [Ricinus communis] >gi|223548033|gb|EEF49525.1| protein arginine n-methyltransferase, putative [Ricinus communis]
Unigene37253_All	344	-10.997	Down	1.99e-07	7.39e-07	--	--
Unigene37311_All	548	-10.995	Down	2.19e-11	1.07e-10	--	--
CL14015.Contig2_All	235	-10.9941	Down	2.69e-05	8.07e-05	--	--
CL6333.Contig2_All	267	-10.9905	Down	6.63e-06	2.13e-05	--	--
Unigene36709_All	283	-10.989	Down	3.29e-06	1.09e-05	--	--
Unigene16875_All	315	-10.9865	Down	8.09e-07	2.85e-06	gi|359478866|ref|XP_002276162.2|	PREDICTED: probable inactive receptor kinase At5g58300 [Vitis vinifera]
Unigene35472_All	410	-10.9847	Down	1.21e-08	4.94e-08	--	--
CL8268.Contig2_All	363	-10.9835	Down	9.88e-08	3.77e-07	gi|224108581|ref|XP_002314898.1|	pho1-like protein [Populus trichocarpa] >gi|222863938|gb|EEF01069.1| pho1-like protein [Populus trichocarpa]
Unigene38210_All	443	-10.98	Down	2.97e-09	1.27e-08	--	--
Unigene32196_All	285	-10.9789	Down	3.29e-06	1.09e-05	--	--
Unigene6472_All	270	-10.9744	Down	6.63e-06	2.13e-05	--	--
Unigene38275_All	239	-10.9698	Down	2.69e-05	8.06e-05	gi|224126795|ref|XP_002319928.1|	predicted protein [Populus trichocarpa] >gi|222858304|gb|EEE95851.1| predicted protein [Populus trichocarpa]
Unigene37110_All	224	-10.9638	Down	5.43e-05	0.000156	--	--
CL3796.Contig2_All	273	-10.9585	Down	6.63e-06	2.13e-05	--	--
Unigene17732_All	257	-10.9581	Down	1.34e-05	4.14e-05	--	--
Unigene28549_All	354	-10.9556	Down	1.99e-07	7.39e-07	gi|356569999|ref|XP_003553180.1|	PREDICTED: uncharacterized protein LOC100818023 [Glycine max]
Unigene17528_All	291	-10.9488	Down	3.29e-06	1.09e-05	gi|359491991|ref|XP_002283222.2|	PREDICTED: isoflavone 2&apos;-hydroxylase-like [Vitis vinifera]
Unigene37101_All	372	-10.9481	Down	9.88e-08	3.76e-07	--	--
Unigene21346_All	243	-10.9459	Down	2.69e-05	8.07e-05	--	--
Unigene38295_All	243	-10.9459	Down	2.69e-05	8.06e-05	--	--
Unigene17068_All	260	-10.9414	Down	1.34e-05	4.14e-05	--	--
CL3577.Contig2_All	439	-10.9406	Down	5.98e-09	2.5e-08	gi|198400349|gb|ACH87183.1|	unknown protein [Camellia sinensis]
Unigene36503_All	244	-10.9399	Down	2.69e-05	8.07e-05	gi|46981245|gb|AAT07563.1|	putative polyprotein [Oryza sativa Japonica Group] >gi|46981313|gb|AAT07631.1| putative polyprotein [Oryza sativa Japonica Group]
CL913.Contig3_All	228	-10.9383	Down	5.43e-05	0.000156	gi|83032237|gb|ABB97035.1|	ABC transporter-like protein [Brassica rapa]
Unigene28600_All	359	-10.9354	Down	1.99e-07	7.39e-07	--	--
Unigene36814_All	295	-10.9291	Down	3.29e-06	1.09e-05	--	--
Unigene37655_All	413	-10.9176	Down	2.43e-08	9.72e-08	gi|296082870|emb|CBI22171.3|	unnamed protein product [Vitis vinifera]
Unigene37438_All	315	-10.9125	Down	1.63e-06	5.57e-06	gi|224053388|ref|XP_002297795.1|	predicted protein [Populus trichocarpa] >gi|222845053|gb|EEE82600.1| predicted protein [Populus trichocarpa]
Unigene2983_All	393	-10.9119	Down	0	0	gi|387157286|dbj|BAM15483.1|	carbonic anhydrase, partial [Solanum tuberosum]
Unigene37054_All	250	-10.9049	Down	2.69e-05	8.07e-05	--	--
Unigene36502_All	218	-10.896	Down	0.000109	0.000302	gi|358344055|ref|XP_003636109.1|	Receptor-like kinase [Medicago truncatula] >gi|355502044|gb|AES83247.1| Receptor-like kinase [Medicago truncatula]
Unigene42289_All	252	-10.8934	Down	2.69e-05	8.06e-05	--	--
CL119.Contig2_All	219	-10.8894	Down	0.000109	0.000302	gi|359490801|ref|XP_002277892.2|	PREDICTED: dipeptidyl peptidase 8-like [Vitis vinifera] >gi|302143902|emb|CBI23007.3| unnamed protein product [Vitis vinifera]
Unigene37102_All	253	-10.8877	Down	2.69e-05	8.07e-05	--	--
Unigene37335_All	270	-10.8869	Down	1.34e-05	4.14e-05	--	--
Unigene37783_All	304	-10.8858	Down	3.29e-06	1.09e-05	--	--
CL9347.Contig2_All	256	-10.8707	Down	2.69e-05	8.07e-05	gi|224137356|ref|XP_002322537.1|	predicted protein [Populus trichocarpa] >gi|222867167|gb|EEF04298.1| predicted protein [Populus trichocarpa]
Unigene38225_All	856	-10.8661	Down	5.95e-16	3.62e-15	gi|15225447|ref|NP_178985.1|	cation/H(+) antiporter 15 [Arabidopsis thaliana] >gi|75313480|sp|Q9SIT5.1|CHX15_ARATH RecName: Full=Cation/H(+) antiporter 15; AltName: Full=Protein CATION/H+ EXCHANGER 15; Short=AtCHX15 >gi|61658321|gb|AAX49544.1| cation/H+ exchanger [Arabidopsis thaliana] >gi|330251152|gb|AEC06246.1| cation/H(+) antiporter 15 [Arabidopsis thaliana]
Unigene17558_All	223	-10.8633	Down	0.000109	0.000302	--	--
Unigene37567_All	309	-10.8622	Down	3.29e-06	1.09e-05	gi|224061531|ref|XP_002300526.1|	AP2/ERF domain-containing transcription factor [Populus trichocarpa] >gi|222847784|gb|EEE85331.1| AP2/ERF domain-containing transcription factor [Populus trichocarpa]
Unigene37493_All	275	-10.8605	Down	1.34e-05	4.14e-05	--	--
Unigene37041_All	432	-10.8528	Down	2.43e-08	9.72e-08	gi|242039061|ref|XP_002466925.1|	hypothetical protein SORBIDRAFT_01g016800 [Sorghum bicolor] >gi|241920779|gb|EER93923.1| hypothetical protein SORBIDRAFT_01g016800 [Sorghum bicolor]
Unigene37393_All	294	-10.8516	Down	6.63e-06	2.13e-05	--	--
CL12258.Contig1_All	398	-10.8507	Down	9.88e-08	3.77e-07	gi|224121554|ref|XP_002318613.1|	predicted protein [Populus trichocarpa] >gi|222859286|gb|EEE96833.1| predicted protein [Populus trichocarpa]
Unigene36482_All	260	-10.8483	Down	2.69e-05	8.07e-05	gi|356574801|ref|XP_003555533.1|	PREDICTED: reticuline oxidase-like [Glycine max]
Unigene37056_All	260	-10.8483	Down	2.69e-05	8.07e-05	--	--
Unigene6754_All	208	-10.8483	Down	0.00022	0.000583	--	--
Unigene13848_All	261	-10.8427	Down	2.69e-05	8.07e-05	--	--
Unigene14060_All	331	-10.841	Down	1.63e-06	5.57e-06	gi|356559512|ref|XP_003548043.1|	PREDICTED: isoflavone 2&apos;-hydroxylase-like [Glycine max]
Unigene10142_All	560	-10.8345	Down	1.8e-10	8.31e-10	gi|225426751|ref|XP_002275855.1|	PREDICTED: uncharacterized protein LOC100265017 [Vitis vinifera]
CL12142.Contig1_All	315	-10.8345	Down	3.29e-06	1.09e-05	--	--
Unigene24857_All	280	-10.8345	Down	1.34e-05	4.14e-05	--	--
Unigene36490_All	210	-10.8345	Down	0.00022	0.000583	gi|224075720|ref|XP_002304735.1|	predicted protein [Populus trichocarpa] >gi|222842167|gb|EEE79714.1| predicted protein [Populus trichocarpa]
Unigene36488_All	228	-10.8313	Down	0.000109	0.000302	--	--
Unigene37387_All	299	-10.8273	Down	6.63e-06	2.13e-05	gi|37930560|gb|AAP68990.1|	4-coumarate:coenzyme A ligase 1 [Salvia miltiorrhiza]
Unigene26973_All	511	-10.8246	Down	1.47e-09	6.42e-09	gi|225442855|ref|XP_002285376.1|	PREDICTED: uncharacterized RNA-binding protein C17H9.04c [Vitis vinifera] >gi|297743402|emb|CBI36269.3| unnamed protein product [Vitis vinifera]
Unigene38203_All	600	-10.8224	Down	4.42e-11	2.12e-10	gi|224106197|ref|XP_002314081.1|	predicted protein [Populus trichocarpa] >gi|222850489|gb|EEE88036.1| predicted protein [Populus trichocarpa]
Unigene38236_All	300	-10.8224	Down	6.63e-06	2.13e-05	--	--
Unigene32236_All	212	-10.8208	Down	0.00022	0.000583	gi|301087211|gb|ADK60822.1|	conserved hypothetical protein, partial [Arachis diogoi]
Unigene38329_All	212	-10.8208	Down	0.00022	0.000583	gi|224117382|ref|XP_002317560.1|	predicted protein [Populus trichocarpa] >gi|222860625|gb|EEE98172.1| predicted protein [Populus trichocarpa]
Unigene35972_All	230	-10.8187	Down	0.000109	0.000302	gi|255552451|ref|XP_002517269.1|	Auxin-induced protein 5NG4, putative [Ricinus communis] >gi|223543532|gb|EEF45062.1| Auxin-induced protein 5NG4, putative [Ricinus communis]
Unigene36547_All	230	-10.8187	Down	0.000109	0.000302	--	--
Unigene37624_All	248	-10.8169	Down	5.43e-05	0.000156	--	--
Unigene21055_All	390	-10.8159	Down	1.99e-07	7.39e-07	--	--
CL256.Contig1_All	266	-10.8154	Down	2.69e-05	8.07e-05	gi|350538147|ref|NP_001234329.1|	ferric-chelate reductase [Solanum lycopersicum] >gi|37903683|gb|AAP46144.1| ferric-chelate reductase [Solanum lycopersicum]
Unigene42385_All	284	-10.814	Down	1.34e-05	4.14e-05	--	--
Unigene36539_All	213	-10.814	Down	0.00022	0.000583	gi|379054910|gb|AFC88846.1|	putative luminal binding protein 7B4, partial [Tetragonia tetragonioides]
CL11875.Contig1_All	231	-10.8125	Down	0.000109	0.000302	--	--
CL12707.Contig2_All	231	-10.8125	Down	0.000109	0.000302	gi|359493713|ref|XP_002281009.2|	PREDICTED: uncharacterized protein LOC100265866 [Vitis vinifera]
Unigene36380_All	231	-10.8125	Down	0.000109	0.000302	gi|106879559|emb|CAJ38363.1|	ferric-chelate reductase [Plantago major]
Unigene21389_All	249	-10.8111	Down	5.43e-05	0.000156	gi|356571583|ref|XP_003553956.1|	PREDICTED: omega-hydroxypalmitate O-feruloyl transferase-like [Glycine max]
Unigene36483_All	285	-10.809	Down	1.34e-05	4.14e-05	gi|255586578|ref|XP_002533924.1|	d-lactate dehydrogenase, putative [Ricinus communis] >gi|223526119|gb|EEF28466.1| d-lactate dehydrogenase, putative [Ricinus communis]
Unigene27756_All	214	-10.8073	Down	0.00022	0.000583	--	--
CL2568.Contig2_All	322	-10.8028	Down	3.29e-06	1.09e-05	--	--
CL14038.Contig1_All	251	-10.7996	Down	5.43e-05	0.000156	gi|255582775|ref|XP_002532163.1|	DNA-damage-inducible protein f, putative [Ricinus communis] >gi|223528150|gb|EEF30216.1| DNA-damage-inducible protein f, putative [Ricinus communis]
Unigene37514_All	269	-10.7992	Down	2.69e-05	8.06e-05	--	--
CL10191.Contig2_All	341	-10.7981	Down	1.63e-06	5.57e-06	gi|224053761|ref|XP_002297966.1|	predicted protein [Populus trichocarpa] >gi|222845224|gb|EEE82771.1| predicted protein [Populus trichocarpa]
Unigene10091_All	540	-10.7938	Down	7.3e-10	3.25e-09	gi|224130486|ref|XP_002320849.1|	predicted protein [Populus trichocarpa] >gi|222861622|gb|EEE99164.1| predicted protein [Populus trichocarpa]
Unigene37170_All	234	-10.7938	Down	0.000109	0.000302	--	--
Unigene37477_All	234	-10.7938	Down	0.000109	0.000302	--	--
Unigene38298_All	216	-10.7938	Down	0.00022	0.000583	--	--
Unigene38334_All	216	-10.7938	Down	0.00022	0.000583	--	--
Unigene36444_All	379	-10.79	Down	4.01e-07	1.45e-06	--	--
Unigene38302_All	361	-10.7899	Down	8.09e-07	2.85e-06	gi|356572826|ref|XP_003554566.1|	PREDICTED: uncharacterized protein LOC100101835 [Glycine max]
Unigene38204_All	235	-10.7877	Down	0.000109	0.000302	--	--
Unigene35541_All	344	-10.7855	Down	1.63e-06	5.57e-06	gi|302142248|emb|CBI19451.3|	unnamed protein product [Vitis vinifera]
Unigene17444_All	326	-10.785	Down	3.29e-06	1.09e-05	--	--
Unigene37873_All	254	-10.7824	Down	5.43e-05	0.000156	gi|225445222|ref|XP_002280919.1|	PREDICTED: pentatricopeptide repeat-containing protein At5g21222 [Vitis vinifera] >gi|297738818|emb|CBI28063.3| unnamed protein product [Vitis vinifera]
Unigene27008_All	327	-10.7805	Down	3.29e-06	1.09e-05	--	--
Unigene24373_All	309	-10.7798	Down	6.63e-06	2.13e-05	gi|404351589|dbj|BAM44346.1|	plasma membrane aluminum transporter [Hydrangea macrophylla]
Unigene36714_All	309	-10.7798	Down	6.63e-06	2.13e-05	--	--
Unigene31723_All	237	-10.7754	Down	0.000109	0.000302	--	--
Unigene37093_All	237	-10.7754	Down	0.000109	0.000302	--	--
Unigene2815_All	256	-10.7712	Down	5.43e-05	0.000156	gi|147820578|emb|CAN65367.1|	hypothetical protein VITISV_032069 [Vitis vinifera]
Unigene2901_All	238	-10.7694	Down	0.000109	0.000302	--	--
Unigene37304_All	238	-10.7694	Down	0.000109	0.000302	gi|356529310|ref|XP_003533238.1|	PREDICTED: uncharacterized protein LOC100795947 [Glycine max]
Unigene37816_All	257	-10.7655	Down	5.43e-05	0.000156	--	--
CL7398.Contig2_All	239	-10.7634	Down	0.000109	0.000302	gi|255584180|ref|XP_002532829.1|	dead box ATP-dependent RNA helicase, putative [Ricinus communis] >gi|223527420|gb|EEF29559.1| dead box ATP-dependent RNA helicase, putative [Ricinus communis]
Unigene28325_All	295	-10.7592	Down	1.34e-05	4.14e-05	gi|3024423|sp|Q39734.1|PPDK_FLABR	RecName: Full=Pyruvate, phosphate dikinase, chloroplastic; AltName: Full=Cold-sensitive pyruvate, orthophosphate dikinase; AltName: Full=Pyruvate, orthophosphate dikinase; Flags: Precursor >gi|606807|gb|AAA86940.1| cold stable pyruvate, orthophosphate dikinase [Flaveria brownii]
Unigene17318_All	332	-10.7586	Down	3.29e-06	1.09e-05	--	--
Unigene38371_All	240	-10.7573	Down	0.000109	0.000302	gi|356498264|ref|XP_003517973.1|	PREDICTED: arabinogalactan peptide 20 [Glycine max] >gi|255627499|gb|ACU14094.1| unknown [Glycine max]
Unigene37415_All	223	-10.7479	Down	0.00022	0.000583	--	--
Unigene24352_All	280	-10.7414	Down	2.69e-05	8.07e-05	gi|258489588|gb|ACV72637.1|	proline-rich protein 3 [Gossypium hirsutum] >gi|319431884|gb|ADV57367.1| arabinogalactan protein [Gossypium hirsutum]
Unigene9719_All	225	-10.735	Down	0.00022	0.000582	--	--
Unigene37070_All	244	-10.7334	Down	0.000109	0.000302	gi|224077900|ref|XP_002305456.1|	predicted protein [Populus trichocarpa] >gi|222848420|gb|EEE85967.1| predicted protein [Populus trichocarpa]
Unigene38215_All	244	-10.7334	Down	0.000109	0.000302	gi|147772908|emb|CAN64580.1|	hypothetical protein VITISV_002159 [Vitis vinifera]
Unigene24828_All	283	-10.726	Down	2.69e-05	8.07e-05	gi|37930560|gb|AAP68990.1|	4-coumarate:coenzyme A ligase 1 [Salvia miltiorrhiza]
Unigene38313_All	322	-10.7203	Down	6.63e-06	2.13e-05	--	--
Unigene37642_All	247	-10.7159	Down	0.000109	0.000302	--	--
CL10853.Contig2_All	228	-10.7159	Down	0.00022	0.000583	--	--
Unigene16219_All	875	-10.7142	Down	9.83e-15	5.66e-14	gi|225461916|ref|XP_002267429.1|	PREDICTED: uncharacterized protein LOC284861-like [Vitis vinifera]
Unigene37057_All	590	-10.7134	Down	3.62e-10	1.64e-09	--	--
Unigene38360_All	286	-10.7108	Down	2.69e-05	8.06e-05	--	--
Unigene6435_All	286	-10.7108	Down	2.69e-05	8.06e-05	gi|302143445|emb|CBI22006.3|	unnamed protein product [Vitis vinifera]
Unigene37257_All	287	-10.7057	Down	2.69e-05	8.06e-05	--	--
Unigene36644_All	268	-10.705	Down	5.43e-05	0.000156	--	--
Unigene37441_All	249	-10.7042	Down	0.000109	0.000302	--	--
Unigene38315_All	364	-10.7039	Down	1.63e-06	5.57e-06	--	--
Unigene36796_All	230	-10.7032	Down	0.00022	0.000583	--	--
CL10330.Contig2_All	826	-10.7	Down	8.05e-14	4.45e-13	gi|224109078|ref|XP_002315075.1|	ZIP transporter [Populus trichocarpa] >gi|222864115|gb|EEF01246.1| ZIP transporter [Populus trichocarpa]
Unigene38278_All	269	-10.6997	Down	5.43e-05	0.000156	--	--
Unigene38361_All	231	-10.697	Down	0.00022	0.000583	--	--
Unigene18995_All	1443	-10.6933	Down	0	0	gi|164457701|dbj|BAF96581.1|	lignan glucosyltransferase [Sesamum alatum]
CL7715.Contig1_All	367	-10.6921	Down	1.63e-06	5.57e-06	gi|14192682|gb|AAK54465.1|	cold-induced glucosyl transferase [Solanum sogarandinum]
Unigene36766_All	232	-10.6908	Down	0.00022	0.000583	--	--
Unigene41464_All	291	-10.6858	Down	2.69e-05	8.06e-05	--	--
Unigene36560_All	272	-10.6837	Down	5.43e-05	0.000156	--	--
CL5680.Contig2_All	389	-10.682	Down	8.09e-07	2.85e-06	gi|224134639|ref|XP_002321872.1|	predicted protein [Populus trichocarpa] >gi|222868868|gb|EEF05999.1| predicted protein [Populus trichocarpa]
CL13786.Contig1_All	235	-10.6722	Down	0.00022	0.000583	--	--
CL6333.Contig1_All	235	-10.6722	Down	0.00022	0.000583	--	--
Unigene32253_All	354	-10.666	Down	3.29e-06	1.09e-05	--	--
Unigene37129_All	256	-10.6642	Down	0.000109	0.000302	--	--
Unigene8566_All	338	-10.6503	Down	6.63e-06	2.13e-05	--	--
Unigene37317_All	259	-10.6474	Down	0.000109	0.000302	--	--
CL8630.Contig2_All	339	-10.6461	Down	6.63e-06	2.13e-05	--	--
CL1887.Contig3_All	289	-10.6419	Down	0	0	gi|359372872|gb|AEV42276.1|	chloroplast beta carbonic anhydrase 1 [Mesembryanthemum nodiflorum]
CL4514.Contig4_All	300	-10.6419	Down	2.69e-05	8.07e-05	gi|225456814|ref|XP_002275781.1|	PREDICTED: probable pectate lyase 5-like [Vitis vinifera]
Unigene38327_All	280	-10.6419	Down	5.43e-05	0.000156	--	--
Unigene20836_All	441	-10.6385	Down	1.99e-07	7.39e-07	gi|300079000|gb|ADJ67431.1|	ethylene response factor 2 [Actinidia deliciosa]
Unigene37527_All	361	-10.6378	Down	3.29e-06	1.09e-05	gi|356502537|ref|XP_003520075.1|	PREDICTED: protein PHYTOCHROME KINASE SUBSTRATE 1-like [Glycine max]
Unigene35364_All	642	-10.6373	Down	1.8e-10	8.31e-10	gi|255580365|ref|XP_002531010.1|	DUF26 domain-containing protein 1 precursor, putative [Ricinus communis] >gi|223529408|gb|EEF31370.1| DUF26 domain-containing protein 1 precursor, putative [Ricinus communis]
Unigene36505_All	261	-10.6363	Down	0.000109	0.000302	--	--
Unigene38387_All	261	-10.6363	Down	0.000109	0.000302	gi|356509557|ref|XP_003523514.1|	PREDICTED: patellin-3-like [Glycine max]
CL7652.Contig6_All	1346	-10.6354	Down	3.98e-21	2.93e-20	gi|297738806|emb|CBI28051.3|	unnamed protein product [Vitis vinifera]
CL9583.Contig2_All	242	-10.6299	Down	0.00022	0.000583	--	--
CL13023.Contig2_All	303	-10.6274	Down	2.69e-05	8.07e-05	--	--
CL2369.Contig1_All	263	-10.6253	Down	0.000109	0.000302	--	--
Unigene37011_All	385	-10.623	Down	1.63e-06	5.57e-06	--	--
Unigene20311_All	327	-10.6107	Down	1.34e-05	4.14e-05	gi|224097584|ref|XP_002310997.1|	predicted protein [Populus trichocarpa] >gi|222850817|gb|EEE88364.1| predicted protein [Populus trichocarpa]
Unigene37075_All	327	-10.6107	Down	1.34e-05	4.14e-05	--	--
CL6638.Contig1_All	471	-10.6078	Down	9.88e-08	3.77e-07	gi|356562413|ref|XP_003549466.1|	PREDICTED: pathogenesis-related protein 5-like, partial [Glycine max]
Unigene13173_All	287	-10.6062	Down	5.43e-05	0.000156	--	--
CL4897.Contig1_All	246	-10.6062	Down	0.00022	0.000583	--	--
Unigene17183_All	246	-10.6062	Down	0.00022	0.000583	--	--
Unigene27633_All	246	-10.6062	Down	0.00022	0.000583	gi|256258969|gb|ACU64894.1|	UDP-T1 [Oryza officinalis]
Unigene39644_All	371	-10.5984	Down	3.29e-06	1.09e-05	gi|255550317|ref|XP_002516209.1|	microtubule motor, putative [Ricinus communis] >gi|223544695|gb|EEF46211.1| microtubule motor, putative [Ricinus communis]
Unigene5947_All	371	-10.5984	Down	3.29e-06	1.09e-05	gi|255542940|ref|XP_002512533.1|	hypothetical protein RCOM_1435690 [Ricinus communis] >gi|223548494|gb|EEF49985.1| hypothetical protein RCOM_1435690 [Ricinus communis]
CL2851.Contig2_All	475	-10.5955	Down	9.88e-08	3.77e-07	gi|296081766|emb|CBI20771.3|	unnamed protein product [Vitis vinifera]
Unigene36486_All	269	-10.5927	Down	0.000109	0.000302	gi|224139658|ref|XP_002323215.1|	predicted protein [Populus trichocarpa] >gi|222867845|gb|EEF04976.1| predicted protein [Populus trichocarpa]
Unigene37504_All	311	-10.5899	Down	2.69e-05	8.06e-05	--	--
Unigene13303_All	353	-10.5877	Down	6.63e-06	2.13e-05	--	--
CL6204.Contig1_All	437	-10.5846	Down	4.01e-07	1.45e-06	gi|326499139|dbj|BAK06060.1|	predicted protein [Hordeum vulgare subsp. vulgare]
Unigene6299_All	354	-10.5836	Down	6.63e-06	2.13e-05	--	--
Unigene39082_All	522	-10.5831	Down	0	0	gi|296082833|emb|CBI22134.3|	unnamed protein product [Vitis vinifera]
Unigene37433_All	271	-10.582	Down	0.000109	0.000302	--	--
Unigene5804_All	313	-10.5806	Down	2.69e-05	8.06e-05	--	--
Unigene36799_All	273	-10.5715	Down	0.000109	0.000302	--	--
Unigene37648_All	273	-10.5715	Down	0.000109	0.000302	--	--
CL10370.Contig1_All	274	-10.5661	Down	0.000109	0.000302	gi|224053519|ref|XP_002297853.1|	predicted protein [Populus trichocarpa] >gi|222845111|gb|EEE82658.1| predicted protein [Populus trichocarpa]
Unigene38386_All	274	-10.5661	Down	0.000109	0.000302	gi|297733630|emb|CBI14877.3|	unnamed protein product [Vitis vinifera]
Unigene37449_All	359	-10.5634	Down	6.63e-06	2.13e-05	gi|359477011|ref|XP_002262677.2|	PREDICTED: cation/H(+) antiporter 15-like [Vitis vinifera]
Unigene36672_All	254	-10.56	Down	0.00022	0.000583	gi|225425682|ref|XP_002273802.1|	PREDICTED: ZF-HD homeobox protein At4g24660 [Vitis vinifera]
Unigene37407_All	361	-10.5554	Down	6.63e-06	2.13e-05	--	--
Unigene38385_All	255	-10.5544	Down	0.00022	0.000583	--	--
Unigene36435_All	449	-10.5455	Down	4.01e-07	1.45e-06	--	--
Unigene38563_All	278	-10.5453	Down	0.000109	0.000302	--	--
Unigene24776_All	706	-10.5447	Down	8.92e-11	4.21e-10	--	--
