# Supplementary material for: Compatible solute, transporter protein, transcription factor, and hormone-related gene expression provides an indicator of drought stress in Paulownia fortunei
Source: Funct Integr Genomics. 2014 May 7;14(3):479–91. doi: 10.1007/s10142-014-0373-4 (PMC4137158; doi:10.1007/s10142-014-0373-4)
Supplement: Supplementary file 9 — (XLS 238 kb) [file 10142_2014_373_MOESM9_ESM.xls]

## Sheet: E-VS-L
Supplemental Table 4 Top 500 up-regulated and top 500 down-regulated genes in PF4W25-12D vs. PF4W75
GeneID	Gene Length	Change fold	Up-Down-Regulation(PF4W25-12D/PF4W75)	pvalue	FDR	Nr-ID	Nr-annotation
Unigene53984_All	305	14.0731	Up	6.07e-52	1.46e-50	gi|297724251|ref|NP_001174489.1|	Os05g0516400 [Oryza sativa Japonica Group] >gi|255676490|dbj|BAH93217.1| Os05g0516400, partial [Oryza sativa Japonica Group]
CL4558.Contig1_All	515	13.8884	Up	8.17e-77	2.76e-75	gi|323449313|gb|EGB05202.1|	expressed protein [Aureococcus anophagefferens]
Unigene54932_All	412	13.6476	Up	3.07e-52	7.42e-51	--	--
CL4558.Contig2_All	428	13.5926	Up	3.07e-52	7.42e-51	gi|357465369|ref|XP_003602966.1|	Serine/threonine protein kinase BRI1-like protein [Medicago truncatula] >gi|355492014|gb|AES73217.1| Serine/threonine protein kinase BRI1-like protein [Medicago truncatula]
Unigene52264_All	278	13.5924	Up	3.53e-34	6.07e-33	--	--
Unigene52732_All	569	13.5718	Up	3.15e-68	9.53e-67	gi|302840754|ref|XP_002951923.1|	transcription factor jumonji domain-containing protein [Volvox carteri f. nagariensis] >gi|300262824|gb|EFJ47028.1| transcription factor jumonji domain-containing protein [Volvox carteri f. nagariensis]
Unigene55683_All	835	13.219	Up	2.7e-78	9.28e-77	gi|302843366|ref|XP_002953225.1|	hypothetical protein VOLCADRAFT_63308 [Volvox carteri f. nagariensis] >gi|300261612|gb|EFJ45824.1| hypothetical protein VOLCADRAFT_63308 [Volvox carteri f. nagariensis]
Unigene53674_All	254	12.9469	Up	2.91e-20	3.35e-19	--	--
Unigene53992_All	395	12.789	Up	5.83e-28	8.56e-27	gi|300123088|emb|CBK24095.2|	unnamed protein product [Blastocystis hominis]
Unigene56113_All	589	12.6432	Up	1.95e-37	3.59e-36	gi|225457869|ref|XP_002279229.1|	PREDICTED: UPF0496 protein At1g20180 [Vitis vinifera] >gi|302142720|emb|CBI19923.3| unnamed protein product [Vitis vinifera]
Unigene55473_All	313	12.6235	Up	5.75e-20	6.56e-19	--	--
Unigene28499_All	560	12.6074	Up	9.03e-35	1.58e-33	gi|299470079|emb|CBN79256.1|	Mannuronan C-5-epimerase 4 [Ectocarpus siliculosus]
Unigene28069_All	986	12.4771	Up	1.7e-55	4.33e-54	gi|226531448|ref|NP_001141860.1|	uncharacterized protein LOC100274003 precursor [Zea mays]
CL3832.Contig1_All	359	12.4477	Up	2.91e-20	3.35e-19	--	--
Unigene53991_All	446	12.4301	Up	1.05e-24	1.41e-23	gi|359491910|ref|XP_002272452.2|	PREDICTED: probable serine/threonine-protein kinase Cx32, chloroplastic-like [Vitis vinifera] >gi|297745554|emb|CBI40719.3| unnamed protein product [Vitis vinifera]
Unigene55510_All	325	12.3798	Up	1.34e-17	1.39e-16	gi|302791111|ref|XP_002977322.1|	hypothetical protein SELMODRAFT_417276 [Selaginella moellendorffii] >gi|300154692|gb|EFJ21326.1| hypothetical protein SELMODRAFT_417276 [Selaginella moellendorffii]
Unigene55000_All	250	12.3517	Up	1.88e-13	1.58e-12	gi|356545971|ref|XP_003541406.1|	PREDICTED: polyubiquitin-like [Glycine max]
CL9126.Contig1_All	265	12.1632	Up	1.45e-12	1.16e-11	--	--
Unigene56119_All	323	12.1407	Up	6.21e-15	5.67e-14	gi|326532606|dbj|BAK05232.1|	predicted protein [Hordeum vulgare subsp. vulgare]
Unigene54797_All	355	12.1199	Up	4.06e-16	3.93e-15	--	--
Unigene35607_All	598	12.0934	Up	3.48e-26	4.87e-25	gi|124359343|gb|ABD28505.2|	RNA-directed DNA polymerase (Reverse transcriptase); Polynucleotidyl transferase, Ribonuclease H fold [Medicago truncatula]
Unigene23811_All	671	12.0709	Up	7.54e-29	1.13e-27	gi|255562586|ref|XP_002522299.1|	conserved hypothetical protein [Ricinus communis] >gi|223538552|gb|EEF40157.1| conserved hypothetical protein [Ricinus communis]
Unigene53934_All	260	11.9981	Up	4.39e-11	3.19e-10	--	--
Unigene56117_All	377	11.9766	Up	1.59e-15	1.49e-14	gi|255560157|ref|XP_002521096.1|	cytochrome B5 isoform 1, putative [Ricinus communis] >gi|223539665|gb|EEF41247.1| cytochrome B5 isoform 1, putative [Ricinus communis]
CL14303.Contig2_All	356	11.97	Up	1.23e-14	1.1e-13	gi|326506754|dbj|BAJ91418.1|	predicted protein [Hordeum vulgare subsp. vulgare]
Unigene52697_All	548	11.9429	Up	9.62e-22	1.17e-20	--	--
Unigene13729_All	374	11.8989	Up	1.23e-14	1.1e-13	--	--
Unigene20167_All	965	11.8957	Up	1.51e-36	2.73e-35	gi|302843366|ref|XP_002953225.1|	hypothetical protein VOLCADRAFT_63308 [Volvox carteri f. nagariensis] >gi|300261612|gb|EFJ45824.1| hypothetical protein VOLCADRAFT_63308 [Volvox carteri f. nagariensis]
Unigene54877_All	233	11.885	Up	2.62e-09	1.68e-08	--	--
Unigene21128_All	463	11.8436	Up	2.66e-17	2.72e-16	gi|388500348|gb|AFK38240.1|	unknown [Lotus japonicus]
Unigene56132_All	318	11.8262	Up	5.67e-12	4.37e-11	--	--
Unigene52782_All	487	11.8214	Up	6.8e-18	7.14e-17	--	--
CL150.Contig2_All	228	11.8132	Up	1.03e-08	6.25e-08	gi|296788277|gb|ADH44694.1|	actin 7 [Salvia miltiorrhiza]
Unigene55253_All	203	11.8108	Up	7.93e-08	4.44e-07	--	--
Unigene55440_All	653	11.807	Up	1.61e-23	2.08e-22	gi|238480901|ref|NP_001154263.1|	bifunctional inhibitor/lipid-transfer protein/seed storage 2S albumin-like protein [Arabidopsis thaliana] >gi|332659213|gb|AEE84613.1| bifunctional inhibitor/lipid-transfer protein/seed storage 2S albumin-like protein [Arabidopsis thaliana]
Unigene55368_All	232	11.7881	Up	1.03e-08	6.25e-08	--	--
Unigene55217_All	242	11.7797	Up	5.18e-09	3.25e-08	--	--
Unigene56145_All	282	11.7516	Up	3.39e-10	2.33e-09	gi|326524724|dbj|BAK04298.1|	predicted protein [Hordeum vulgare subsp. vulgare]
Unigene56170_All	265	11.7482	Up	1.33e-09	8.71e-09	--	--
CL4600.Contig2_All	560	11.7161	Up	4.45e-19	4.91e-18	gi|357130585|ref|XP_003566928.1|	PREDICTED: proline-rich receptor-like protein kinase PERK12-like [Brachypodium distachyon]
Unigene53685_All	202	11.6924	Up	3.1e-07	1.64e-06	--	--
Unigene13952_All	286	11.6855	Up	6.71e-10	4.5e-09	--	--
Unigene24901_All	612	11.6782	Up	2.91e-20	3.35e-19	gi|224146065|ref|XP_002325867.1|	predicted protein [Populus trichocarpa] >gi|222862742|gb|EEF00249.1| predicted protein [Populus trichocarpa]
Unigene48396_All	280	11.6688	Up	1.33e-09	8.71e-09	--	--
Unigene55204_All	297	11.631	Up	6.71e-10	4.5e-09	--	--
Unigene20363_All	732	11.6234	Up	3.18e-23	4.07e-22	gi|9971221|dbj|BAB12439.1|	gibberellin 3b-hydroxylase No3 [Lactuca sativa]
Unigene54593_All	212	11.6227	Up	3.1e-07	1.64e-06	--	--
CL5819.Contig5_All	283	11.6045	Up	2.62e-09	1.68e-08	gi|302143888|emb|CBI22749.3|	unnamed protein product [Vitis vinifera]
Unigene53879_All	215	11.6024	Up	3.1e-07	1.64e-06	--	--
Unigene54179_All	284	11.5994	Up	2.62e-09	1.68e-08	gi|326523981|dbj|BAJ97001.1|	predicted protein [Hordeum vulgare subsp. vulgare]
CL4911.Contig2_All	363	11.5968	Up	1.12e-11	8.48e-11	--	--
Unigene53656_All	357	11.5813	Up	2.22e-11	1.65e-10	--	--
Unigene54723_All	259	11.5748	Up	2.03e-08	1.2e-07	--	--
Unigene55015_All	279	11.5744	Up	5.18e-09	3.25e-08	--	--
CL14092.Contig1_All	360	11.5692	Up	2.22e-11	1.65e-10	gi|348688615|gb|EGZ28429.1|	hypothetical protein PHYSODRAFT_343836 [Phytophthora sojae]
Unigene54504_All	210	11.5692	Up	6.13e-07	3.13e-06	gi|1842188|emb|CAA69726.1|	mitochondrial phosphate translocator [Betula pendula]
Unigene55495_All	634	11.5601	Up	2.25e-19	2.51e-18	gi|326529079|dbj|BAK00933.1|	predicted protein [Hordeum vulgare subsp. vulgare]
CL7836.Contig1_All	265	11.5418	Up	2.03e-08	1.2e-07	gi|9581817|emb|CAC00544.1|	putative low-affinity nitrate transporter [Nicotiana plumbaginifolia]
Unigene47474_All	204	11.5407	Up	1.21e-06	5.98e-06	--	--
CL12705.Contig1_All	257	11.5294	Up	4.01e-08	2.31e-07	--	--
Unigene20705_All	207	11.5196	Up	1.21e-06	5.98e-06	--	--
Unigene53621_All	220	11.5021	Up	6.13e-07	3.13e-06	--	--
Unigene54923_All	315	11.4988	Up	1.33e-09	8.71e-09	gi|326529079|dbj|BAK00933.1|	predicted protein [Hordeum vulgare subsp. vulgare]
Unigene54611_All	264	11.4907	Up	4.01e-08	2.31e-07	--	--
Unigene56144_All	340	11.4818	Up	3.39e-10	2.33e-09	--	--
Unigene54996_All	521	11.4807	Up	3.14e-15	2.91e-14	--	--
Unigene54738_All	511	11.479	Up	6.21e-15	5.67e-14	gi|302843366|ref|XP_002953225.1|	hypothetical protein VOLCADRAFT_63308 [Volvox carteri f. nagariensis] >gi|300261612|gb|EFJ45824.1| hypothetical protein VOLCADRAFT_63308 [Volvox carteri f. nagariensis]
CL9239.Contig1_All	235	11.4741	Up	3.1e-07	1.64e-06	--	--
CL10313.Contig7_All	396	11.4713	Up	1.12e-11	8.48e-11	--	--
Unigene49566_All	236	11.468	Up	3.1e-07	1.64e-06	--	--
Unigene54154_All	408	11.4667	Up	5.67e-12	4.37e-11	gi|388496436|gb|AFK36284.1|	unknown [Medicago truncatula]
Unigene7296_All	477	11.4528	Up	9.49e-14	8.13e-13	--	--
Unigene2748_All	239	11.4497	Up	3.1e-07	1.64e-06	--	--
Unigene53612_All	555	11.4472	Up	8.03e-16	7.65e-15	gi|348665872|gb|EGZ05700.1|	hypothetical protein PHYSODRAFT_341906 [Phytophthora sojae]
Unigene55540_All	283	11.4469	Up	2.03e-08	1.2e-07	--	--
Unigene24831_All	490	11.4139	Up	9.49e-14	8.13e-13	--	--
Unigene55943_All	257	11.4091	Up	1.57e-07	8.53e-07	--	--
Unigene55879_All	213	11.4044	Up	2.4e-06	1.14e-05	--	--
CL1455.Contig3_All	1362	11.3985	Up	1.51e-36	2.73e-35	gi|167997115|ref|XP_001751264.1|	predicted protein [Physcomitrella patens subsp. patens] >gi|162697245|gb|EDQ83581.1| predicted protein [Physcomitrella patens subsp. patens]
Unigene54101_All	203	11.3957	Up	4.74e-06	2.17e-05	gi|326518040|dbj|BAK07272.1|	predicted protein [Hordeum vulgare subsp. vulgare]
Unigene54924_All	554	11.3922	Up	3.14e-15	2.91e-14	gi|326529079|dbj|BAK00933.1|	predicted protein [Hordeum vulgare subsp. vulgare]
CL10523.Contig1_All	227	11.3866	Up	1.21e-06	5.98e-06	--	--
CL7737.Contig5_All	386	11.3862	Up	8.67e-11	6.19e-10	gi|153805698|gb|ABS52574.1|	nodulin family protein [Gossypium hirsutum]
Unigene53917_All	296	11.3821	Up	2.03e-08	1.2e-07	--	--
Unigene55474_All	298	11.3724	Up	2.03e-08	1.2e-07	--	--
CL7102.Contig3_All	688	11.3718	Up	1.74e-18	1.87e-17	gi|110226562|gb|ABG56413.1|	MDR-like ABC transporter [Catharanthus roseus]
Unigene54013_All	517	11.369	Up	4.8e-14	4.18e-13	gi|302848536|ref|XP_002955800.1|	hypothetical protein VOLCADRAFT_106953 [Volvox carteri f. nagariensis] >gi|300258993|gb|EFJ43225.1| hypothetical protein VOLCADRAFT_106953 [Volvox carteri f. nagariensis]
Unigene54062_All	253	11.3676	Up	3.1e-07	1.64e-06	--	--
Unigene52685_All	515	11.3422	Up	9.49e-14	8.13e-13	gi|226821095|gb|ACO82239.1|	At4g21580-like protein [Capsella grandiflora]
Unigene54178_All	425	11.3298	Up	2.22e-11	1.65e-10	gi|326523981|dbj|BAJ97001.1|	predicted protein [Hordeum vulgare subsp. vulgare]
Unigene46729_All	215	11.3129	Up	4.74e-06	2.17e-05	--	--
Unigene53916_All	263	11.3117	Up	3.1e-07	1.64e-06	gi|372477800|gb|AEX97094.1|	calmodulin, partial [Malus x domestica]
Unigene55312_All	814	11.3098	Up	7.44e-21	8.76e-20	gi|219125366|ref|XP_002182954.1|	catalase [Phaeodactylum tricornutum CCAP 1055/1] >gi|217405748|gb|EEC45690.1| catalase [Phaeodactylum tricornutum CCAP 1055/1]
CL8410.Contig2_All	780	11.3062	Up	5.75e-20	6.56e-19	gi|297737740|emb|CBI26941.3|	unnamed protein product [Vitis vinifera]
Unigene55231_All	289	11.3012	Up	7.93e-08	4.44e-07	gi|293334769|ref|NP_001169070.1|	uncharacterized protein LOC100382911 precursor [Zea mays]
CL4930.Contig1_All	253	11.3005	Up	6.13e-07	3.13e-06	--	--
Unigene52707_All	241	11.3002	Up	1.21e-06	5.98e-06	--	--
Unigene47852_All	205	11.2992	Up	9.37e-06	4.12e-05	gi|333796940|gb|AEF98135.1|	cytochrome c oxidase subunit I [Lingulodinium polyedrum]
Unigene54628_All	242	11.2942	Up	1.21e-06	5.98e-06	gi|307105470|gb|EFN53719.1|	hypothetical protein CHLNCDRAFT_56257 [Chlorella variabilis]
Unigene55265_All	729	11.2883	Up	1.74e-18	1.87e-17	gi|162660666|gb|EDQ48479.1|	predicted protein [Physcomitrella patens subsp. patens]
Unigene53747_All	281	11.2803	Up	1.57e-07	8.53e-07	gi|115465511|ref|NP_001056355.1|	Os05g0568100 [Oryza sativa Japonica Group] >gi|113579906|dbj|BAF18269.1| Os05g0568100 [Oryza sativa Japonica Group]
Unigene54599_All	579	11.2684	Up	1.23e-14	1.1e-13	gi|225444127|ref|XP_002267991.1|	PREDICTED: fatty acid 2-hydroxylase [Vitis vinifera] >gi|297740875|emb|CBI31057.3| unnamed protein product [Vitis vinifera]
Unigene54185_All	309	11.2636	Up	4.01e-08	2.31e-07	--	--
Unigene56229_All	273	11.2579	Up	3.1e-07	1.63e-06	--	--
Unigene52778_All	299	11.2521	Up	7.93e-08	4.44e-07	--	--
Unigene54014_All	299	11.2521	Up	7.93e-08	4.44e-07	gi|255590234|ref|XP_002535207.1|	short chain dehydrogenase, putative [Ricinus communis] >gi|223523741|gb|EEF27178.1| short chain dehydrogenase, putative [Ricinus communis]
Unigene53976_All	250	11.2473	Up	1.21e-06	5.98e-06	gi|359481095|ref|XP_002265438.2|	PREDICTED: probable glycosyltransferase At5g03795-like [Vitis vinifera]
Unigene55442_All	277	11.2369	Up	3.1e-07	1.64e-06	gi|317373528|sp|Q9LK03.3|PERK2_ARATH	RecName: Full=Proline-rich receptor-like protein kinase PERK2; AltName: Full=Proline-rich extensin-like receptor kinase 2; Short=AtPERK2; AltName: Full=Somatic embryogenesis receptor kinase-like protein
Unigene53981_All	291	11.2298	Up	1.57e-07	8.53e-07	--	--
Unigene55209_All	494	11.2282	Up	2.87e-12	2.25e-11	--	--
Unigene55112_All	407	11.2223	Up	3.39e-10	2.33e-09	--	--
Unigene24220_All	256	11.2131	Up	1.21e-06	5.98e-06	gi|317106678|dbj|BAJ53181.1|	JHL18I08.15 [Jatropha curcas]
Unigene55685_All	206	11.2047	Up	1.85e-05	7.81e-05	--	--
Unigene56186_All	245	11.2024	Up	2.4e-06	1.14e-05	gi|391738017|sp|P0DI33.1|CASP1_PANVG	RecName: Full=Casparian strip membrane protein 1
Unigene53918_All	376	11.1946	Up	2.62e-09	1.68e-08	--	--
Unigene54955_All	377	11.1908	Up	2.62e-09	1.68e-08	gi|384251555|gb|EIE25032.1|	NAD(P)-binding protein [Coccomyxa subellipsoidea C-169]
Unigene53904_All	208	11.1908	Up	1.85e-05	7.81e-05	--	--
Unigene3080_All	366	11.1828	Up	5.18e-09	3.25e-08	--	--
Unigene55499_All	499	11.1762	Up	5.67e-12	4.37e-11	gi|50508930|dbj|BAD31835.1|	putative high-affinity potassium transporter [Oryza sativa Japonica Group] >gi|215694830|dbj|BAG90021.1| unnamed protein product [Oryza sativa Japonica Group]
Unigene31329_All	251	11.1675	Up	2.4e-06	1.14e-05	--	--
CL1867.Contig5_All	225	11.1648	Up	9.37e-06	4.12e-05	gi|84508536|ref|YP_448700.1|	cytochrome c oxidase subunit 1 [Dictyota dichotoma] >gi|45925704|gb|AAS79085.1| cytochrome oxidase subunit I (mitochondrion) [Dictyota dichotoma]
Unigene55407_All	318	11.1633	Up	7.93e-08	4.44e-07	gi|303287833|ref|XP_003063205.1|	dead-box ATP-dependent RNA helicase [Micromonas pusilla CCMP1545] >gi|226455037|gb|EEH52341.1| dead-box ATP-dependent RNA helicase [Micromonas pusilla CCMP1545]
Unigene49554_All	226	11.1585	Up	9.37e-06	4.12e-05	--	--
Unigene54276_All	226	11.1585	Up	9.37e-06	4.12e-05	--	--
Unigene54281_All	280	11.1542	Up	6.13e-07	3.13e-06	gi|301120023|ref|XP_002907739.1|	DEAD/DEAH box RNA helicase, putative [Phytophthora infestans T30-4] >gi|262106251|gb|EEY64303.1| DEAD/DEAH box RNA helicase, putative [Phytophthora infestans T30-4]
Unigene53915_All	308	11.148	Up	1.57e-07	8.53e-07	gi|302830604|ref|XP_002946868.1|	calmodulin-like protein Fap272 [Volvox carteri f. nagariensis] >gi|300267912|gb|EFJ52094.1| calmodulin-like protein Fap272 [Volvox carteri f. nagariensis]
Unigene55230_All	404	11.1399	Up	1.33e-09	8.71e-09	gi|388507646|gb|AFK41889.1|	unknown [Medicago truncatula]
Unigene50639_All	202	11.1399	Up	3.66e-05	0.000147	--	--
Unigene52991_All	229	11.1394	Up	9.37e-06	4.12e-05	--	--
Unigene54115_All	271	11.131	Up	1.21e-06	5.98e-06	--	--
Unigene53961_All	285	11.1286	Up	6.13e-07	3.13e-06	gi|222625883|gb|EEE60015.1|	hypothetical protein OsJ_12764 [Oryza sativa Japonica Group]
Unigene54810_All	285	11.1286	Up	6.13e-07	3.13e-06	gi|302843366|ref|XP_002953225.1|	hypothetical protein VOLCADRAFT_63308 [Volvox carteri f. nagariensis] >gi|300261612|gb|EFJ45824.1| hypothetical protein VOLCADRAFT_63308 [Volvox carteri f. nagariensis]
Unigene56298_All	273	11.1204	Up	1.21e-06	5.98e-06	--	--
Unigene54449_All	314	11.1201	Up	1.57e-07	8.53e-07	--	--
Unigene54954_All	260	11.1167	Up	2.4e-06	1.14e-05	--	--
Unigene55142_All	332	11.1011	Up	7.93e-08	4.44e-07	gi|357158740|ref|XP_003578225.1|	PREDICTED: phosphate carrier protein, mitochondrial-like [Brachypodium distachyon]
Unigene54886_All	291	11.0986	Up	6.13e-07	3.13e-06	gi|326504926|dbj|BAK06754.1|	predicted protein [Hordeum vulgare subsp. vulgare]
CL12552.Contig1_All	236	11.096	Up	9.37e-06	4.12e-05	--	--
Unigene54648_All	282	11.0735	Up	1.21e-06	5.98e-06	--	--
Unigene55364_All	311	11.0699	Up	3.1e-07	1.64e-06	--	--
Unigene54960_All	385	11.0573	Up	1.03e-08	6.25e-08	gi|302836776|ref|XP_002949948.1|	hypothetical protein VOLCADRAFT_104492 [Volvox carteri f. nagariensis] >gi|300264857|gb|EFJ49051.1| hypothetical protein VOLCADRAFT_104492 [Volvox carteri f. nagariensis]
Unigene56193_All	257	11.0555	Up	4.74e-06	2.17e-05	--	--
Unigene46686_All	244	11.0479	Up	9.37e-06	4.12e-05	--	--
Unigene56206_All	244	11.0479	Up	9.37e-06	4.12e-05	--	--
Unigene49608_All	245	11.042	Up	9.37e-06	4.12e-05	--	--
Unigene55949_All	202	11.0403	Up	7.24e-05	0.000278	--	--
Unigene56220_All	231	11.0394	Up	1.85e-05	7.81e-05	--	--
Unigene53958_All	275	11.0358	Up	2.4e-06	1.14e-05	--	--
Unigene54321_All	248	11.0244	Up	9.37e-06	4.12e-05	--	--
Unigene55444_All	511	11.0233	Up	4.39e-11	3.19e-10	--	--
Unigene54598_All	219	11.0233	Up	3.66e-05	0.000147	--	--
CL14243.Contig1_All	263	11.0222	Up	4.74e-06	2.17e-05	--	--
Unigene32177_All	264	11.0167	Up	4.74e-06	2.17e-05	gi|367465448|gb|AEX15508.1|	cytochrome c oxidase subunit II [Phytophthora sp. JEB-2011]
Unigene53964_All	206	11.012	Up	7.24e-05	0.000278	--	--
Unigene53941_All	324	11.0107	Up	3.1e-07	1.64e-06	--	--
Unigene53756_All	296	11.0037	Up	1.21e-06	5.98e-06	--	--
Unigene13425_All	297	10.9988	Up	1.21e-06	5.98e-06	gi|224133450|ref|XP_002328045.1|	aminotransferase family protein [Populus trichocarpa] >gi|222837454|gb|EEE75833.1| aminotransferase family protein [Populus trichocarpa]
Unigene54780_All	239	10.9903	Up	1.85e-05	7.81e-05	--	--
Unigene3482_All	255	10.9843	Up	9.37e-06	4.12e-05	--	--
Unigene38665_All	226	10.9779	Up	3.66e-05	0.000147	--	--
Unigene54513_All	211	10.9774	Up	7.24e-05	0.000278	--	--
Unigene55573_All	242	10.9723	Up	1.85e-05	7.81e-05	--	--
Unigene56221_All	227	10.9715	Up	3.66e-05	0.000147	--	--
Unigene53884_All	651	10.9709	Up	1.88e-13	1.58e-12	--	--
Unigene53750_All	273	10.9683	Up	4.74e-06	2.17e-05	gi|326523981|dbj|BAJ97001.1|	predicted protein [Hordeum vulgare subsp. vulgare]
Unigene53719_All	243	10.9664	Up	1.85e-05	7.81e-05	--	--
Unigene53806_All	350	10.9635	Up	1.57e-07	8.53e-07	gi|359488917|ref|XP_002283393.2|	PREDICTED: ATP-dependent zinc metalloprotease FTSH 6, chloroplastic-like [Vitis vinifera]
Unigene35400_All	259	10.9618	Up	9.37e-06	4.12e-05	--	--
Unigene10116_All	275	10.9578	Up	4.74e-06	2.17e-05	--	--
Unigene56322_All	275	10.9578	Up	4.74e-06	2.17e-05	--	--
Unigene56421_All	214	10.957	Up	7.24e-05	0.000278	--	--
Unigene17548_All	307	10.951	Up	1.21e-06	5.98e-06	--	--
Unigene55366_All	307	10.951	Up	1.21e-06	5.98e-06	--	--
Unigene10508_All	292	10.9492	Up	2.4e-06	1.14e-05	--	--
Unigene54309_All	216	10.9436	Up	7.24e-05	0.000278	--	--
Unigene13486_All	201	10.9405	Up	0.000143	0.000524	--	--
Unigene54531_All	217	10.937	Up	7.24e-05	0.000278	--	--
Unigene54537_All	202	10.9334	Up	0.000143	0.000523	--	--
Unigene53729_All	249	10.9312	Up	1.85e-05	7.81e-05	--	--
Unigene16940_All	312	10.9277	Up	1.21e-06	5.98e-06	gi|356577612|ref|XP_003556918.1|	PREDICTED: ABC transporter G family member 23-like [Glycine max]
CL12787.Contig2_All	359	10.9269	Up	1.57e-07	8.54e-07	gi|357505741|ref|XP_003623159.1|	hypothetical protein MTR_7g065150 [Medicago truncatula] >gi|355498174|gb|AES79377.1| hypothetical protein MTR_7g065150 [Medicago truncatula] >gi|388492720|gb|AFK34426.1| unknown [Medicago truncatula]
CL3896.Contig1_All	297	10.9248	Up	2.4e-06	1.14e-05	gi|302143452|emb|CBI22013.3|	unnamed protein product [Vitis vinifera]
Unigene56250_All	251	10.9196	Up	1.85e-05	7.81e-05	--	--
CL12359.Contig1_All	346	10.916	Up	3.1e-07	1.64e-06	--	--
Unigene54569_All	346	10.916	Up	3.1e-07	1.64e-06	--	--
Unigene55721_All	205	10.9121	Up	0.000143	0.000523	--	--
Unigene52970_All	237	10.9093	Up	3.66e-05	0.000147	--	--
CL4433.Contig2_All	285	10.9063	Up	4.74e-06	2.17e-05	gi|147788141|emb|CAN67064.1|	hypothetical protein VITISV_017541 [Vitis vinifera]
Unigene54037_All	333	10.9041	Up	6.13e-07	3.13e-06	--	--
Unigene55166_All	254	10.9025	Up	1.85e-05	7.81e-05	--	--
Unigene14067_All	271	10.8965	Up	9.37e-06	4.12e-05	gi|359482466|ref|XP_003632778.1|	PREDICTED: probable inactive leucine-rich repeat receptor-like protein kinase At5g20690-like [Vitis vinifera]
Unigene54637_All	319	10.8957	Up	1.21e-06	5.98e-06	--	--
Unigene47023_All	351	10.8953	Up	3.1e-07	1.64e-06	--	--
Unigene35074_All	304	10.8912	Up	2.4e-06	1.14e-05	--	--
Unigene27832_All	240	10.8912	Up	3.66e-05	0.000147	--	--
Unigene54657_All	240	10.8912	Up	3.66e-05	0.000147	--	--
Unigene56245_All	545	10.8885	Up	8.67e-11	6.19e-10	gi|384247226|gb|EIE20713.1|	hypothetical protein COCSUDRAFT_57278 [Coccomyxa subellipsoidea C-169]
Unigene46174_All	321	10.8867	Up	1.21e-06	5.98e-06	--	--
Unigene54878_All	483	10.8822	Up	1.33e-09	8.71e-09	--	--
Unigene54257_All	757	10.8816	Up	1.23e-14	1.1e-13	--	--
Unigene53864_All	290	10.8812	Up	4.74e-06	2.17e-05	--	--
Unigene53726_All	242	10.8792	Up	3.66e-05	0.000147	gi|348689136|gb|EGZ28950.1|	hypothetical protein PHYSODRAFT_552537 [Phytophthora sojae]
Unigene54979_All	210	10.8774	Up	0.000143	0.000523	--	--
Unigene56269_All	227	10.872	Up	7.24e-05	0.000278	--	--
Unigene54084_All	438	10.8713	Up	1.03e-08	6.25e-08	gi|34559256|gb|AAQ75384.1|	putative opsin [Oryza sativa Indica Group]
CL8794.Contig1_All	325	10.8688	Up	1.21e-06	5.98e-06	--	--
Unigene54656_All	212	10.8637	Up	0.000143	0.000523	--	--
Unigene56237_All	261	10.8633	Up	1.85e-05	7.81e-05	--	--
Unigene47115_All	294	10.8614	Up	4.74e-06	2.17e-05	--	--
Unigene53712_All	245	10.8614	Up	3.66e-05	0.000147	gi|384249864|gb|EIE23344.1|	hypothetical protein COCSUDRAFT_41610 [Coccomyxa subellipsoidea C-169]
Unigene56330_All	278	10.8597	Up	9.37e-06	4.12e-05	--	--
Unigene30503_All	360	10.8588	Up	3.1e-07	1.64e-06	--	--
Unigene54707_All	377	10.8563	Up	1.57e-07	8.53e-07	--	--
Unigene35657_All	361	10.8547	Up	3.1e-07	1.64e-06	--	--
Unigene54422_All	214	10.8501	Up	0.000143	0.000523	--	--
Unigene6410_All	511	10.8482	Up	6.71e-10	4.5e-09	--	--
Unigene47722_All	232	10.8405	Up	7.24e-05	0.000278	--	--
Unigene7024_All	282	10.839	Up	9.37e-06	4.12e-05	--	--
Unigene56340_All	266	10.8359	Up	1.85e-05	7.81e-05	--	--
Unigene56260_All	200	10.8323	Up	0.000283	0.00098	--	--
Unigene56272_All	267	10.8304	Up	1.85e-05	7.81e-05	gi|356499552|ref|XP_003518603.1|	PREDICTED: vacuolar iron transporter homolog 4-like [Glycine max]
Unigene21434_All	284	10.8289	Up	9.37e-06	4.12e-05	--	--
Unigene53881_All	268	10.8251	Up	1.85e-05	7.81e-05	--	--
CL6004.Contig1_All	201	10.8251	Up	0.000283	0.000981	gi|147844568|emb|CAN80061.1|	hypothetical protein VITISV_007942 [Vitis vinifera]
Unigene54907_All	285	10.8238	Up	9.37e-06	4.12e-05	gi|168015112|ref|XP_001760095.1|	Na+ P-type ATPase [Physcomitrella patens subsp. patens] >gi|33352136|emb|CAD91917.1| Na P-type ATPase [Physcomitrella patens] >gi|155676165|gb|ABU25347.1| Na P-type ATPase [Physcomitrella patens] >gi|162688845|gb|EDQ75220.1| Na+ P-type ATPase [Physcomitrella patens subsp. patens]
Unigene55497_All	218	10.8234	Up	0.000143	0.000523	--	--
Unigene54346_All	252	10.8208	Up	3.66e-05	0.000147	--	--
Unigene52936_All	286	10.8187	Up	9.37e-06	4.12e-05	gi|298707209|emb|CBJ29956.1|	5\&apos;-3\&apos; exoribonuclease 1 (Exonuclease 2) (Exonuclease II) (Exo II) (p140) [Ectocarpus siliculosus]
Unigene54888_All	472	10.8159	Up	5.18e-09	3.25e-08	--	--
Unigene33458_All	793	10.8146	Up	1.23e-14	1.1e-13	gi|242045628|ref|XP_002460685.1|	hypothetical protein SORBIDRAFT_02g033135 [Sorghum bicolor] >gi|241924062|gb|EER97206.1| hypothetical protein SORBIDRAFT_02g033135 [Sorghum bicolor]
Unigene53986_All	510	10.8037	Up	1.33e-09	8.71e-09	--	--
Unigene53002_All	221	10.8037	Up	0.000143	0.000523	--	--
CL11046.Contig2_All	358	10.7997	Up	6.13e-07	3.13e-06	--	--
Unigene53980_All	307	10.799	Up	4.74e-06	2.17e-05	gi|90811681|gb|ABD98038.1|	acetylajmalan acetylesterase [Striga asiatica]
Unigene56370_All	273	10.7984	Up	1.85e-05	7.81e-05	--	--
Unigene54332_All	359	10.7956	Up	6.13e-07	3.13e-06	--	--
Unigene54409_All	257	10.7925	Up	3.66e-05	0.000147	--	--
Unigene54999_All	223	10.7907	Up	0.000143	0.000523	--	--
Unigene55186_All	223	10.7907	Up	0.000143	0.000523	--	--
Unigene54668_All	275	10.7879	Up	1.85e-05	7.81e-05	--	--
Unigene54437_All	448	10.7842	Up	2.03e-08	1.2e-07	gi|356531882|ref|XP_003534505.1|	PREDICTED: glucosamine--fructose-6-phosphate aminotransferase [isomerizing] 2-like [Glycine max]
Unigene56219_All	500	10.7833	Up	2.62e-09	1.68e-08	gi|301106627|ref|XP_002902396.1|	adhesin protein, putative [Phytophthora infestans T30-4] >gi|262098270|gb|EEY56322.1| adhesin protein, putative [Phytophthora infestans T30-4]
Unigene53907_All	207	10.7827	Up	0.000283	0.00098	--	--
Unigene54608_All	226	10.7714	Up	0.000143	0.000523	--	--
Unigene56482_All	313	10.7711	Up	4.74e-06	2.17e-05	--	--
Unigene56257_All	348	10.7702	Up	1.21e-06	5.98e-06	gi|384249864|gb|EIE23344.1|	hypothetical protein COCSUDRAFT_41610 [Coccomyxa subellipsoidea C-169]
Unigene17060_All	261	10.7702	Up	3.66e-05	0.000147	--	--
Unigene53798_All	366	10.7678	Up	6.13e-07	3.13e-06	--	--
Unigene55588_All	436	10.7669	Up	4.01e-08	2.31e-07	gi|115464383|ref|NP_001055791.1|	Os05g0467300 [Oryza sativa Japonica Group] >gi|113579342|dbj|BAF17705.1| Os05g0467300 [Oryza sativa Japonica Group]
Unigene53122_All	210	10.7619	Up	0.000283	0.000981	gi|115468490|ref|NP_001057844.1|	Os06g0553200 [Oryza sativa Japonica Group] >gi|53792659|dbj|BAD53672.1| protodermal factor-like [Oryza sativa Japonica Group] >gi|113595884|dbj|BAF19758.1| Os06g0553200 [Oryza sativa Japonica Group] >gi|169244449|gb|ACA50498.1| protodermal factor-like protein [Oryza sativa Japonica Group]
Unigene53972_All	438	10.7602	Up	4.01e-08	2.31e-07	gi|326515156|dbj|BAK03491.1|	predicted protein [Hordeum vulgare subsp. vulgare]
Unigene47997_All	211	10.7551	Up	0.000283	0.000981	--	--
Unigene54641_All	211	10.7551	Up	0.000283	0.00098	gi|224004342|ref|XP_002295822.1|	3-hydroxyacyl-CoA dehydrogenase type II [Thalassiosira pseudonana CCMP1335] >gi|209585854|gb|ACI64539.1| 3-hydroxyacyl-CoA dehydrogenase type II [Thalassiosira pseudonana CCMP1335]
Unigene53743_All	475	10.7543	Up	1.03e-08	6.25e-08	--	--
Unigene53342_All	317	10.7527	Up	4.74e-06	2.17e-05	--	--
Unigene54288_All	212	10.7482	Up	0.000283	0.00098	--	--
Unigene52758_All	301	10.745	Up	9.37e-06	4.12e-05	--	--
Unigene54492_All	390	10.7432	Up	3.1e-07	1.64e-06	gi|302765583|ref|XP_002966212.1|	hypothetical protein SELMODRAFT_168181 [Selaginella moellendorffii] >gi|300165632|gb|EFJ32239.1| hypothetical protein SELMODRAFT_168181 [Selaginella moellendorffii]
Unigene54530_All	302	10.7402	Up	9.37e-06	4.12e-05	gi|167998352|ref|XP_001751882.1|	predicted protein [Physcomitrella patens subsp. patens] >gi|162696980|gb|EDQ83317.1| predicted protein [Physcomitrella patens subsp. patens]
Unigene34872_All	231	10.7399	Up	0.000143	0.000524	--	--
Unigene6846_All	285	10.7363	Up	1.85e-05	7.8e-05	--	--
Unigene54310_All	303	10.7355	Up	9.37e-06	4.12e-05	--	--
Unigene21396_All	322	10.7302	Up	4.74e-06	2.17e-05	--	--
Unigene54372_All	305	10.726	Up	9.37e-06	4.12e-05	gi|375267436|emb|CCD28168.1|	3-oxo-5-alpha-steroid 4-dehydrogenase, partial [Plasmopara viticola]
Unigene53725_All	377	10.725	Up	6.13e-07	3.13e-06	gi|326517709|dbj|BAK03773.1|	predicted protein [Hordeum vulgare subsp. vulgare]
Unigene52007_All	324	10.7213	Up	4.74e-06	2.17e-05	--	--
Unigene52263_All	288	10.7213	Up	1.85e-05	7.81e-05	--	--
Unigene52986_All	252	10.7213	Up	7.24e-05	0.000278	--	--
CL6114.Contig2_All	234	10.7213	Up	0.000143	0.000524	--	--
Unigene54501_All	379	10.7174	Up	6.13e-07	3.13e-06	--	--
Unigene55001_All	235	10.7151	Up	0.000143	0.000523	--	--
Unigene56434_All	217	10.7146	Up	0.000283	0.00098	--	--
Unigene9746_All	217	10.7146	Up	0.000283	0.000979	gi|255585136|ref|XP_002533273.1|	conserved hypothetical protein [Ricinus communis] >gi|223526898|gb|EEF29105.1| conserved hypothetical protein [Ricinus communis]
Unigene17346_All	308	10.7118	Up	9.37e-06	4.12e-05	--	--
Unigene54887_All	272	10.7106	Up	3.66e-05	0.000147	--	--
Unigene55187_All	254	10.7099	Up	7.24e-05	0.000278	--	--
CL7324.Contig2_All	236	10.709	Up	0.000143	0.000524	--	--
Unigene56441_All	291	10.7063	Up	1.85e-05	7.81e-05	--	--
Unigene56307_All	273	10.7053	Up	3.66e-05	0.000147	--	--
Unigene54799_All	237	10.7029	Up	0.000143	0.000523	--	--
Unigene56324_All	237	10.7029	Up	0.000143	0.000523	--	--
Unigene56329_All	292	10.7013	Up	1.85e-05	7.81e-05	--	--
Unigene55861_All	219	10.7013	Up	0.000283	0.00098	--	--
CL4267.Contig2_All	347	10.7003	Up	2.4e-06	1.14e-05	--	--
Unigene54585_All	238	10.6968	Up	0.000143	0.000523	gi|326503140|dbj|BAJ99195.1|	predicted protein [Hordeum vulgare subsp. vulgare]
Unigene53547_All	220	10.6948	Up	0.000283	0.00098	--	--
CL3142.Contig1_All	422	10.6937	Up	1.57e-07	8.53e-07	--	--
Unigene54640_All	312	10.6932	Up	9.37e-06	4.12e-05	--	--
Unigene52788_All	257	10.6929	Up	7.24e-05	0.000278	--	--
Unigene52648_All	294	10.6915	Up	1.85e-05	7.81e-05	gi|326520936|dbj|BAJ92831.1|	predicted protein [Hordeum vulgare subsp. vulgare]
Unigene52727_All	350	10.6879	Up	2.4e-06	1.14e-05	gi|325188847|emb|CCA23375.1|	Ca2 :Cation Antiporter (CaCA) Family putative [Albugo laibachii Nc14]
Unigene53161_All	240	10.6847	Up	0.000143	0.000523	--	--
Unigene54697_All	277	10.6843	Up	3.66e-05	0.000147	gi|255588840|ref|XP_002534735.1|	aldo/keto reductase, putative [Ricinus communis] >gi|223524661|gb|EEF27648.1| aldo/keto reductase, putative [Ricinus communis]
Unigene56650_All	259	10.6817	Up	7.24e-05	0.000278	--	--
Unigene53790_All	241	10.6787	Up	0.000143	0.000523	--	--
CL10861.Contig1_All	816	10.6782	Up	9.49e-14	8.13e-13	--	--
Unigene56458_All	223	10.6753	Up	0.000283	0.00098	--	--
Unigene14216_All	316	10.6748	Up	9.37e-06	4.12e-05	--	--
Unigene53722_All	280	10.6688	Up	3.66e-05	0.000147	--	--
Unigene55060_All	338	10.6602	Up	4.74e-06	2.17e-05	--	--
Unigene52932_All	301	10.6576	Up	1.85e-05	7.81e-05	gi|145324176|ref|NP_001077677.1|	ECA1 gametogenesis related family protein [Arabidopsis thaliana] >gi|332193908|gb|AEE32029.1| ECA1 gametogenesis related family protein [Arabidopsis thaliana]
CL106.Contig2_All	226	10.656	Up	0.000283	0.000981	--	--
Unigene56519_All	226	10.656	Up	0.000283	0.000979	--	--
Unigene50301_All	321	10.6522	Up	9.37e-06	4.12e-05	--	--
Unigene54821_All	321	10.6522	Up	9.37e-06	4.12e-05	--	--
Unigene56587_All	246	10.6491	Up	0.000143	0.000523	--	--
Unigene56412_All	398	10.6468	Up	6.13e-07	3.13e-06	gi|307106125|gb|EFN54372.1|	hypothetical protein CHLNCDRAFT_135662 [Chlorella variabilis]
Unigene56681_All	247	10.6432	Up	0.000143	0.000523	gi|326498399|dbj|BAJ98627.1|	predicted protein [Hordeum vulgare subsp. vulgare]
Unigene47763_All	267	10.6378	Up	7.24e-05	0.000278	--	--
Unigene53728_All	267	10.6378	Up	7.24e-05	0.000278	--	--
Unigene56510_All	267	10.6378	Up	7.24e-05	0.000278	gi|146762454|gb|ABQ45355.1|	caffeoyl-CoA 3-O-methyltransferase [Amorpha fruticosa]
Unigene53610_All	248	10.6374	Up	0.000143	0.000523	--	--
Unigene28389_All	460	10.6306	Up	7.93e-08	4.44e-07	gi|147772908|emb|CAN64580.1|	hypothetical protein VITISV_002159 [Vitis vinifera]
Unigene54407_All	345	10.6306	Up	4.74e-06	2.17e-05	--	--
Unigene54499_All	288	10.6282	Up	3.66e-05	0.000147	--	--
CL12359.Contig2_All	346	10.6264	Up	4.74e-06	2.17e-05	--	--
Unigene54620_All	250	10.6258	Up	0.000143	0.000523	--	--
Unigene49933_All	231	10.6243	Up	0.000283	0.000981	--	--
Unigene53424_All	289	10.6231	Up	3.66e-05	0.000147	--	--
Unigene56254_All	405	10.6217	Up	6.13e-07	3.13e-06	--	--
Unigene56572_All	309	10.6197	Up	1.85e-05	7.8e-05	--	--
Unigene53794_All	290	10.6181	Up	3.66e-05	0.000147	--	--
Unigene52364_All	329	10.6167	Up	9.37e-06	4.12e-05	--	--
Unigene53785_All	271	10.6164	Up	7.24e-05	0.000278	--	--
Unigene53830_All	271	10.6164	Up	7.24e-05	0.000278	--	--
Unigene53872_All	272	10.611	Up	7.24e-05	0.000278	--	--
Unigene56284_All	350	10.6099	Up	4.74e-06	2.17e-05	--	--
Unigene53038_All	254	10.6029	Up	0.000143	0.000523	--	--
Unigene53825_All	254	10.6029	Up	0.000143	0.000523	--	--
Unigene53851_All	254	10.6029	Up	0.000143	0.000523	--	--
Unigene53841_All	469	10.6027	Up	7.93e-08	4.44e-07	gi|147774757|emb|CAN60274.1|	hypothetical protein VITISV_024841 [Vitis vinifera]
Unigene54459_All	333	10.5993	Up	9.37e-06	4.12e-05	--	--
Unigene49782_All	314	10.5966	Up	1.85e-05	7.81e-05	--	--
Unigene56409_All	314	10.5966	Up	1.85e-05	7.81e-05	--	--
CL14376.Contig7_All	805	10.5959	Up	7.34e-13	5.96e-12	--	--
Unigene6665_All	256	10.5916	Up	0.000143	0.000523	--	--
Unigene34432_All	415	10.5866	Up	6.13e-07	3.13e-06	gi|388510172|gb|AFK43152.1|	unknown [Medicago truncatula]
Unigene55443_All	277	10.5848	Up	7.24e-05	0.000278	gi|145350074|ref|XP_001419448.1|	predicted protein [Ostreococcus lucimarinus CCE9901] >gi|144579679|gb|ABO97741.1| predicted protein [Ostreococcus lucimarinus CCE9901]
Unigene56371_All	317	10.5828	Up	1.85e-05	7.81e-05	gi|297743033|emb|CBI35900.3|	unnamed protein product [Vitis vinifera]
Unigene56569_All	258	10.5804	Up	0.000143	0.000523	--	--
Unigene55303_All	298	10.5789	Up	3.66e-05	0.000147	gi|303289218|ref|XP_003063897.1|	predicted protein [Micromonas pusilla CCMP1545] >gi|226454965|gb|EEH52270.1| predicted protein [Micromonas pusilla CCMP1545]
Unigene53642_All	259	10.5748	Up	0.000143	0.000523	--	--
Unigene52920_All	359	10.5733	Up	4.74e-06	2.17e-05	--	--
CL10403.Contig2_All	400	10.5693	Up	1.21e-06	5.98e-06	--	--
Unigene49962_All	240	10.5693	Up	0.000283	0.000981	--	--
Unigene53826_All	281	10.5641	Up	7.24e-05	0.000278	--	--
Unigene55421_All	261	10.5637	Up	0.000143	0.000523	--	--
Unigene56440_All	241	10.5632	Up	0.000283	0.00098	--	--
CL1922.Contig2_All	402	10.5621	Up	1.21e-06	5.98e-06	gi|255574599|ref|XP_002528210.1|	Auxin-induced protein 5NG4, putative [Ricinus communis] >gi|223532371|gb|EEF34167.1| Auxin-induced protein 5NG4, putative [Ricinus communis]
Unigene28162_All	322	10.5602	Up	1.85e-05	7.82e-05	--	--
Unigene56328_All	262	10.5582	Up	0.000143	0.000523	gi|325183542|emb|CCA18003.1|	ribosome biogenesis protein NSA2 putative [Albugo laibachii Nc14]
Unigene53721_All	242	10.5573	Up	0.000283	0.00098	--	--
Unigene10082_All	404	10.5549	Up	1.21e-06	5.98e-06	--	--
Unigene52960_All	486	10.5513	Up	7.93e-08	4.44e-07	--	--
Unigene56337_All	466	10.5506	Up	1.57e-07	8.53e-07	--	--
Unigene54679_All	304	10.5502	Up	3.66e-05	0.000147	gi|302828406|ref|XP_002945770.1|	pathogenesis-related protein 1-like protein [Volvox carteri f. nagariensis] >gi|300268585|gb|EFJ52765.1| pathogenesis-related protein 1-like protein [Volvox carteri f. nagariensis]
Unigene56445_All	290	10.5187	Up	7.24e-05	0.000278	gi|325186108|emb|CCA20609.1|	translation elongation factor 3 (EF3) putative [Albugo laibachii Nc14]
Unigene53033_All	291	10.5136	Up	7.24e-05	0.000278	--	--
Unigene54406_All	250	10.5104	Up	0.000283	0.00098	--	--
Unigene55423_All	250	10.5104	Up	0.000283	0.00098	--	--
Unigene47753_All	376	10.5065	Up	4.74e-06	2.17e-05	gi|307136109|gb|ADN33955.1|	hypothetical protein [Cucumis melo subsp. melo]
Unigene55408_All	314	10.5034	Up	3.66e-05	0.000147	gi|295809742|emb|CBL43004.1|	Na+/K+ P-type ATPase [Riccia fluitans]
Unigene34368_All	335	10.5031	Up	1.85e-05	7.81e-05	--	--
Unigene12907_All	378	10.4988	Up	4.74e-06	2.17e-05	--	--
Unigene56358_All	421	10.4955	Up	1.21e-06	5.98e-06	--	--
Unigene54868_All	400	10.4953	Up	2.4e-06	1.14e-05	gi|226529413|ref|NP_001143065.1|	uncharacterized protein LOC100275537 precursor [Zea mays]
Unigene34931_All	338	10.4902	Up	1.85e-05	7.81e-05	--	--
Unigene56585_All	275	10.4883	Up	0.000143	0.000523	--	--
Unigene56520_All	255	10.4818	Up	0.000283	0.000979	--	--
Unigene54351_All	298	10.4794	Up	7.24e-05	0.000278	--	--
Unigene54860_All	362	10.4788	Up	9.37e-06	4.12e-05	gi|168027989|ref|XP_001766511.1|	predicted protein [Physcomitrella patens subsp. patens] >gi|162682156|gb|EDQ68576.1| predicted protein [Physcomitrella patens subsp. patens]
Unigene14120_All	469	10.4772	Up	3.1e-07	1.64e-06	gi|147785726|emb|CAN68682.1|	hypothetical protein VITISV_024814 [Vitis vinifera]
Unigene27956_All	384	10.4761	Up	4.74e-06	2.17e-05	--	--
Unigene56653_All	256	10.4761	Up	0.000283	0.000979	--	--
Unigene31765_All	427	10.475	Up	1.21e-06	5.98e-06	--	--
CL2724.Contig1_All	300	10.4697	Up	7.24e-05	0.000279	--	--
Unigene56627_All	300	10.4697	Up	7.24e-05	0.000278	--	--
Unigene54650_All	323	10.4627	Up	3.66e-05	0.000147	gi|298711321|emb|CBJ32468.1|	conserved unknown protein [Ectocarpus siliculosus]
Unigene54106_All	345	10.4608	Up	1.85e-05	7.81e-05	--	--
Unigene56487_All	303	10.4553	Up	7.24e-05	0.000278	gi|226509134|ref|NP_001141324.1|	uncharacterized protein LOC100273415 [Zea mays]
Unigene52984_All	260	10.4538	Up	0.000283	0.000981	--	--
Unigene56407_All	260	10.4538	Up	0.000283	0.00098	--	--
Unigene54741_All	347	10.4523	Up	1.85e-05	7.81e-05	gi|295809742|emb|CBL43004.1|	Na+/K+ P-type ATPase [Riccia fluitans]
Unigene24952_All	413	10.4491	Up	2.4e-06	1.14e-05	--	--
Unigene53551_All	261	10.4482	Up	0.000283	0.00098	--	--
Unigene55291_All	261	10.4482	Up	0.000283	0.00098	gi|302808666|ref|XP_002986027.1|	hypothetical protein SELMODRAFT_123370 [Selaginella moellendorffii] >gi|300146175|gb|EFJ12846.1| hypothetical protein SELMODRAFT_123370 [Selaginella moellendorffii]
Unigene55441_All	370	10.4473	Up	9.37e-06	4.12e-05	gi|302828408|ref|XP_002945771.1|	pathogenesis-related protein 1-like protein [Volvox carteri f. nagariensis] >gi|300268586|gb|EFJ52766.1| pathogenesis-related protein 1-like protein [Volvox carteri f. nagariensis]
Unigene54086_All	566	10.447	Up	2.03e-08	1.2e-07	gi|18398206|ref|NP_566331.1|	ubiquitin-conjugating enzyme E2 11 [Arabidopsis thaliana] >gi|334185174|ref|NP_001189841.1| ubiquitin-conjugating enzyme E2 11 [Arabidopsis thaliana] >gi|297829396|ref|XP_002882580.1| ubiquitin-conjugating enzyme 11 [Arabidopsis lyrata subsp. lyrata] >gi|12643427|sp|P35134.2|UBC11_ARATH RecName: Full=Ubiquitin-conjugating enzyme E2 11; AltName: Full=Ubiquitin carrier protein 11; AltName: Full=Ubi…
Unigene55242_All	306	10.4412	Up	7.24e-05	0.000278	gi|357455581|ref|XP_003598071.1|	hypothetical protein MTR_3g005930 [Medicago truncatula] >gi|355487119|gb|AES68322.1| hypothetical protein MTR_3g005930 [Medicago truncatula]
Unigene53394_All	285	10.4368	Up	0.000143	0.000523	gi|356523002|ref|XP_003530131.1|	PREDICTED: long chain acyl-CoA synthetase 2-like [Glycine max]
Unigene56401_All	285	10.4368	Up	0.000143	0.000523	gi|384248491|gb|EIE21975.1|	nucleolar GTP-binding protein [Coccomyxa subellipsoidea C-169]
Unigene32238_All	307	10.4364	Up	7.24e-05	0.000278	--	--
Unigene52976_All	307	10.4364	Up	7.24e-05	0.000278	gi|144600714|gb|ABP01600.1|	isopentenyl diphosphate isomerase [Adonis aestivalis var. palaestina]
Unigene52983_All	330	10.4317	Up	3.66e-05	0.000147	--	--
Unigene52950_All	264	10.4317	Up	0.000283	0.000981	--	--
Unigene53009_All	264	10.4317	Up	0.000283	0.000981	--	--
Unigene55837_All	264	10.4317	Up	0.000283	0.00098	--	--
Unigene56386_All	310	10.4224	Up	7.24e-05	0.000278	--	--
Unigene6369_All	266	10.4208	Up	0.000283	0.000979	--	--
Unigene32207_All	355	10.4195	Up	1.85e-05	7.81e-05	gi|147772361|emb|CAN75711.1|	hypothetical protein VITISV_026859 [Vitis vinifera]
Unigene21193_All	601	10.4148	Up	1.03e-08	6.25e-08	gi|333796920|gb|AEF98125.1|	cytochrome c oxidase subunit I [Lingulodinium polyedrum]
Unigene56369_All	334	10.4144	Up	3.66e-05	0.000147	--	--
Unigene54553_All	268	10.41	Up	0.000283	0.00098	--	--
Unigene56363_All	268	10.41	Up	0.000283	0.00098	--	--
CL436.Contig2_All	313	10.4085	Up	7.24e-05	0.000279	--	--
Unigene54316_All	313	10.4085	Up	7.24e-05	0.000278	gi|75285530|sp|Q5KTS5.1|GRDH_DAUCA	RecName: Full=Glucose and ribitol dehydrogenase; AltName: Full=Carrot ABA-induced in somatic embryos 5 protein >gi|57506548|dbj|BAD86648.1| glucose and ribitol dehydrogenase protein [Daucus carota]
Unigene17271_All	470	10.4069	Up	6.13e-07	3.13e-06	gi|342306012|dbj|BAK55742.1|	UDP-glucose glucosyltransferase [Gardenia jasminoides]
CL10770.Contig3_All	269	10.4047	Up	0.000283	0.000981	gi|147771974|emb|CAN62498.1|	hypothetical protein VITISV_000081 [Vitis vinifera]
Unigene52937_All	314	10.4039	Up	7.24e-05	0.000278	--	--
Unigene54462_All	494	10.4023	Up	3.1e-07	1.64e-06	gi|50508930|dbj|BAD31835.1|	putative high-affinity potassium transporter [Oryza sativa Japonica Group] >gi|215694830|dbj|BAG90021.1| unnamed protein product [Oryza sativa Japonica Group]
Unigene53839_All	338	10.3971	Up	3.66e-05	0.000147	--	--
Unigene56578_All	271	10.394	Up	0.000283	0.000979	--	--
Unigene56666_All	317	10.3902	Up	7.24e-05	0.000278	--	--
Unigene56357_All	295	10.387	Up	0.000143	0.000523	--	--
Unigene54861_All	273	10.3834	Up	0.000283	0.00098	--	--
Unigene27866_All	296	10.3822	Up	0.000143	0.000524	--	--
Unigene54577_All	296	10.3822	Up	0.000143	0.000523	gi|159464132|ref|XP_001690296.1|	predicted protein [Chlamydomonas reinhardtii] >gi|158284284|gb|EDP10034.1| predicted protein [Chlamydomonas reinhardtii]
Unigene54424_All	369	10.3637	Up	1.85e-05	7.81e-05	gi|158518591|sp|Q4VZL0.2|YCF1_CUCSA	RecName: Full=Putative membrane protein ycf1; Short=RF1 >gi|115432858|gb|ABI97471.1| hypothetical chloroplast RF1 [Cucumis sativus] >gi|115498359|gb|ABI98801.1| hypothetical chloroplast RF1 [Cucumis sativus]
Unigene16878_All	302	10.3533	Up	0.000143	0.000524	gi|297739627|emb|CBI29809.3|	unnamed protein product [Vitis vinifera]
Unigene56454_All	326	10.3498	Up	7.24e-05	0.000278	gi|12322163|gb|AAG51119.1|AC069144_16	dormancy related protein, putative [Arabidopsis thaliana]
Unigene54168_All	303	10.3484	Up	0.000143	0.000523	--	--
Unigene6344_All	350	10.3468	Up	3.66e-05	0.000147	--	--
Unigene3344_All	351	10.3427	Up	3.66e-05	0.000147	--	--
Unigene56496_All	281	10.3417	Up	0.000283	0.000979	--	--
Unigene2992_All	282	10.3366	Up	0.000283	0.000981	--	--
Unigene56662_All	354	10.3305	Up	3.66e-05	0.000147	--	--
Unigene53361_All	378	10.3289	Up	1.85e-05	7.81e-05	gi|1155068|emb|CAA64425.1|	cell wall-plasma membrane linker protein [Brassica napus]
Unigene6427_All	331	10.3279	Up	7.24e-05	0.000278	gi|147834616|emb|CAN76400.1|	hypothetical protein VITISV_001550 [Vitis vinifera]
CL12022.Contig1_All	355	10.3264	Up	3.66e-05	0.000148	gi|356522854|ref|XP_003530058.1|	PREDICTED: mitogen-activated protein kinase 9-like [Glycine max]
Unigene53220_All	284	10.3264	Up	0.000283	0.00098	gi|326487618|dbj|BAK05481.1|	predicted protein [Hordeum vulgare subsp. vulgare]
Unigene54781_All	379	10.3251	Up	1.85e-05	7.81e-05	gi|326513122|dbj|BAK06801.1|	predicted protein [Hordeum vulgare subsp. vulgare]
Unigene6291_All	332	10.3235	Up	7.24e-05	0.000278	--	--
Unigene53228_All	285	10.3214	Up	0.000283	0.00098	--	--
Unigene54698_All	285	10.3214	Up	0.000283	0.00098	--	--
CL14240.Contig2_All	405	10.3168	Up	9.37e-06	4.12e-05	--	--
Unigene56498_All	287	10.3112	Up	0.000283	0.000979	--	--
Unigene56568_All	455	10.3094	Up	2.4e-06	1.14e-05	gi|302846190|ref|XP_002954632.1|	hypothetical protein VOLCADRAFT_121342 [Volvox carteri f. nagariensis] >gi|300260051|gb|EFJ44273.1| hypothetical protein VOLCADRAFT_121342 [Volvox carteri f. nagariensis]
Unigene54557_All	361	10.3022	Up	3.66e-05	0.000147	gi|307105813|gb|EFN54061.1|	hypothetical protein CHLNCDRAFT_36262 [Chlorella variabilis]
Unigene54520_All	337	10.302	Up	7.24e-05	0.000278	gi|297745741|emb|CBI15797.3|	unnamed protein product [Vitis vinifera]
Unigene55580_All	313	10.3016	Up	0.000143	0.000523	--	--
Unigene57066_All	289	10.3012	Up	0.000283	0.000979	--	--
Unigene54311_All	314	10.297	Up	0.000143	0.000523	gi|223975573|gb|ACN31974.1|	unknown [Zea mays]
Unigene54514_All	290	10.2962	Up	0.000283	0.00098	--	--
Unigene56704_All	291	10.2913	Up	0.000283	0.000979	gi|325189784|emb|CCA24264.1|	6phosphogluconolactonase putative [Albugo laibachii Nc14]
Unigene56871_All	291	10.2913	Up	0.000283	0.000979	gi|121483602|gb|ABM54150.1|	sugar/H+ symporter [Galdieria sulphuraria]
Unigene56745_All	316	10.2878	Up	0.000143	0.000523	gi|226495039|ref|NP_001141249.1|	uncharacterized protein LOC100273336 [Zea mays]
CL13933.Contig1_All	292	10.2863	Up	0.000283	0.000981	--	--
Unigene54581_All	293	10.2814	Up	0.000283	0.00098	gi|255597848|ref|XP_002536873.1|	alcohol dehydrogenase, putative [Ricinus communis] >gi|223518281|gb|EEF25510.1| alcohol dehydrogenase, putative [Ricinus communis]
Unigene47076_All	368	10.2745	Up	3.66e-05	0.000147	--	--
Unigene54254_All	393	10.2727	Up	1.85e-05	7.81e-05	--	--
Unigene54258_All	344	10.2723	Up	7.24e-05	0.000278	--	--
Unigene34812_All	295	10.2716	Up	0.000283	0.000981	--	--
Unigene53107_All	320	10.2697	Up	0.000143	0.000523	gi|359488684|ref|XP_003633801.1|	PREDICTED: DEAD-box ATP-dependent RNA helicase 46-like isoform 2 [Vitis vinifera]
Unigene54057_All	395	10.2655	Up	1.85e-05	7.81e-05	gi|326517709|dbj|BAK03773.1|	predicted protein [Hordeum vulgare subsp. vulgare]
Unigene10425_All	396	10.2619	Up	1.85e-05	7.82e-05	--	--
Unigene52625_All	471	10.2595	Up	2.4e-06	1.14e-05	--	--
Unigene53121_All	323	10.2562	Up	0.000143	0.000523	--	--
Unigene53529_All	300	10.2473	Up	0.000283	0.00098	gi|296089301|emb|CBI39073.3|	unnamed protein product [Vitis vinifera]
Unigene53544_All	300	10.2473	Up	0.000283	0.00098	gi|359486510|ref|XP_002271317.2|	PREDICTED: probable LRR receptor-like serine/threonine-protein kinase At3g47570-like, partial [Vitis vinifera]
Unigene54590_All	301	10.2425	Up	0.000283	0.00098	gi|300121546|emb|CBK22065.2|	unnamed protein product [Blastocystis hominis]
Unigene56598_All	378	10.2358	Up	3.66e-05	0.000147	--	--
Unigene17821_All	454	10.2346	Up	4.74e-06	2.17e-05	--	--
Unigene54010_All	632	10.2312	Up	4.01e-08	2.31e-07	gi|293333567|ref|NP_001169046.1|	uncharacterized protein LOC100382886 [Zea mays]
Unigene54500_All	304	10.2282	Up	0.000283	0.00098	--	--
Unigene54902_All	304	10.2282	Up	0.000283	0.00098	--	--
Unigene54085_All	356	10.2228	Up	7.24e-05	0.000278	gi|373427735|gb|AEY68816.1|	rhodopsin-like protein CvRh, partial [Chlorella vulgaris] >gi|384248661|gb|EIE22144.1| family A G protein-coupled receptor-like protein [Coccomyxa subellipsoidea C-169]
Unigene54965_All	331	10.2209	Up	0.000143	0.000523	--	--
Unigene52502_All	306	10.2187	Up	0.000283	0.000981	--	--
Unigene6222_All	332	10.2166	Up	0.000143	0.000523	--	--
Unigene56597_All	308	10.2093	Up	0.000283	0.000979	--	--
CL5549.Contig3_All	334	10.2079	Up	0.000143	0.000524	gi|224098183|ref|XP_002311131.1|	predicted protein [Populus trichocarpa] >gi|222850951|gb|EEE88498.1| predicted protein [Populus trichocarpa]
Unigene28588_All	335	10.2036	Up	0.000143	0.000524	--	--
Unigene53091_All	440	10.1972	Up	9.37e-06	4.12e-05	gi|50508930|dbj|BAD31835.1|	putative high-affinity potassium transporter [Oryza sativa Japonica Group] >gi|215694830|dbj|BAG90021.1| unnamed protein product [Oryza sativa Japonica Group]
Unigene17582_All	311	10.1954	Up	0.000283	0.000981	--	--
Unigene32211_All	311	10.1954	Up	0.000283	0.000981	--	--
Unigene54055_All	312	10.1907	Up	0.000283	0.00098	gi|384251244|gb|EIE24722.1|	nucleotide binding protein [Coccomyxa subellipsoidea C-169]
Unigene56571_All	312	10.1907	Up	0.000283	0.000979	--	--
Unigene3797_All	340	10.1823	Up	0.000143	0.000523	--	--
Unigene53415_All	471	10.1815	Up	4.74e-06	2.17e-05	--	--
Unigene54273_All	315	10.1769	Up	0.000283	0.00098	--	--
Unigene56494_All	342	10.1738	Up	0.000143	0.000523	gi|359484860|ref|XP_002274434.2|	PREDICTED: probable LRR receptor-like serine/threonine-protein kinase At4g08850-like [Vitis vinifera]
Unigene55276_All	316	10.1723	Up	0.000283	0.00098	--	--
CL5748.Contig1_All	369	10.1711	Up	7.24e-05	0.000279	--	--
Unigene53221_All	557	10.162	Up	6.13e-07	3.13e-06	gi|302843366|ref|XP_002953225.1|	hypothetical protein VOLCADRAFT_63308 [Volvox carteri f. nagariensis] >gi|300261612|gb|EFJ45824.1| hypothetical protein VOLCADRAFT_63308 [Volvox carteri f. nagariensis]
Unigene54895_All	345	10.1611	Up	0.000143	0.000523	--	--
Unigene53442_All	319	10.1587	Up	0.000283	0.00098	--	--
Unigene53497_All	373	10.1555	Up	7.24e-05	0.000278	--	--
Unigene56818_All	322	10.1452	Up	0.000283	0.000979	gi|326506754|dbj|BAJ91418.1|	predicted protein [Hordeum vulgare subsp. vulgare]
Unigene56777_All	323	10.1407	Up	0.000283	0.000979	--	--
Unigene56535_All	381	10.1249	Up	7.24e-05	0.000278	gi|225446180|ref|XP_002271881.1|	PREDICTED: PTI1-like tyrosine-protein kinase At3g15890 [Vitis vinifera]
Unigene8655_All	329	10.1141	Up	0.000283	0.000979	gi|359486737|ref|XP_003633469.1|	PREDICTED: uncharacterized protein LOC100854399 [Vitis vinifera]
Unigene55200_All	386	10.106	Up	7.24e-05	0.000278	--	--
Unigene57035_All	391	10.0875	Up	7.24e-05	0.000278	--	--
Unigene48758_All	365	10.0799	Up	0.000143	0.000523	--	--
CL13187.Contig1_All	339	10.0709	Up	0.000283	0.000981	--	--
Unigene56635_All	397	10.0656	Up	7.24e-05	0.000278	gi|20162445|gb|AAM14588.1|AF493790_1	putative sulphate transporter [Oryza sativa Indica Group] >gi|20162449|gb|AAM14590.1|AF493792_1 putative sulphate transporter [Oryza sativa Indica Group] >gi|125542756|gb|EAY88895.1| hypothetical protein OsI_10374 [Oryza sativa Indica Group]
Unigene56610_All	373	10.0486	Up	0.000143	0.000523	gi|384249880|gb|EIE23360.1|	inorganic pyrophosphatase precursor [Coccomyxa subellipsoidea C-169]
CL2443.Contig1_All	526	10.0222	Up	4.74e-06	2.17e-05	--	--
Unigene52554_All	351	10.0208	Up	0.000283	0.000981	gi|224070738|ref|XP_002303219.1|	iaa-amino acid hydrolase 11 [Populus trichocarpa] >gi|222840651|gb|EEE78198.1| iaa-amino acid hydrolase 11 [Populus trichocarpa]
Unigene2983_All	393	-16.4351	Down	0	0	gi|387157286|dbj|BAM15483.1|	carbonic anhydrase, partial [Solanum tuberosum]
Unigene28448_All	253	-15.29	Down	1.69e-100	7.24e-99	gi|255586693|ref|XP_002533972.1|	multidrug resistance pump, putative [Ricinus communis] >gi|223526044|gb|EEF28410.1| multidrug resistance pump, putative [Ricinus communis]
Unigene28404_All	1032	-14.7741	Down	2.41e-285	2.7e-283	gi|359477392|ref|XP_002280640.2|	PREDICTED: cellulose synthase-like protein G2-like [Vitis vinifera]
Unigene10239_All	477	-14.4652	Down	6.32e-107	2.86e-105	gi|356535446|ref|XP_003536256.1|	PREDICTED: cellulose synthase-like protein G2-like [Glycine max]
CL3854.Contig3_All	1148	-13.9417	Down	1.54e-178	1.14e-176	gi|297743392|emb|CBI36259.3|	unnamed protein product [Vitis vinifera]
CL11997.Contig1_All	561	-13.9165	Down	4.08e-86	1.55e-84	gi|356544482|ref|XP_003540679.1|	PREDICTED: uncharacterized protein LOC100785292 [Glycine max]
Unigene8229_All	324	-13.7938	Down	5.03e-46	1.09e-44	--	--
CL10423.Contig3_All	241	-13.4708	Down	1.16e-27	1.69e-26	gi|76262498|gb|ABA41399.1|	pherophorin-C1 protein precursor [Chlamydomonas reinhardtii]
CL12646.Contig2_All	240	-13.4603	Down	2.34e-27	3.39e-26	gi|356498146|ref|XP_003517914.1|	PREDICTED: thioredoxin H7-like [Glycine max]
CL13794.Contig3_All	237	-13.4105	Down	3.93e-26	5.48e-25	gi|388513751|gb|AFK44937.1|	unknown [Lotus japonicus]
CL4265.Contig1_All	1314	-13.2684	Down	2.39e-128	1.26e-126	gi|225446121|ref|XP_002270416.1|	PREDICTED: probable xyloglucan endotransglucosylase/hydrolase protein 23 [Vitis vinifera]
Unigene39032_All	325	-13.2524	Down	6.02e-32	9.85e-31	gi|302843059|ref|XP_002953072.1|	component of cytosolic 80S ribosome and 40S small subunit [Volvox carteri f. nagariensis] >gi|300261783|gb|EFJ45994.1| component of cytosolic 80S ribosome and 40S small subunit [Volvox carteri f. nagariensis]
Unigene2980_All	371	-13.1963	Down	5.24e-35	9.18e-34	gi|224093304|ref|XP_002309874.1|	predicted protein [Populus trichocarpa] >gi|222852777|gb|EEE90324.1| predicted protein [Populus trichocarpa]
Unigene8228_All	547	-13.1235	Down	8.86e-49	2.02e-47	--	--
CL7542.Contig2_All	220	-13.1202	Down	5.18e-20	5.93e-19	gi|225466065|ref|XP_002264028.1|	PREDICTED: 21 kDa protein [Vitis vinifera] >gi|296084185|emb|CBI24573.3| unnamed protein product [Vitis vinifera]
Unigene40704_All	220	-13.0971	Down	1.05e-19	1.19e-18	--	--
Unigene6091_All	222	-13.084	Down	1.05e-19	1.19e-18	--	--
CL13794.Contig2_All	360	-13.0471	Down	1.01e-30	1.6e-29	gi|388513751|gb|AFK44937.1|	unknown [Lotus japonicus]
Unigene42200_All	257	-13.0061	Down	1.53e-21	1.85e-20	--	--
Unigene24351_All	277	-13.0003	Down	4.51e-23	5.74e-22	gi|225466067|ref|XP_002264101.1|	PREDICTED: 21 kDa protein-like [Vitis vinifera] >gi|225466069|ref|XP_002264204.1| PREDICTED: 21 kDa protein-like [Vitis vinifera] >gi|147863137|emb|CAN82970.1| hypothetical protein VITISV_006071 [Vitis vinifera] >gi|296084186|emb|CBI24574.3| unnamed protein product [Vitis vinifera] >gi|296084187|emb|CBI24575.3| unnamed protein product [Vitis vinifera]
Unigene40910_All	316	-12.9603	Down	1.61e-25	2.21e-24	--	--
CL4278.Contig2_All	323	-12.9464	Down	7.94e-26	1.1e-24	--	--
CL8773.Contig1_All	397	-12.9351	Down	2.46e-31	3.96e-30	gi|157093631|gb|ABV22470.1|	40S ribosomal protein S26 [Oxyrrhis marina]
Unigene41484_All	342	-12.9327	Down	4.74e-27	6.8e-26	--	--
Unigene32140_All	286	-12.8937	Down	3.74e-22	4.61e-21	--	--
Unigene39077_All	303	-12.8905	Down	2.23e-23	2.86e-22	gi|326518854|dbj|BAJ92588.1|	predicted protein [Hordeum vulgare subsp. vulgare] >gi|326520297|dbj|BAK07407.1| predicted protein [Hordeum vulgare subsp. vulgare] >gi|326521764|dbj|BAK00458.1| predicted protein [Hordeum vulgare subsp. vulgare]
CL11490.Contig2_All	307	-12.8716	Down	2.23e-23	2.87e-22	gi|357488213|ref|XP_003614394.1|	hypothetical protein MTR_5g051130 [Medicago truncatula] >gi|355515729|gb|AES97352.1| hypothetical protein MTR_5g051130 [Medicago truncatula]
Unigene39799_All	322	-12.8601	Down	2.69e-24	3.56e-23	--	--
CL2903.Contig1_All	375	-12.8492	Down	5.72e-28	8.41e-27	gi|224077362|ref|XP_002335799.1|	predicted protein [Populus trichocarpa] >gi|222834872|gb|EEE73321.1| predicted protein [Populus trichocarpa]
Unigene39445_All	297	-12.8392	Down	3.74e-22	4.61e-21	--	--
CL4265.Contig2_All	1235	-12.8189	Down	1.45e-88	5.6e-87	gi|225446121|ref|XP_002270416.1|	PREDICTED: probable xyloglucan endotransglucosylase/hydrolase protein 23 [Vitis vinifera]
CL11819.Contig2_All	279	-12.7543	Down	1.05e-19	1.19e-18	gi|301107624|ref|XP_002902894.1|	ribosomal protein L37e, putative [Phytophthora infestans T30-4] >gi|262098012|gb|EEY56064.1| ribosomal protein L37e, putative [Phytophthora infestans T30-4]
Unigene41213_All	261	-12.7543	Down	1.76e-18	1.89e-17	gi|159470055|ref|XP_001693175.1|	ribosomal protein L29, component of cytosolic 80S ribosome and 60S large subunit [Chlamydomonas reinhardtii] >gi|158277433|gb|EDP03201.1| ribosomal protein L29 [Chlamydomonas reinhardtii]
CL2920.Contig5_All	257	-12.7515	Down	3.56e-18	3.78e-17	gi|313586523|gb|ADR71272.1|	60S ribosomal protein L10aB [Hevea brasiliensis]
Unigene42215_All	236	-12.742	Down	1.21e-16	1.2e-15	--	--
Unigene31660_All	706	-12.6991	Down	6.07e-47	1.34e-45	gi|225459203|ref|XP_002285736.1|	PREDICTED: blue copper protein-like [Vitis vinifera]
Unigene41538_All	526	-12.6797	Down	1.06e-34	1.84e-33	gi|302832880|ref|XP_002948004.1|	hypothetical protein VOLCADRAFT_116567 [Volvox carteri f. nagariensis] >gi|300266806|gb|EFJ50992.1| hypothetical protein VOLCADRAFT_116567 [Volvox carteri f. nagariensis]
CL6861.Contig2_All	233	-12.645	Down	2.02e-15	1.89e-14	gi|326499265|dbj|BAK06123.1|	predicted protein [Hordeum vulgare subsp. vulgare]
Unigene28150_All	360	-12.6418	Down	2.23e-23	2.86e-22	--	--
CL8291.Contig3_All	381	-12.636	Down	1.33e-24	1.78e-23	gi|222629141|gb|EEE61273.1|	hypothetical protein OsJ_15349 [Oryza sativa Japonica Group]
Unigene39359_All	348	-12.5898	Down	7.56e-22	9.23e-21	gi|326495224|dbj|BAJ85708.1|	predicted protein [Hordeum vulgare subsp. vulgare]
CL14235.Contig1_All	1051	-12.5732	Down	8.94e-64	2.56e-62	gi|90811681|gb|ABD98038.1|	acetylajmalan acetylesterase [Striga asiatica]
CL7737.Contig1_All	729	-12.5642	Down	3.45e-44	7.25e-43	gi|359492400|ref|XP_002285845.2|	PREDICTED: auxin-induced protein 5NG4 [Vitis vinifera]
CL5608.Contig4_All	383	-12.5525	Down	2.23e-23	2.87e-22	gi|297820930|ref|XP_002878348.1|	40S ribosomal protein S13 [Arabidopsis lyrata subsp. lyrata] >gi|297324186|gb|EFH54607.1| 40S ribosomal protein S13 [Arabidopsis lyrata subsp. lyrata]
Unigene39910_All	234	-12.5457	Down	1.67e-14	1.49e-13	--	--
CL9990.Contig2_All	692	-12.5449	Down	1.96e-41	3.9e-40	gi|255536847|ref|XP_002509490.1|	DNA binding protein, putative [Ricinus communis] >gi|223549389|gb|EEF50877.1| DNA binding protein, putative [Ricinus communis]
Unigene41619_All	313	-12.5169	Down	8.69e-19	9.47e-18	gi|298708918|emb|CBJ30873.1|	EsV-1-164 [Ectocarpus siliculosus]
Unigene42207_All	220	-12.5004	Down	2.8e-13	2.33e-12	gi|326492740|dbj|BAJ90226.1|	predicted protein [Hordeum vulgare subsp. vulgare]
Unigene41206_All	237	-12.4949	Down	3.38e-14	2.98e-13	--	--
Unigene41780_All	237	-12.4949	Down	3.38e-14	2.97e-13	--	--
CL7606.Contig3_All	857	-12.4665	Down	1.79e-48	4.07e-47	gi|356563474|ref|XP_003549987.1|	PREDICTED: transcription factor bHLH18-like [Glycine max]
Unigene39160_All	406	-12.4487	Down	4.51e-23	5.74e-22	gi|326518040|dbj|BAK07272.1|	predicted protein [Hordeum vulgare subsp. vulgare]
Unigene42222_All	229	-12.4426	Down	2.8e-13	2.33e-12	--	--
Unigene9775_All	286	-12.4368	Down	2.44e-16	2.39e-15	gi|116786191|gb|ABK24013.1|	unknown [Picea sitchensis]
Unigene39852_All	327	-12.4291	Down	1.76e-18	1.89e-17	gi|326520936|dbj|BAJ92831.1|	predicted protein [Hordeum vulgare subsp. vulgare]
Unigene41222_All	317	-12.4232	Down	7.19e-18	7.55e-17	gi|297746376|emb|CBI16432.3|	unnamed protein product [Vitis vinifera]
Unigene42223_All	233	-12.4176	Down	2.8e-13	2.33e-12	--	--
Unigene16021_All	1802	-12.4172	Down	9.58e-98	4.02e-96	gi|359485071|ref|XP_002270870.2|	PREDICTED: MATE efflux family protein 8-like [Vitis vinifera]
Unigene41528_All	258	-12.4049	Down	1.67e-14	1.49e-13	gi|302753818|ref|XP_002960333.1|	hypothetical protein SELMODRAFT_163947 [Selaginella moellendorffii] >gi|302767918|ref|XP_002967379.1| hypothetical protein SELMODRAFT_144596 [Selaginella moellendorffii] >gi|300165370|gb|EFJ31978.1| hypothetical protein SELMODRAFT_144596 [Selaginella moellendorffii] >gi|300171272|gb|EFJ37872.1| hypothetical protein SELMODRAFT_163947 [Selaginella moellendorffii]
Unigene6553_All	239	-12.3809	Down	2.8e-13	2.33e-12	gi|168018673|ref|XP_001761870.1|	predicted protein [Physcomitrella patens subsp. patens] >gi|162686925|gb|EDQ73311.1| predicted protein [Physcomitrella patens subsp. patens]
CL12818.Contig2_All	386	-12.3762	Down	6.26e-21	7.39e-20	gi|255569926|ref|XP_002525926.1|	conserved hypothetical protein [Ricinus communis] >gi|223534755|gb|EEF36446.1| conserved hypothetical protein [Ricinus communis]
CL2677.Contig3_All	200	-12.3679	Down	3.89e-11	2.85e-10	gi|356503875|ref|XP_003520726.1|	PREDICTED: 40S ribosomal protein S28-like [Glycine max]
Unigene39034_All	424	-12.3662	Down	9.13e-23	1.15e-21	gi|326533734|dbj|BAK05398.1|	predicted protein [Hordeum vulgare subsp. vulgare]
CL4517.Contig1_All	275	-12.3445	Down	8.27e-15	7.5e-14	--	--
Unigene39360_All	293	-12.3442	Down	9.98e-16	9.47e-15	gi|326495224|dbj|BAJ85708.1|	predicted protein [Hordeum vulgare subsp. vulgare]
Unigene42079_All	395	-12.3429	Down	6.26e-21	7.39e-20	--	--
Unigene40670_All	266	-12.3284	Down	3.38e-14	2.98e-13	--	--
Unigene40835_All	200	-12.3248	Down	7.87e-11	5.64e-10	--	--
Unigene42203_All	291	-12.3243	Down	2.02e-15	1.89e-14	--	--
Unigene41312_All	207	-12.3182	Down	3.89e-11	2.84e-10	gi|356568132|ref|XP_003552267.1|	PREDICTED: pyruvate decarboxylase isozyme 2-like [Glycine max]
Unigene42206_All	262	-12.3171	Down	6.85e-14	5.91e-13	gi|326532606|dbj|BAK05232.1|	predicted protein [Hordeum vulgare subsp. vulgare]
Unigene37983_All	462	-12.3013	Down	1.1e-23	1.43e-22	--	--
CL6056.Contig2_All	217	-12.292	Down	1.92e-11	1.43e-10	gi|116781396|gb|ABK22082.1|	unknown [Picea sitchensis] >gi|116784403|gb|ABK23330.1| unknown [Picea sitchensis] >gi|294461482|gb|ADE76302.1| unknown [Picea sitchensis] >gi|294463748|gb|ADE77399.1| unknown [Picea sitchensis]
Unigene16887_All	242	-12.2908	Down	1.15e-12	9.21e-12	gi|224099223|ref|XP_002311409.1|	pho1-like protein [Populus trichocarpa] >gi|222851229|gb|EEE88776.1| pho1-like protein [Populus trichocarpa]
Unigene39599_All	255	-12.2875	Down	2.8e-13	2.33e-12	gi|12229935|sp|Q9SMI3.1|RS12_CYAPA	RecName: Full=40S ribosomal protein S12 >gi|6012956|emb|CAB57311.1| 40s ribosomal protein S12 [Cyanophora paradoxa]
CL4586.Contig1_All	710	-12.2855	Down	1.28e-35	2.27e-34	gi|146454674|gb|ABQ42003.1|	gibberellin induced protein [Sonneratia ovata]
Unigene42227_All	243	-12.2848	Down	1.15e-12	9.21e-12	gi|307102596|gb|EFN50867.1|	hypothetical protein CHLNCDRAFT_12856, partial [Chlorella variabilis]
Unigene41973_All	213	-12.277	Down	3.89e-11	2.84e-10	gi|162605740|ref|XP_001713385.1|	40S ribosomal protein S11 [Guillardia theta] >gi|13794317|gb|AAK39694.1|AF083031_51 40S ribosomal protein S11 [Guillardia theta]
CL9542.Contig1_All	277	-12.2699	Down	3.38e-14	2.98e-13	gi|317134973|gb|ADV03049.1|	ribosomal protein S11 [Amphidinium carteriae]
Unigene41476_All	203	-12.2589	Down	1.59e-10	1.12e-09	gi|30688234|ref|NP_194646.2|	meiotic nuclear division protein 1-like protein [Arabidopsis thaliana] >gi|75151407|sp|Q8GYD2.1|MND1_ARATH RecName: Full=Meiotic nuclear division protein 1 homolog; Short=AtMND1; AltName: Full=Meiotic nuclear division 1-like protein >gi|82408770|gb|ABB73190.1| meiotic nuclear division 1-like protein [Arabidopsis thaliana] >gi|82775232|emb|CAJ44238.1| AtMnd1 protein [Arabidopsis thaliana] >gi|3326…
CL4630.Contig1_All	407	-12.2554	Down	2.56e-20	2.96e-19	gi|116781925|gb|ABK22298.1|	unknown [Picea sitchensis]
Unigene41930_All	236	-12.251	Down	4.7e-12	3.64e-11	gi|224100389|ref|XP_002311857.1|	predicted protein [Populus trichocarpa] >gi|222851677|gb|EEE89224.1| predicted protein [Populus trichocarpa]
Unigene41713_All	1443	-12.2432	Down	1.37e-69	4.21e-68	--	--
Unigene42248_All	238	-12.2389	Down	4.7e-12	3.64e-11	gi|299470079|emb|CBN79256.1|	Mannuronan C-5-epimerase 4 [Ectocarpus siliculosus]
Unigene41537_All	1030	-12.2377	Down	1.07e-49	2.48e-48	gi|298708906|emb|CBJ30862.1|	conserved unknown protein [Ectocarpus siliculosus]
Unigene42218_All	206	-12.2377	Down	1.59e-10	1.12e-09	gi|399525610|gb|AFP44117.1|	60S ribosomal protein [Lycoris longituba]
CL4313.Contig1_All	310	-12.2331	Down	2.02e-15	1.89e-14	gi|445615|prf||1909362A	ribosomal protein L27
Unigene40931_All	207	-12.2307	Down	1.59e-10	1.12e-09	gi|356497591|ref|XP_003517643.1|	PREDICTED: putative ABC transporter B family member 8-like [Glycine max]
Unigene42202_All	960	-12.2072	Down	2.06e-45	4.43e-44	gi|302851281|ref|XP_002957165.1|	hypothetical protein VOLCADRAFT_98215 [Volvox carteri f. nagariensis] >gi|300257572|gb|EFJ41819.1| hypothetical protein VOLCADRAFT_98215 [Volvox carteri f. nagariensis]
Unigene25650_All	233	-12.1893	Down	1.92e-11	1.43e-10	gi|6942324|gb|AAF32410.1|AF230277_1	alpha-expansin 2 [Triphysaria versicolor]
Unigene41618_All	280	-12.1873	Down	1.39e-13	1.17e-12	gi|226528409|ref|NP_001147361.1|	60S ribosomal protein L5-2 [Zea mays] >gi|195610506|gb|ACG27083.1| 60S ribosomal protein L5-2 [Zea mays]
CL13949.Contig2_All	536	-12.1801	Down	3.25e-25	4.42e-24	gi|145346723|ref|XP_001417833.1|	Ribosomal protein S16, component of cytosolic 80S ribosome and 40S small subunit [Ostreococcus lucimarinus CCE9901] >gi|144578061|gb|ABO96126.1| Ribosomal protein S16, component of cytosolic 80S ribosome and 40S small subunit [Ostreococcus lucimarinus CCE9901]
Unigene42181_All	290	-12.1706	Down	6.85e-14	5.92e-13	gi|326520936|dbj|BAJ92831.1|	predicted protein [Hordeum vulgare subsp. vulgare]
Unigene41586_All	225	-12.1548	Down	7.87e-11	5.64e-10	--	--
CL10745.Contig2_All	266	-12.1544	Down	1.15e-12	9.21e-12	gi|298705413|emb|CBJ28696.1|	conserved unknown protein [Ectocarpus siliculosus]
Unigene41778_All	274	-12.1481	Down	5.67e-13	4.63e-12	gi|255569926|ref|XP_002525926.1|	conserved hypothetical protein [Ricinus communis] >gi|223534755|gb|EEF36446.1| conserved hypothetical protein [Ricinus communis]
CL10742.Contig3_All	233	-12.1475	Down	3.89e-11	2.85e-10	gi|326533734|dbj|BAK05398.1|	predicted protein [Hordeum vulgare subsp. vulgare]
Unigene26973_All	511	-12.1365	Down	2.23e-23	2.86e-22	gi|225442855|ref|XP_002285376.1|	PREDICTED: uncharacterized RNA-binding protein C17H9.04c [Vitis vinifera] >gi|297743402|emb|CBI36269.3| unnamed protein product [Vitis vinifera]
CL5791.Contig4_All	508	-12.1254	Down	4.51e-23	5.74e-22	gi|293333790|ref|NP_001168847.1|	uncharacterized protein LOC100382652 [Zea mays]
Unigene41585_All	202	-12.124	Down	1.32e-09	8.66e-09	--	--
Unigene41221_All	290	-12.1019	Down	2.8e-13	2.33e-12	gi|302833675|ref|XP_002948401.1|	hypothetical protein VOLCADRAFT_88703 [Volvox carteri f. nagariensis] >gi|300266621|gb|EFJ50808.1| hypothetical protein VOLCADRAFT_88703 [Volvox carteri f. nagariensis]
CL5561.Contig1_All	375	-12.1014	Down	5.96e-17	5.99e-16	gi|302829855|ref|XP_002946494.1|	component of cytosolic 80S ribosome and 60S large subunit [Volvox carteri f. nagariensis] >gi|300268240|gb|EFJ52421.1| component of cytosolic 80S ribosome and 60S large subunit [Volvox carteri f. nagariensis]
Unigene40943_All	347	-12.1002	Down	9.98e-16	9.47e-15	gi|384244992|gb|EIE18488.1|	hypothetical protein COCSUDRAFT_68228 [Coccomyxa subellipsoidea C-169]
CL8291.Contig4_All	341	-12.0956	Down	2.02e-15	1.89e-14	gi|222629141|gb|EEE61273.1|	hypothetical protein OsJ_15349 [Oryza sativa Japonica Group]
Unigene39765_All	384	-12.0942	Down	2.94e-17	3e-16	gi|8886726|gb|AAF80560.1|AF192486_1	omega-6 fatty acid desaturase [Sesamum indicum] >gi|59896214|gb|AAX11454.1| microsomal oleic acid desaturase [Sesamum indicum]
CL14481.Contig1_All	349	-12.0919	Down	9.98e-16	9.48e-15	gi|307105003|gb|EFN53254.1|	hypothetical protein CHLNCDRAFT_32281 [Chlorella variabilis]
Unigene42212_All	228	-12.0913	Down	1.59e-10	1.12e-09	--	--
CL11546.Contig2_All	314	-12.0891	Down	3.38e-14	2.98e-13	gi|317134947|gb|ADV03036.1|	ribosomal protein L35A [Karlodinium veneficum]
Unigene40695_All	280	-12.0804	Down	1.15e-12	9.21e-12	--	--
Unigene42219_All	526	-12.0751	Down	4.51e-23	5.74e-22	--	--
CL4616.Contig3_All	233	-12.0601	Down	1.59e-10	1.12e-09	gi|299115573|emb|CBN75776.1|	conserved unknown protein [Ectocarpus siliculosus]
Unigene41303_All	328	-12.0585	Down	1.67e-14	1.49e-13	gi|255544772|ref|XP_002513447.1|	conserved hypothetical protein [Ricinus communis] >gi|223547355|gb|EEF48850.1| conserved hypothetical protein [Ricinus communis]
CL1874.Contig3_All	292	-12.0563	Down	5.67e-13	4.63e-12	gi|388492370|gb|AFK34251.1|	unknown [Medicago truncatula]
Unigene25015_All	309	-12.0451	Down	1.39e-13	1.17e-12	--	--
Unigene42214_All	405	-12.0438	Down	1.46e-17	1.5e-16	--	--
Unigene6731_All	700	-12.0429	Down	8.35e-30	1.29e-28	--	--
Unigene13960_All	283	-12.0275	Down	2.32e-12	1.83e-11	gi|224141875|ref|XP_002324286.1|	predicted protein [Populus trichocarpa] >gi|222865720|gb|EEF02851.1| predicted protein [Populus trichocarpa]
CL4586.Contig2_All	644	-12.0196	Down	4.74e-27	6.8e-26	gi|146454674|gb|ABQ42003.1|	gibberellin induced protein [Sonneratia ovata]
CL14111.Contig1_All	788	-12.0164	Down	7.26e-33	1.21e-31	gi|225426453|ref|XP_002275806.1|	PREDICTED: cytochrome P450 86A2 [Vitis vinifera]
Unigene41304_All	355	-12.0072	Down	4.09e-15	3.76e-14	gi|297746376|emb|CBI16432.3|	unnamed protein product [Vitis vinifera]
CL9087.Contig1_All	740	-11.9928	Down	2.04e-30	3.21e-29	gi|255077890|ref|XP_002502525.1|	predicted protein [Micromonas sp. RCC299] >gi|226517790|gb|ACO63783.1| predicted protein [Micromonas sp. RCC299]
CL1155.Contig1_All	299	-11.9856	Down	1.15e-12	9.21e-12	gi|226490975|ref|NP_001147262.1|	60S ribosomal protein L13a-2 [Zea mays] >gi|195609234|gb|ACG26447.1| 60S ribosomal protein L13a-2 [Zea mays]
Unigene41407_All	246	-11.9817	Down	1.59e-10	1.12e-09	gi|350535000|ref|NP_001234426.1|	kinesin related protein [Solanum lycopersicum] >gi|27462172|gb|AAO15358.1|AF242356_1 kinesin related protein [Solanum lycopersicum]
Unigene41584_All	255	-11.9743	Down	7.87e-11	5.64e-10	gi|326512518|dbj|BAJ99614.1|	predicted protein [Hordeum vulgare subsp. vulgare]
CL7829.Contig4_All	404	-11.9665	Down	1.21e-16	1.2e-15	gi|326509435|dbj|BAJ91634.1|	predicted protein [Hordeum vulgare subsp. vulgare]
CL11997.Contig2_All	296	-11.9627	Down	2.32e-12	1.83e-11	gi|356544482|ref|XP_003540679.1|	PREDICTED: uncharacterized protein LOC100785292 [Glycine max]
Unigene41909_All	400	-11.9528	Down	2.44e-16	2.39e-15	gi|302847466|ref|XP_002955267.1|	hypothetical protein VOLCADRAFT_96167 [Volvox carteri f. nagariensis] >gi|300259339|gb|EFJ43567.1| hypothetical protein VOLCADRAFT_96167 [Volvox carteri f. nagariensis]
Unigene42230_All	629	-11.9492	Down	3.25e-25	4.42e-24	gi|326490977|dbj|BAK05588.1|	predicted protein [Hordeum vulgare subsp. vulgare]
Unigene39361_All	291	-11.9488	Down	4.7e-12	3.64e-11	gi|159479704|ref|XP_001697930.1|	ribosomal protein S20, component of cytosolic 80S ribosome and 40S small subunit [Chlamydomonas reinhardtii] >gi|158274028|gb|EDO99813.1| ribosomal protein S20 [Chlamydomonas reinhardtii]
CL13515.Contig3_All	268	-11.9456	Down	3.89e-11	2.85e-10	gi|242043060|ref|XP_002459401.1|	hypothetical protein SORBIDRAFT_02g004110 [Sorghum bicolor] >gi|241922778|gb|EER95922.1| hypothetical protein SORBIDRAFT_02g004110 [Sorghum bicolor]
CL991.Contig2_All	238	-11.9363	Down	6.51e-10	4.37e-09	gi|255074629|ref|XP_002500989.1|	predicted protein [Micromonas sp. RCC299] >gi|226516252|gb|ACO62247.1| predicted protein [Micromonas sp. RCC299]
CL1577.Contig3_All	207	-11.9312	Down	1.09e-08	6.64e-08	gi|356502384|ref|XP_003519999.1|	PREDICTED: uncharacterized protein LOC100815530 [Glycine max]
CL8773.Contig3_All	335	-11.9286	Down	1.39e-13	1.17e-12	gi|157093631|gb|ABV22470.1|	40S ribosomal protein S26 [Oxyrrhis marina]
CL13949.Contig1_All	208	-11.9243	Down	1.09e-08	6.64e-08	gi|302835219|ref|XP_002949171.1|	component of cytosolic 80S ribosome and 40S small subunit [Volvox carteri f. nagariensis] >gi|300265473|gb|EFJ49664.1| component of cytosolic 80S ribosome and 40S small subunit [Volvox carteri f. nagariensis]
Unigene41645_All	314	-11.915	Down	1.15e-12	9.21e-12	--	--
Unigene39897_All	2046	-11.9143	Down	1.83e-78	6.29e-77	gi|57472005|gb|AAW51128.1|	minus agglutinin [Chlamydomonas incerta]
Unigene40677_All	259	-11.9074	Down	1.59e-10	1.12e-09	--	--
CL6155.Contig1_All	316	-11.9059	Down	1.15e-12	9.21e-12	gi|326501584|dbj|BAK02581.1|	predicted protein [Hordeum vulgare subsp. vulgare]
Unigene40756_All	235	-11.9057	Down	1.32e-09	8.66e-09	--	--
Unigene39658_All	252	-11.9012	Down	3.22e-10	2.21e-09	gi|224059614|ref|XP_002299934.1|	predicted protein [Populus trichocarpa] >gi|222847192|gb|EEE84739.1| predicted protein [Populus trichocarpa]
Unigene39420_All	293	-11.8994	Down	9.5e-12	7.22e-11	gi|288300158|gb|ADC45382.1|	phosphate-repressible phosphate permease [Cleistogenes songorica]
Unigene41001_All	475	-11.8905	Down	1.76e-18	1.89e-17	gi|222051768|dbj|BAH15357.1|	germin like protein [Nicotiana tabacum]
Unigene41463_All	287	-11.8886	Down	1.92e-11	1.43e-10	gi|168016773|ref|XP_001760923.1|	predicted protein [Physcomitrella patens subsp. patens] >gi|162687932|gb|EDQ74312.1| predicted protein [Physcomitrella patens subsp. patens]
CL8630.Contig2_All	339	-11.8767	Down	2.8e-13	2.33e-12	--	--
Unigene40892_All	241	-11.8693	Down	1.32e-09	8.66e-09	gi|224122014|ref|XP_002330709.1|	cytochrome P450 [Populus trichocarpa] >gi|222872313|gb|EEF09444.1| cytochrome P450 [Populus trichocarpa]
Unigene39624_All	359	-11.8627	Down	6.85e-14	5.92e-13	gi|224009634|ref|XP_002293775.1|	RS27, ribosomal protein 27 40S small ribosomal subunit [Thalassiosira pseudonana CCMP1335] >gi|220970447|gb|EED88784.1| RS27, ribosomal protein 27 40S small ribosomal subunit [Thalassiosira pseudonana CCMP1335]
CL7721.Contig4_All	302	-11.8558	Down	9.5e-12	7.22e-11	gi|255582397|ref|XP_002531987.1|	conserved hypothetical protein [Ricinus communis] >gi|223528346|gb|EEF30386.1| conserved hypothetical protein [Ricinus communis]
Unigene40900_All	253	-11.8482	Down	6.51e-10	4.37e-09	--	--
Unigene42247_All	346	-11.8472	Down	2.8e-13	2.33e-12	--	--
Unigene41289_All	287	-11.8468	Down	3.89e-11	2.84e-10	gi|156778057|gb|ABU95410.1|	Fra e 12.02 allergen [Fraxinus excelsior]
Unigene42252_All	313	-11.8437	Down	4.7e-12	3.64e-11	gi|290760650|gb|ADD59910.1|	aquaporin [Chimonanthus praecox]
Unigene41842_All	214	-11.8266	Down	2.21e-08	1.3e-07	--	--
Unigene41512_All	377	-11.8252	Down	3.38e-14	2.98e-13	gi|255540887|ref|XP_002511508.1|	H(\+)-transporting atpase plant/fungi plasma membrane type, putative [Ricinus communis] >gi|223550623|gb|EEF52110.1| H(\+)-transporting atpase plant/fungi plasma membrane type, putative [Ricinus communis]
CL2560.Contig3_All	497	-11.8251	Down	1.76e-18	1.89e-17	gi|326490977|dbj|BAK05588.1|	predicted protein [Hordeum vulgare subsp. vulgare]
CL1950.Contig3_All	475	-11.8138	Down	1.46e-17	1.5e-16	gi|348687052|gb|EGZ26866.1|	hypothetical protein PHYSODRAFT_320742 [Phytophthora sojae]
CL2641.Contig2_All	787	-11.8118	Down	1.4e-28	2.09e-27	--	--
CL3603.Contig3_All	235	-11.8026	Down	5.4e-09	3.37e-08	gi|82623437|gb|ABB87133.1|	40S ribosomal protein S3a-like [Solanum tuberosum]
Unigene39018_All	862	-11.8021	Down	4.98e-31	7.96e-30	gi|326490977|dbj|BAK05588.1|	predicted protein [Hordeum vulgare subsp. vulgare]
CL11126.Contig1_All	439	-11.79	Down	4.93e-16	4.75e-15	gi|76160947|gb|ABA40437.1|	40S ribosomal protein S7-like protein [Solanum tuberosum] >gi|77999315|gb|ABB17004.1| ribosomal protein S7-like protein [Solanum tuberosum] >gi|82623373|gb|ABB87101.1| 40S ribosomal protein S7-like protein-like [Solanum tuberosum]
Unigene42332_All	220	-11.7867	Down	2.21e-08	1.3e-07	gi|117958|sp|P29380.1|CYC1_ARATH	RecName: Full=Cytochrome c >gi|16177|emb|CAA42069.1| Cytochrome c [Arabidopsis thaliana] >gi|166621|gb|AAA32747.1| cytochrome c [Arabidopsis thaliana]
Unigene42254_All	470	-11.7757	Down	5.96e-17	5.99e-16	gi|224121380|ref|XP_002330813.1|	predicted protein [Populus trichocarpa] >gi|222872615|gb|EEF09746.1| predicted protein [Populus trichocarpa]
Unigene15280_All	595	-11.7736	Down	3.09e-21	3.69e-20	gi|1170094|sp|P46423.1|GSTF_HYOMU	RecName: Full=Glutathione S-transferase; AltName: Full=25 kDa auxin-binding protein; AltName: Full=GST class-phi >gi|860956|emb|CAA55039.1| glutathione transferase [Hyoscyamus muticus]
Unigene41431_All	357	-11.7664	Down	5.67e-13	4.63e-12	--	--
CL12727.Contig1_All	557	-11.7569	Down	1.05e-19	1.19e-18	gi|224080530|ref|XP_002306152.1|	SAUR family protein [Populus trichocarpa] >gi|222849116|gb|EEE86663.1| SAUR family protein [Populus trichocarpa]
CL8315.Contig1_All	629	-11.7566	Down	3.74e-22	4.61e-21	gi|297738568|emb|CBI27813.3|	unnamed protein product [Vitis vinifera]
CL2320.Contig1_All	506	-11.7486	Down	7.19e-18	7.55e-17	gi|326490977|dbj|BAK05588.1|	predicted protein [Hordeum vulgare subsp. vulgare]
Unigene42281_All	235	-11.7482	Down	1.09e-08	6.63e-08	--	--
Unigene40727_All	200	-11.7398	Down	1.83e-07	9.87e-07	--	--
Unigene41390_All	238	-11.7299	Down	1.09e-08	6.63e-08	gi|115435924|ref|NP_001042720.1|	Os01g0274800 [Oryza sativa Japonica Group] >gi|113532251|dbj|BAF04634.1| Os01g0274800, partial [Oryza sativa Japonica Group]
Unigene41701_All	202	-11.7255	Down	1.83e-07	9.87e-07	gi|255586972|ref|XP_002534083.1|	Rop guanine nucleotide exchange factor, putative [Ricinus communis] >gi|223525876|gb|EEF28299.1| Rop guanine nucleotide exchange factor, putative [Ricinus communis]
Unigene42333_All	202	-11.7255	Down	1.83e-07	9.87e-07	gi|302809539|ref|XP_002986462.1|	hypothetical protein SELMODRAFT_124091 [Selaginella moellendorffii] >gi|300145645|gb|EFJ12319.1| hypothetical protein SELMODRAFT_124091 [Selaginella moellendorffii]
CL13044.Contig3_All	1590	-11.724	Down	1.12e-53	2.79e-52	gi|225464037|ref|XP_002267371.1|	PREDICTED: auxin-induced protein 5NG4 isoform 1 [Vitis vinifera]
CL9550.Contig1_All	230	-11.7226	Down	2.21e-08	1.3e-07	gi|313586445|gb|ADR71233.1|	40S ribosomal protein S21B [Hevea brasiliensis]
Unigene3192_All	258	-11.7204	Down	2.67e-09	1.71e-08	--	--
Unigene39209_All	277	-11.7174	Down	6.51e-10	4.37e-09	gi|255563102|ref|XP_002522555.1|	conserved hypothetical protein [Ricinus communis] >gi|223538246|gb|EEF39855.1| conserved hypothetical protein [Ricinus communis]
Unigene41899_All	519	-11.712	Down	7.19e-18	7.54e-17	gi|296087089|emb|CBI33463.3|	unnamed protein product [Vitis vinifera]
CL4921.Contig2_All	538	-11.7108	Down	1.76e-18	1.89e-17	gi|326527313|dbj|BAK04598.1|	predicted protein [Hordeum vulgare subsp. vulgare]
Unigene10053_All	316	-11.7079	Down	3.89e-11	2.84e-10	--	--
Unigene39586_All	486	-11.6999	Down	1.21e-16	1.2e-15	gi|225445005|ref|XP_002282984.1|	PREDICTED: 60S ribosomal protein L31 [Vitis vinifera]
Unigene40728_All	215	-11.6996	Down	9.04e-08	5.03e-07	gi|357441047|ref|XP_003590801.1|	Inhibitor of trypsin and hageman factor [Medicago truncatula] >gi|355479849|gb|AES61052.1| Inhibitor of trypsin and hageman factor [Medicago truncatula]
Unigene41311_All	290	-11.6985	Down	3.22e-10	2.21e-09	gi|356568132|ref|XP_003552267.1|	PREDICTED: pyruvate decarboxylase isozyme 2-like [Glycine max]
CL1455.Contig1_All	421	-11.6984	Down	1.67e-14	1.49e-13	gi|167997115|ref|XP_001751264.1|	predicted protein [Physcomitrella patens subsp. patens] >gi|162697245|gb|EDQ83581.1| predicted protein [Physcomitrella patens subsp. patens]
CL6257.Contig2_All	300	-11.6954	Down	1.59e-10	1.12e-09	gi|302851191|ref|XP_002957120.1|	component of cytosolic 80S ribosome and 40S small subunit [Volvox carteri f. nagariensis] >gi|300257527|gb|EFJ41774.1| component of cytosolic 80S ribosome and 40S small subunit [Volvox carteri f. nagariensis]
Unigene39456_All	216	-11.6929	Down	9.04e-08	5.03e-07	gi|326508959|dbj|BAJ86872.1|	predicted protein [Hordeum vulgare subsp. vulgare]
Unigene40765_All	236	-11.6854	Down	2.21e-08	1.3e-07	--	--
Unigene24309_All	321	-11.6853	Down	3.89e-11	2.84e-10	--	--
Unigene42267_All	274	-11.6842	Down	1.32e-09	8.66e-09	gi|326490977|dbj|BAK05588.1|	predicted protein [Hordeum vulgare subsp. vulgare]
CL2921.Contig3_All	1023	-11.6805	Down	8.77e-34	1.5e-32	gi|255550291|ref|XP_002516196.1|	Pectinesterase-2 precursor, putative [Ricinus communis] >gi|223544682|gb|EEF46198.1| Pectinesterase-2 precursor, putative [Ricinus communis]
Unigene41863_All	256	-11.6791	Down	5.4e-09	3.37e-08	gi|388495360|gb|AFK35746.1|	unknown [Lotus japonicus]
CL13170.Contig2_All	495	-11.6734	Down	1.21e-16	1.2e-15	gi|225436329|ref|XP_002268144.1|	PREDICTED: uncharacterized protein At5g22580 [Vitis vinifera] >gi|147803505|emb|CAN68720.1| hypothetical protein VITISV_033679 [Vitis vinifera]
Unigene27913_All	238	-11.6733	Down	2.21e-08	1.3e-07	--	--
CL11349.Contig3_All	219	-11.673	Down	9.04e-08	5.04e-07	gi|2493971|sp|Q41346.1|CYC_STELP	RecName: Full=Cytochrome c >gi|440586|emb|CAA79708.1| mitochondrial cytochrome c [Stellaria longipes]
Unigene42271_All	229	-11.67	Down	4.47e-08	2.56e-07	--	--
CL5527.Contig1_All	852	-11.6652	Down	5.72e-28	8.41e-27	gi|226507767|ref|NP_001147360.1|	40S ribosomal protein S4 [Zea mays] >gi|195610502|gb|ACG27081.1| 40S ribosomal protein S4 [Zea mays]
Unigene41298_All	404	-11.6583	Down	1.39e-13	1.17e-12	gi|225456705|ref|XP_002273979.1|	PREDICTED: uncharacterized protein LOC100241687 [Vitis vinifera] >gi|297734009|emb|CBI15256.3| unnamed protein product [Vitis vinifera]
Unigene39410_All	405	-11.6548	Down	1.39e-13	1.17e-12	gi|384251184|gb|EIE24662.1|	ribosomal protein 60S [Coccomyxa subellipsoidea C-169]
Unigene39545_All	280	-11.6529	Down	1.32e-09	8.66e-09	gi|357143382|ref|XP_003572901.1|	PREDICTED: 60S ribosomal protein L39-like [Brachypodium distachyon]
Unigene13460_All	261	-11.6512	Down	5.4e-09	3.37e-08	--	--
Unigene42290_All	445	-11.6502	Down	8.27e-15	7.5e-14	gi|115436326|ref|NP_001042921.1|	Os01g0329300 [Oryza sativa Japonica Group] >gi|113532452|dbj|BAF04835.1| Os01g0329300 [Oryza sativa Japonica Group]
Unigene42295_All	252	-11.6474	Down	1.09e-08	6.63e-08	gi|224091967|ref|XP_002309420.1|	predicted protein [Populus trichocarpa] >gi|222855396|gb|EEE92943.1| predicted protein [Populus trichocarpa]
Unigene41389_All	321	-11.6422	Down	7.87e-11	5.64e-10	gi|16903351|gb|AAL30453.1|AF362948_1	endo-beta-1,4-glucanase precursor [Nicotiana tabacum]
Unigene42264_All	799	-11.6397	Down	7.94e-26	1.1e-24	gi|348678992|gb|EGZ18809.1|	hypothetical protein PHYSODRAFT_255463 [Phytophthora sojae]
Unigene42240_All	430	-11.6355	Down	3.38e-14	2.97e-13	gi|326511094|dbj|BAJ91894.1|	predicted protein [Hordeum vulgare subsp. vulgare]
CL12209.Contig1_All	441	-11.6314	Down	1.67e-14	1.49e-13	gi|224137706|ref|XP_002327192.1|	predicted protein [Populus trichocarpa] >gi|222835507|gb|EEE73942.1| predicted protein [Populus trichocarpa]
Unigene41323_All	257	-11.6191	Down	1.09e-08	6.63e-08	gi|359492580|ref|XP_003634438.1|	PREDICTED: probable inactive receptor kinase At5g67200-like [Vitis vinifera]
Unigene41000_All	456	-11.6149	Down	8.27e-15	7.5e-14	gi|255544772|ref|XP_002513447.1|	conserved hypothetical protein [Ricinus communis] >gi|223547355|gb|EEF48850.1| conserved hypothetical protein [Ricinus communis]
CL12760.Contig1_All	586	-11.6121	Down	8.69e-19	9.47e-18	gi|326490977|dbj|BAK05588.1|	predicted protein [Hordeum vulgare subsp. vulgare]
CL10745.Contig4_All	239	-11.6083	Down	4.47e-08	2.57e-07	gi|298705413|emb|CBJ28696.1|	conserved unknown protein [Ectocarpus siliculosus]
Unigene42274_All	309	-11.607	Down	3.22e-10	2.21e-09	gi|350535388|ref|NP_001234192.1|	auxin efflux facilitator SlPIN5 [Solanum lycopersicum] >gi|312983232|gb|ADR30412.1| auxin efflux facilitator SlPIN5 [Solanum lycopersicum]
CL13344.Contig1_All	390	-11.6023	Down	1.15e-12	9.21e-12	gi|87240777|gb|ABD32635.1|	Leucine-rich repeat, plant specific [Medicago truncatula]
Unigene41508_All	250	-11.6023	Down	2.21e-08	1.3e-07	--	--
Unigene6000_All	803	-11.5969	Down	3.25e-25	4.42e-24	gi|359489701|ref|XP_002276598.2|	PREDICTED: uncharacterized protein LOC100249906 [Vitis vinifera] >gi|297745393|emb|CBI40473.3| unnamed protein product [Vitis vinifera]
Unigene42269_All	251	-11.5966	Down	2.21e-08	1.3e-07	gi|326509435|dbj|BAJ91634.1|	predicted protein [Hordeum vulgare subsp. vulgare]
Unigene41940_All	221	-11.5958	Down	1.83e-07	9.87e-07	gi|60650095|dbj|BAD90936.1|	4-coumarate: CoA ligase [Scutellaria baicalensis]
Unigene39066_All	212	-11.5886	Down	3.7e-07	1.93e-06	gi|18408550|ref|NP_564878.1|	60S ribosomal protein L10-3 [Arabidopsis thaliana] >gi|297838747|ref|XP_002887255.1| 60S ribosomal protein L10 [Arabidopsis lyrata subsp. lyrata] >gi|75249285|sp|Q93W22.1|RL103_ARATH RecName: Full=60S ribosomal protein L10-3 >gi|14194141|gb|AAK56265.1|AF367276_1 At1g66580/T12I7_3 [Arabidopsis thaliana] >gi|15777885|gb|AAL05903.1| At1g66580/T12I7_3 [Arabidopsis thaliana] >gi|297333096|gb|EFH63514.…
CL9727.Contig1_All	203	-11.5808	Down	7.49e-07	3.79e-06	--	--
CL13044.Contig4_All	1741	-11.5764	Down	4.6e-53	1.13e-51	gi|225464037|ref|XP_002267371.1|	PREDICTED: auxin-induced protein 5NG4 isoform 1 [Vitis vinifera]
CL2684.Contig2_All	694	-11.5729	Down	1.53e-21	1.85e-20	gi|224058425|ref|XP_002299503.1|	predicted protein [Populus trichocarpa] >gi|222846761|gb|EEE84308.1| predicted protein [Populus trichocarpa]
Unigene41368_All	235	-11.5713	Down	9.04e-08	5.03e-07	gi|21322711|emb|CAD22154.1|	pherophorin-dz1 protein [Volvox carteri f. nagariensis]
Unigene34434_All	421	-11.5641	Down	2.8e-13	2.33e-12	--	--
CL10742.Contig4_All	267	-11.564	Down	1.09e-08	6.64e-08	gi|326533734|dbj|BAK05398.1|	predicted protein [Hordeum vulgare subsp. vulgare]
CL12962.Contig1_All	442	-11.5626	Down	6.85e-14	5.92e-13	gi|356515997|ref|XP_003526683.1|	PREDICTED: LRR receptor-like serine/threonine-protein kinase RCH1-like [Glycine max]
Unigene42470_All	207	-11.5527	Down	7.49e-07	3.78e-06	--	--
CL6861.Contig1_All	321	-11.552	Down	3.22e-10	2.22e-09	gi|326499265|dbj|BAK06123.1|	predicted protein [Hordeum vulgare subsp. vulgare]
Unigene42288_All	376	-11.5396	Down	9.5e-12	7.22e-11	gi|298708747|emb|CBJ30709.1|	thaumatin-domain containing protein [Ectocarpus siliculosus]
Unigene20869_All	451	-11.5335	Down	6.85e-14	5.92e-13	gi|225458277|ref|XP_002282461.1|	PREDICTED: dnaJ homolog subfamily C member 2 [Vitis vinifera] >gi|302142498|emb|CBI19701.3| unnamed protein product [Vitis vinifera]
CL2921.Contig4_All	275	-11.5214	Down	1.09e-08	6.64e-08	gi|224069264|ref|XP_002326315.1|	predicted protein [Populus trichocarpa] >gi|222833508|gb|EEE71985.1| predicted protein [Populus trichocarpa]
CL58.Contig2_All	476	-11.5213	Down	1.67e-14	1.49e-13	gi|339717983|gb|AEJ88779.1|	cutin-deficient 1 protein [Solanum lycopersicum]
Unigene41230_All	255	-11.5149	Down	4.47e-08	2.56e-07	gi|193875702|gb|ACF24487.1|	eukaryotic translation elongation factor 2 [Cyanophora paradoxa]
Unigene42311_All	255	-11.5149	Down	4.47e-08	2.56e-07	--	--
Unigene40862_All	298	-11.5124	Down	2.67e-09	1.71e-08	gi|299115390|emb|CBN74219.1|	PR1-like metalloprotease [Ectocarpus siliculosus]
Unigene39157_All	469	-11.5102	Down	3.38e-14	2.98e-13	gi|326526297|dbj|BAJ97165.1|	predicted protein [Hordeum vulgare subsp. vulgare]
Unigene10120_All	384	-11.5092	Down	9.5e-12	7.22e-11	gi|307136043|gb|ADN33895.1|	hypothetical protein [Cucumis melo subsp. melo]
Unigene39829_All	257	-11.5036	Down	4.47e-08	2.57e-07	--	--
Unigene41211_All	311	-11.5014	Down	1.32e-09	8.66e-09	gi|326521290|dbj|BAJ96848.1|	predicted protein [Hordeum vulgare subsp. vulgare]
Unigene41133_All	215	-11.498	Down	7.49e-07	3.78e-06	gi|299470079|emb|CBN79256.1|	Mannuronan C-5-epimerase 4 [Ectocarpus siliculosus]
CL10003.Contig1_All	409	-11.4962	Down	2.32e-12	1.83e-11	gi|326509435|dbj|BAJ91634.1|	predicted protein [Hordeum vulgare subsp. vulgare]
Unigene41340_All	238	-11.4888	Down	1.83e-07	9.87e-07	--	--
CL7737.Contig2_All	487	-11.4883	Down	1.67e-14	1.49e-13	gi|153805698|gb|ABS52574.1|	nodulin family protein [Gossypium hirsutum]
Unigene39231_All	249	-11.4878	Down	9.04e-08	5.03e-07	--	--
CL6815.Contig2_All	379	-11.4875	Down	1.92e-11	1.43e-10	gi|46396937|sp|Q8L805.1|RL35_WHEAT	RecName: Full=60S ribosomal protein L35 >gi|110590378|pdb|2GO5|5 Chain 5, Structure Of Signal Recognition Particle Receptor (Sr) In Complex With Signal Recognition Particle (Srp) And Ribosome Nascent Chain Complex >gi|119390382|pdb|2J37|5 Chain 5, Model Of Mammalian Srp Bound To 80s Rncs >gi|315113293|pdb|3IZR|CC Chain c, Localization Of The Large Subunit Ribosomal Proteins Into A 5.5 A Cryo-Em M…
Unigene39153_All	585	-11.4868	Down	2.94e-17	3e-16	gi|225425577|ref|XP_002266600.1|	PREDICTED: polygalacturonase At1g48100 [Vitis vinifera] >gi|297739064|emb|CBI28553.3| unnamed protein product [Vitis vinifera]
Unigene10531_All	402	-11.4827	Down	4.7e-12	3.64e-11	gi|296081624|emb|CBI20629.3|	unnamed protein product [Vitis vinifera]
CL13705.Contig2_All	425	-11.4783	Down	1.15e-12	9.21e-12	gi|359488246|ref|XP_002281016.2|	PREDICTED: protein PLASTID MOVEMENT IMPAIRED 2-like [Vitis vinifera]
Unigene41332_All	262	-11.4758	Down	4.47e-08	2.56e-07	gi|223995885|ref|XP_002287616.1|	RL38, ribosomal protein 38 60S large ribosomal subunit [Thalassiosira pseudonana CCMP1335] >gi|220976732|gb|EED95059.1| RL38, ribosomal protein 38 60S large ribosomal subunit [Thalassiosira pseudonana CCMP1335]
CL13023.Contig1_All	328	-11.4736	Down	6.51e-10	4.37e-09	gi|112292444|gb|ABI14755.1|	myb-like protein RL2 [Antirrhinum majus]
Unigene41715_All	372	-11.4725	Down	3.89e-11	2.84e-10	--	--
Unigene42232_All	394	-11.4721	Down	9.5e-12	7.22e-11	gi|70568819|dbj|BAE06271.1|	cyclin A [Scutellaria baicalensis]
Unigene42444_All	208	-11.4717	Down	1.51e-06	7.38e-06	gi|225426086|ref|XP_002272144.1|	PREDICTED: disease resistance response protein 206-like [Vitis vinifera]
Unigene39398_All	1108	-11.4687	Down	1.22e-31	1.98e-30	gi|302843366|ref|XP_002953225.1|	hypothetical protein VOLCADRAFT_63308 [Volvox carteri f. nagariensis] >gi|300261612|gb|EFJ45824.1| hypothetical protein VOLCADRAFT_63308 [Volvox carteri f. nagariensis]
CL11126.Contig3_All	374	-11.4648	Down	3.89e-11	2.85e-10	gi|346652135|gb|AEO44493.1|	ribosomal protein S7 [Porphyra haitanensis]
CL13499.Contig13_All	231	-11.4648	Down	3.7e-07	1.93e-06	gi|326520936|dbj|BAJ92831.1|	predicted protein [Hordeum vulgare subsp. vulgare]
Unigene34981_All	453	-11.4584	Down	2.8e-13	2.33e-12	--	--
Unigene39483_All	266	-11.4539	Down	4.47e-08	2.57e-07	gi|348685615|gb|EGZ25430.1|	hypothetical protein PHYSODRAFT_285079 [Phytophthora sojae]
Unigene41620_All	455	-11.4521	Down	2.8e-13	2.33e-12	gi|298708778|emb|CBJ30739.1|	EsV-1-166 [Ectocarpus siliculosus]
Unigene41403_All	779	-11.4481	Down	3.74e-22	4.61e-21	gi|357449355|ref|XP_003594954.1|	Plasma membrane ATPase [Medicago truncatula] >gi|355484002|gb|AES65205.1| Plasma membrane ATPase [Medicago truncatula]
CL14440.Contig2_All	323	-11.4468	Down	1.32e-09	8.67e-09	gi|326527313|dbj|BAK04598.1|	predicted protein [Hordeum vulgare subsp. vulgare]
Unigene24929_All	335	-11.4431	Down	6.51e-10	4.37e-09	gi|296084139|emb|CBI24527.3|	unnamed protein product [Vitis vinifera]
Unigene42324_All	202	-11.4359	Down	3.06e-06	1.44e-05	--	--
Unigene11263_All	461	-11.4332	Down	2.8e-13	2.33e-12	--	--
CL8406.Contig2_All	555	-11.4226	Down	9.98e-16	9.47e-15	gi|255538218|ref|XP_002510174.1|	serine-threonine protein kinase, plant-type, putative [Ricinus communis] >gi|223550875|gb|EEF52361.1| serine-threonine protein kinase, plant-type, putative [Ricinus communis]
CL14047.Contig3_All	726	-11.4204	Down	2.56e-20	2.96e-19	gi|325187541|emb|CCA22079.1|	60S acidic ribosomal protein P0 putative [Albugo laibachii Nc14]
CL42.Contig1_All	239	-11.4157	Down	3.7e-07	1.93e-06	gi|242032671|ref|XP_002463730.1|	hypothetical protein SORBIDRAFT_01g005020 [Sorghum bicolor] >gi|241917584|gb|EER90728.1| hypothetical protein SORBIDRAFT_01g005020 [Sorghum bicolor]
Unigene42355_All	444	-11.4152	Down	1.15e-12	9.21e-12	gi|293331579|ref|NP_001169146.1|	uncharacterized protein LOC100382991 [Zea mays]
Unigene32231_All	217	-11.4106	Down	1.51e-06	7.39e-06	--	--
Unigene42375_All	298	-11.4055	Down	1.09e-08	6.63e-08	--	--
Unigene42348_All	218	-11.404	Down	1.51e-06	7.38e-06	--	--
Unigene40770_All	438	-11.3974	Down	2.32e-12	1.83e-11	gi|303287975|ref|XP_003063276.1|	predicted protein [Micromonas pusilla CCMP1545] >gi|226455108|gb|EEH52412.1| predicted protein [Micromonas pusilla CCMP1545]
Unigene42434_All	219	-11.3974	Down	1.51e-06	7.38e-06	--	--
Unigene8862_All	1049	-11.3972	Down	1.4e-28	2.09e-27	gi|52631037|gb|AAU84988.1|	anthranilate synthase alpha 1 [Camptotheca acuminata]
Unigene39213_All	220	-11.3908	Down	1.51e-06	7.39e-06	gi|224004780|ref|XP_002296041.1|	F-type H-ATPase beta subunit [Thalassiosira pseudonana CCMP1335] >gi|209586073|gb|ACI64758.1| F-type H-ATPase beta subunit [Thalassiosira pseudonana CCMP1335]
CL4718.Contig2_All	672	-11.3899	Down	1.76e-18	1.89e-17	gi|147780817|emb|CAN74915.1|	hypothetical protein VITISV_041669 [Vitis vinifera]
Unigene41726_All	233	-11.382	Down	7.49e-07	3.78e-06	gi|326526297|dbj|BAJ97165.1|	predicted protein [Hordeum vulgare subsp. vulgare]
CL4921.Contig1_All	690	-11.3765	Down	8.69e-19	9.47e-18	gi|326527313|dbj|BAK04598.1|	predicted protein [Hordeum vulgare subsp. vulgare]
Unigene31951_All	235	-11.3697	Down	7.49e-07	3.79e-06	--	--
CL12222.Contig1_All	459	-11.3673	Down	1.15e-12	9.21e-12	gi|306485924|gb|ADM92609.1|	flowering locus T-like protein FT2 [Beta vulgaris] >gi|306485926|gb|ADM92610.1| flowering locus T-like protein FT2 [Beta vulgaris]
Unigene40701_All	260	-11.3613	Down	1.83e-07	9.87e-07	--	--
Unigene42364_All	414	-11.36	Down	1.92e-11	1.43e-10	gi|326506628|dbj|BAJ91355.1|	predicted protein [Hordeum vulgare subsp. vulgare]
CL7652.Contig4_All	1042	-11.3585	Down	1.16e-27	1.69e-26	gi|255546445|ref|XP_002514282.1|	conserved hypothetical protein [Ricinus communis] >gi|223546738|gb|EEF48236.1| conserved hypothetical protein [Ricinus communis]
Unigene37956_All	249	-11.3566	Down	3.7e-07	1.93e-06	gi|168047145|ref|XP_001776032.1|	predicted protein [Physcomitrella patens subsp. patens] >gi|162672690|gb|EDQ59224.1| predicted protein [Physcomitrella patens subsp. patens]
Unigene3101_All	380	-11.3544	Down	1.59e-10	1.12e-09	gi|224066773|ref|XP_002302208.1|	predicted protein [Populus trichocarpa] >gi|222843934|gb|EEE81481.1| predicted protein [Populus trichocarpa]
Unigene39369_All	333	-11.3522	Down	2.67e-09	1.71e-08	--	--
Unigene42435_All	250	-11.3508	Down	3.7e-07	1.93e-06	--	--
Unigene40753_All	203	-11.3463	Down	6.2e-06	2.8e-05	gi|225626263|gb|ACN97181.1|	peroxidase [Populus trichocarpa]
Unigene39188_All	539	-11.342	Down	1.67e-14	1.49e-13	gi|297850024|ref|XP_002892893.1|	HSP70B [Arabidopsis lyrata subsp. lyrata] >gi|297338735|gb|EFH69152.1| HSP70B [Arabidopsis lyrata subsp. lyrata]
Unigene42359_All	288	-11.3393	Down	4.47e-08	2.56e-07	gi|326487708|dbj|BAK05526.1|	predicted protein [Hordeum vulgare subsp. vulgare]
CL11349.Contig1_All	253	-11.3335	Down	3.7e-07	1.94e-06	gi|2493971|sp|Q41346.1|CYC_STELP	RecName: Full=Cytochrome c >gi|440586|emb|CAA79708.1| mitochondrial cytochrome c [Stellaria longipes]
CL10922.Contig2_All	327	-11.326	Down	5.4e-09	3.38e-08	gi|326504742|dbj|BAK06662.1|	predicted protein [Hordeum vulgare subsp. vulgare]
Unigene40866_All	267	-11.323	Down	1.83e-07	9.87e-07	--	--
Unigene42464_All	219	-11.3194	Down	3.06e-06	1.44e-05	--	--
Unigene41500_All	280	-11.3185	Down	9.04e-08	5.03e-07	--	--
Unigene41543_All	390	-11.3169	Down	1.59e-10	1.12e-09	--	--
CL8574.Contig3_All	317	-11.3163	Down	1.09e-08	6.64e-08	gi|225429317|ref|XP_002271252.1|	PREDICTED: probable indole-3-acetic acid-amido synthetase GH3.1 [Vitis vinifera]
CL3515.Contig1_All	415	-11.3148	Down	3.89e-11	2.84e-10	gi|6448482|emb|CAB61222.1|	cyclin D3a [Antirrhinum majus]
Unigene13467_All	269	-11.3122	Down	1.83e-07	9.88e-07	--	--
CL9678.Contig1_All	257	-11.311	Down	3.7e-07	1.93e-06	gi|356572966|ref|XP_003554636.1|	PREDICTED: 60S ribosomal protein L18-3-like [Glycine max]
Unigene41518_All	282	-11.3082	Down	9.04e-08	5.03e-07	--	--
CL9380.Contig2_All	569	-11.2955	Down	8.27e-15	7.5e-14	gi|157273664|gb|ABV27486.1|	fasciclin-like arabinogalactan protein 15 [Gossypium hirsutum]
Unigene39916_All	446	-11.2932	Down	9.5e-12	7.22e-11	gi|217074324|gb|ACJ85522.1|	unknown [Medicago truncatula] >gi|388501384|gb|AFK38758.1| unknown [Medicago truncatula]
CL8272.Contig2_All	361	-11.2864	Down	1.32e-09	8.67e-09	gi|224137628|ref|XP_002327173.1|	predicted protein [Populus trichocarpa] >gi|222835488|gb|EEE73923.1| predicted protein [Populus trichocarpa]
Unigene16791_All	212	-11.2838	Down	6.2e-06	2.8e-05	--	--
CL1313.Contig2_All	262	-11.2831	Down	3.7e-07	1.93e-06	gi|225463055|ref|XP_002268417.1|	PREDICTED: uncharacterized protein LOC100267143 [Vitis vinifera] >gi|296084555|emb|CBI25576.3| unnamed protein product [Vitis vinifera]
Unigene7032_All	287	-11.2829	Down	9.04e-08	5.03e-07	gi|297736346|emb|CBI25069.3|	unnamed protein product [Vitis vinifera]
CL8041.Contig1_All	225	-11.2804	Down	3.06e-06	1.44e-05	--	--
CL8272.Contig1_All	263	-11.2776	Down	3.7e-07	1.93e-06	gi|224137628|ref|XP_002327173.1|	predicted protein [Populus trichocarpa] >gi|222835488|gb|EEE73923.1| predicted protein [Populus trichocarpa]
Unigene28623_All	213	-11.277	Down	6.2e-06	2.8e-05	--	--
Unigene41777_All	226	-11.274	Down	3.06e-06	1.44e-05	--	--
CL5767.Contig2_All	201	-11.2732	Down	1.25e-05	5.43e-05	gi|242074198|ref|XP_002447035.1|	hypothetical protein SORBIDRAFT_06g027330 [Sorghum bicolor] >gi|241938218|gb|EES11363.1| hypothetical protein SORBIDRAFT_06g027330 [Sorghum bicolor]
CL10767.Contig2_All	277	-11.2699	Down	1.83e-07	9.88e-07	gi|288300158|gb|ADC45382.1|	phosphate-repressible phosphate permease [Cleistogenes songorica]
CL1455.Contig2_All	290	-11.2679	Down	9.04e-08	5.04e-07	gi|167997115|ref|XP_001751264.1|	predicted protein [Physcomitrella patens subsp. patens] >gi|162697245|gb|EDQ83581.1| predicted protein [Physcomitrella patens subsp. patens]
Unigene41408_All	215	-11.2635	Down	6.2e-06	2.8e-05	gi|225436926|ref|XP_002275123.1|	PREDICTED: uncharacterized protein LOC100261455 [Vitis vinifera] >gi|296086700|emb|CBI32335.3| unnamed protein product [Vitis vinifera]
Unigene39030_All	253	-11.2632	Down	7.49e-07	3.79e-06	gi|302843059|ref|XP_002953072.1|	component of cytosolic 80S ribosome and 40S small subunit [Volvox carteri f. nagariensis] >gi|300261783|gb|EFJ45994.1| component of cytosolic 80S ribosome and 40S small subunit [Volvox carteri f. nagariensis]
CL3763.Contig2_All	203	-11.2589	Down	1.25e-05	5.43e-05	gi|315321248|gb|ADU04750.1|	ubiquitin extension protein, partial [Mesostigma viride] >gi|315321250|gb|ADU04751.1| ubiquitin extension protein, partial [Mesostigma viride]
Unigene42376_All	268	-11.2505	Down	3.7e-07	1.93e-06	gi|357444481|ref|XP_003592518.1|	40S ribosomal protein S18 [Medicago truncatula] >gi|355481566|gb|AES62769.1| 40S ribosomal protein S18 [Medicago truncatula]
CL8357.Contig2_All	217	-11.2502	Down	6.2e-06	2.8e-05	gi|115435162|ref|NP_001042339.1|	Os01g0205500 [Oryza sativa Japonica Group] >gi|113531870|dbj|BAF04253.1| Os01g0205500 [Oryza sativa Japonica Group]
Unigene21346_All	243	-11.2473	Down	1.51e-06	7.39e-06	--	--
Unigene42537_All	205	-11.2448	Down	1.25e-05	5.42e-05	--	--
CL8090.Contig3_All	476	-11.2389	Down	4.7e-12	3.64e-11	gi|326504366|dbj|BAJ91015.1|	predicted protein [Hordeum vulgare subsp. vulgare]
Unigene42467_All	206	-11.2377	Down	1.25e-05	5.42e-05	gi|255559927|ref|XP_002520982.1|	F-box/leucine rich repeat protein, putative [Ricinus communis] >gi|223539819|gb|EEF41399.1| F-box/leucine rich repeat protein, putative [Ricinus communis]
CL6236.Contig2_All	644	-11.2372	Down	4.93e-16	4.75e-15	gi|226528409|ref|NP_001147361.1|	60S ribosomal protein L5-2 [Zea mays] >gi|195610506|gb|ACG27083.1| 60S ribosomal protein L5-2 [Zea mays]
Unigene41750_All	696	-11.2362	Down	2.94e-17	3e-16	gi|384245039|gb|EIE18535.1|	hypothetical protein COCSUDRAFT_60204 [Coccomyxa subellipsoidea C-169]
Unigene42385_All	284	-11.2339	Down	1.83e-07	9.87e-07	--	--
Unigene41820_All	246	-11.2297	Down	1.51e-06	7.38e-06	gi|18408550|ref|NP_564878.1|	60S ribosomal protein L10-3 [Arabidopsis thaliana] >gi|297838747|ref|XP_002887255.1| 60S ribosomal protein L10 [Arabidopsis lyrata subsp. lyrata] >gi|75249285|sp|Q93W22.1|RL103_ARATH RecName: Full=60S ribosomal protein L10-3 >gi|14194141|gb|AAK56265.1|AF367276_1 At1g66580/T12I7_3 [Arabidopsis thaliana] >gi|15777885|gb|AAL05903.1| At1g66580/T12I7_3 [Arabidopsis thaliana] >gi|297333096|gb|EFH63514.…
Unigene41402_All	272	-11.2291	Down	3.7e-07	1.93e-06	--	--
CL1835.Contig2_All	1391	-11.2238	Down	1.77e-33	3e-32	gi|46430477|dbj|BAD16685.1|	plasma membrane H+-ATPase [Daucus carota]
CL13164.Contig1_All	403	-11.2238	Down	3.22e-10	2.22e-09	gi|326491419|dbj|BAJ94187.1|	predicted protein [Hordeum vulgare subsp. vulgare]
Unigene42367_All	221	-11.2238	Down	6.2e-06	2.8e-05	gi|145336209|ref|NP_174179.3|	GDSL esterase/lipase [Arabidopsis thaliana] >gi|75173087|sp|Q9FXJ1.1|GDL6_ARATH RecName: Full=GDSL esterase/lipase At1g28570; AltName: Full=Extracellular lipase At1g28570; Flags: Precursor >gi|10764860|gb|AAG22837.1|AC007508_14 F1K23.19 [Arabidopsis thaliana] >gi|332192873|gb|AEE30994.1| GDSL esterase/lipase [Arabidopsis thaliana]
CL4265.Contig4_All	742	-11.2218	Down	3.56e-18	3.78e-17	gi|225446121|ref|XP_002270416.1|	PREDICTED: probable xyloglucan endotransglucosylase/hydrolase protein 23 [Vitis vinifera]
CL10003.Contig2_All	313	-11.2192	Down	4.47e-08	2.57e-07	gi|326509435|dbj|BAJ91634.1|	predicted protein [Hordeum vulgare subsp. vulgare]
Unigene13329_All	248	-11.218	Down	1.51e-06	7.39e-06	--	--
Unigene42439_All	222	-11.2173	Down	6.2e-06	2.8e-05	gi|326487708|dbj|BAK05526.1|	predicted protein [Hordeum vulgare subsp. vulgare]
CL7652.Contig6_All	1346	-11.2163	Down	2.97e-32	4.9e-31	gi|297738806|emb|CBI28051.3|	unnamed protein product [Vitis vinifera]
Unigene41265_All	223	-11.2108	Down	6.2e-06	2.8e-05	gi|356517066|ref|XP_003527211.1|	PREDICTED: malate dehydrogenase, mitochondrial-like [Glycine max]
CL44.Contig1_All	945	-11.21	Down	9.13e-23	1.15e-21	gi|332071116|gb|AED99877.1|	cytochrome P450 [Panax notoginseng]
Unigene31545_All	276	-11.2081	Down	3.7e-07	1.93e-06	--	--
Unigene2153_All	750	-11.2064	Down	3.56e-18	3.78e-17	gi|225447292|ref|XP_002273713.1|	PREDICTED: glutamate receptor 3.7 [Vitis vinifera]
CL6155.Contig2_All	316	-11.2054	Down	4.47e-08	2.57e-07	gi|326501584|dbj|BAK02581.1|	predicted protein [Hordeum vulgare subsp. vulgare]
CL8672.Contig1_All	290	-11.2038	Down	1.83e-07	9.88e-07	gi|225445005|ref|XP_002282984.1|	PREDICTED: 60S ribosomal protein L31 [Vitis vinifera]
Unigene9716_All	277	-11.2028	Down	3.7e-07	1.93e-06	gi|359473008|ref|XP_002278514.2|	PREDICTED: piriformospora indica-insensitive protein 2-like [Vitis vinifera]
Unigene39623_All	317	-11.2008	Down	4.47e-08	2.57e-07	gi|326488259|dbj|BAJ93798.1|	predicted protein [Hordeum vulgare subsp. vulgare]
CL12645.Contig1_All	397	-11.1981	Down	6.51e-10	4.37e-09	gi|145343549|ref|XP_001416382.1|	ribosomal protein L19 [Ostreococcus lucimarinus CCE9901] >gi|144576607|gb|ABO94675.1| ribosomal protein L19 [Ostreococcus lucimarinus CCE9901]
Unigene39864_All	503	-11.1978	Down	2.32e-12	1.83e-11	gi|255546303|ref|XP_002514211.1|	multidrug resistance protein 1, 2, putative [Ricinus communis] >gi|223546667|gb|EEF48165.1| multidrug resistance protein 1, 2, putative [Ricinus communis]
Unigene41637_All	212	-11.1963	Down	1.25e-05	5.42e-05	gi|387763756|gb|AFJ94676.1|	carotenoid cleavage dioxygenase 4b [Vitis vinifera]
Unigene31914_All	319	-11.1918	Down	4.47e-08	2.57e-07	--	--
Unigene39474_All	200	-11.1873	Down	2.54e-05	0.000105	gi|357502337|ref|XP_003621457.1|	Histone H3 [Medicago truncatula] >gi|355496472|gb|AES77675.1| Histone H3 [Medicago truncatula]
Unigene40934_All	200	-11.1873	Down	2.54e-05	0.000105	gi|326533734|dbj|BAK05398.1|	predicted protein [Hordeum vulgare subsp. vulgare]
Unigene42488_All	227	-11.1852	Down	6.2e-06	2.8e-05	gi|255539705|ref|XP_002510917.1|	leucine rich repeat receptor kinase, putative [Ricinus communis] >gi|223550032|gb|EEF51519.1| leucine rich repeat receptor kinase, putative [Ricinus communis]
Unigene40911_All	548	-11.1838	Down	2.8e-13	2.33e-12	--	--
CL10262.Contig1_All	401	-11.1837	Down	6.51e-10	4.38e-09	gi|116779434|gb|ABK21280.1|	unknown [Picea sitchensis] >gi|116785825|gb|ABK23877.1| unknown [Picea sitchensis] >gi|116792466|gb|ABK26378.1| unknown [Picea sitchensis] >gi|224284611|gb|ACN40038.1| unknown [Picea sitchensis]
Unigene39549_All	415	-11.1815	Down	3.22e-10	2.22e-09	gi|225458653|ref|XP_002284864.1|	PREDICTED: subtilisin-like protease [Vitis vinifera]
Unigene6231_All	241	-11.1813	Down	3.06e-06	1.44e-05	gi|297743261|emb|CBI36128.3|	unnamed protein product [Vitis vinifera]
Unigene39174_All	389	-11.1786	Down	1.32e-09	8.67e-09	gi|168014097|ref|XP_001759592.1|	predicted protein [Physcomitrella patens subsp. patens] >gi|162689131|gb|EDQ75504.1| predicted protein [Physcomitrella patens subsp. patens]
Unigene40821_All	309	-11.1764	Down	9.04e-08	5.03e-07	--	--
CL4023.Contig5_All	296	-11.1742	Down	1.83e-07	9.88e-07	gi|300122711|emb|CBK23277.2|	Ribosomal protein L10e [Blastocystis hominis] >gi|300123491|emb|CBK24763.2| Ribosomal protein L10e [Blastocystis hominis]
Unigene24617_All	636	-11.166	Down	4.09e-15	3.76e-14	gi|224142281|ref|XP_002324487.1|	predicted protein [Populus trichocarpa] >gi|222865921|gb|EEF03052.1| predicted protein [Populus trichocarpa]
Unigene42480_All	203	-11.1658	Down	2.54e-05	0.000105	--	--
CL3423.Contig3_All	244	-11.1634	Down	3.06e-06	1.44e-05	gi|8886726|gb|AAF80560.1|AF192486_1	omega-6 fatty acid desaturase [Sesamum indicum] >gi|59896214|gb|AAX11454.1| microsomal oleic acid desaturase [Sesamum indicum]
Unigene42428_All	217	-11.1627	Down	1.25e-05	5.42e-05	--	--
Unigene41706_All	326	-11.1605	Down	4.47e-08	2.56e-07	gi|302839226|ref|XP_002951170.1|	hypothetical protein VOLCADRAFT_91721 [Volvox carteri f. nagariensis] >gi|300263499|gb|EFJ47699.1| hypothetical protein VOLCADRAFT_91721 [Volvox carteri f. nagariensis]
Unigene40804_All	231	-11.1599	Down	6.2e-06	2.8e-05	gi|357148020|ref|XP_003574592.1|	PREDICTED: germin-like protein 8-14-like [Brachypodium distachyon]
Unigene41057_All	204	-11.1587	Down	2.54e-05	0.000105	--	--
Unigene41466_All	218	-11.1561	Down	1.25e-05	5.42e-05	--	--
Unigene39301_All	450	-11.1549	Down	7.87e-11	5.64e-10	gi|13536983|dbj|BAB40710.1|	BY-2 kinesin-like protein 10 [Nicotiana tabacum]
Unigene9495_All	560	-11.1525	Down	2.8e-13	2.33e-12	gi|297740460|emb|CBI30642.3|	unnamed protein product [Vitis vinifera]
CL7611.Contig2_All	424	-11.1505	Down	3.22e-10	2.22e-09	gi|2970641|gb|AAC06021.1|	xyloglucan endotransglycosylase precursor [Actinidia deliciosa]
Unigene40990_All	219	-11.1494	Down	1.25e-05	5.43e-05	--	--
Unigene42508_All	302	-11.1453	Down	1.83e-07	9.87e-07	gi|299115391|emb|CBN74220.1|	EsV-1-166 [Ectocarpus siliculosus]
Unigene14025_All	220	-11.1429	Down	1.25e-05	5.43e-05	--	--
Unigene40824_All	220	-11.1429	Down	1.25e-05	5.43e-05	--	--
CL8090.Contig4_All	468	-11.1413	Down	3.89e-11	2.84e-10	gi|326504366|dbj|BAJ91015.1|	predicted protein [Hordeum vulgare subsp. vulgare]
CL13189.Contig2_All	303	-11.1405	Down	1.83e-07	9.88e-07	gi|359474353|ref|XP_002265516.2|	PREDICTED: uncharacterized protein LOC100257409 [Vitis vinifera]
CL42.Contig2_All	331	-11.1385	Down	4.47e-08	2.57e-07	gi|206573535|gb|ACI14379.1|	40S ribosomal protein S15-like protein [Forsythia suspensa]
CL207.Contig2_All	387	-11.1354	Down	2.67e-09	1.71e-08	gi|224081361|ref|XP_002306382.1|	predicted protein [Populus trichocarpa] >gi|118482179|gb|ABK93019.1| unknown [Populus trichocarpa] >gi|222855831|gb|EEE93378.1| predicted protein [Populus trichocarpa]
Unigene42365_All	387	-11.1354	Down	2.67e-09	1.71e-08	gi|219885221|gb|ACL52985.1|	unknown [Zea mays]
Unigene39477_All	249	-11.1342	Down	3.06e-06	1.44e-05	gi|15228184|ref|NP_191134.1|	60S ribosomal protein L35a-4 [Arabidopsis thaliana] >gi|27735243|sp|P51422.2|R35A4_ARATH RecName: Full=60S ribosomal protein L35a-4 >gi|17386164|gb|AAL38628.1|AF446895_1 AT3g55750/F1I16_160 [Arabidopsis thaliana] >gi|7263563|emb|CAB81600.1| ribosomal protein [Arabidopsis thaliana] >gi|15450625|gb|AAK96584.1| AT3g55750/F1I16_160 [Arabidopsis thaliana] >gi|21593235|gb|AAM65184.1| ribosomal protein …
Unigene40732_All	346	-11.1335	Down	2.21e-08	1.3e-07	gi|145354011|ref|XP_001421290.1|	predicted protein [Ostreococcus lucimarinus CCE9901] >gi|144581527|gb|ABO99583.1| predicted protein [Ostreococcus lucimarinus CCE9901]
Unigene40972_All	209	-11.1238	Down	2.54e-05	0.000105	--	--
Unigene39419_All	265	-11.1223	Down	1.51e-06	7.39e-06	gi|288300158|gb|ADC45382.1|	phosphate-repressible phosphate permease [Cleistogenes songorica]
Unigene28495_All	363	-11.1209	Down	1.09e-08	6.64e-08	--	--
Unigene14036_All	294	-11.1169	Down	3.7e-07	1.93e-06	gi|225424897|ref|XP_002269734.1|	PREDICTED: uncharacterized protein LOC100253553 [Vitis vinifera]
Unigene39214_All	295	-11.112	Down	3.7e-07	1.93e-06	gi|326499079|dbj|BAK06030.1|	predicted protein [Hordeum vulgare subsp. vulgare]
Unigene39478_All	211	-11.11	Down	2.54e-05	0.000105	gi|359484943|ref|XP_002266413.2|	PREDICTED: U-box domain-containing protein 35-like [Vitis vinifera]
Unigene40949_All	211	-11.11	Down	2.54e-05	0.000105	--	--
Unigene41887_All	211	-11.11	Down	2.54e-05	0.000105	--	--
Unigene10238_All	226	-11.1041	Down	1.25e-05	5.43e-05	--	--
Unigene40669_All	283	-11.1015	Down	7.49e-07	3.79e-06	--	--
Unigene41313_All	453	-11.1009	Down	1.59e-10	1.12e-09	gi|212276005|ref|NP_001130698.1|	uncharacterized protein LOC100191801 [Zea mays]
Unigene41674_All	213	-11.0965	Down	2.54e-05	0.000105	--	--
Unigene13731_All	427	-11.093	Down	6.51e-10	4.37e-09	gi|225447637|ref|XP_002271315.1|	PREDICTED: uncharacterized protein LOC100264907 [Vitis vinifera]
CL5608.Contig1_All	299	-11.0926	Down	3.7e-07	1.93e-06	gi|297820930|ref|XP_002878348.1|	40S ribosomal protein S13 [Arabidopsis lyrata subsp. lyrata] >gi|297324186|gb|EFH54607.1| 40S ribosomal protein S13 [Arabidopsis lyrata subsp. lyrata]
Unigene41473_All	342	-11.0914	Down	4.47e-08	2.56e-07	gi|326487722|dbj|BAK05533.1|	predicted protein [Hordeum vulgare subsp. vulgare]
Unigene40874_All	458	-11.085	Down	1.59e-10	1.12e-09	gi|356524279|ref|XP_003530757.1|	PREDICTED: endoglucanase 8-like [Glycine max]
Unigene4478_All	559	-11.0829	Down	1.15e-12	9.21e-12	--	--
CL13790.Contig2_All	287	-11.0813	Down	7.49e-07	3.79e-06	--	--
Unigene39520_All	201	-11.0806	Down	5.13e-05	0.000202	gi|317373528|sp|Q9LK03.3|PERK2_ARATH	RecName: Full=Proline-rich receptor-like protein kinase PERK2; AltName: Full=Proline-rich extensin-like receptor kinase 2; Short=AtPERK2; AltName: Full=Somatic embryogenesis receptor kinase-like protein
CL13441.Contig1_All	389	-11.0755	Down	5.4e-09	3.37e-08	--	--
Unigene42635_All	202	-11.0734	Down	5.13e-05	0.000202	--	--
Unigene17318_All	332	-11.0727	Down	9.04e-08	5.04e-07	--	--
CL8536.Contig2_All	289	-11.0713	Down	7.49e-07	3.79e-06	gi|397604073|gb|EJK58599.1|	hypothetical protein THAOC_21264 [Thalassiosira oceanica]
CL12268.Contig1_All	405	-11.0698	Down	2.67e-09	1.71e-08	gi|326504742|dbj|BAK06662.1|	predicted protein [Hordeum vulgare subsp. vulgare]
CL8846.Contig1_All	246	-11.0692	Down	6.2e-06	2.8e-05	gi|326531234|dbj|BAK04968.1|	predicted protein [Hordeum vulgare subsp. vulgare]
Unigene6544_All	829	-11.065	Down	0	0	gi|225430734|ref|XP_002266235.1|	PREDICTED: dnaJ homolog subfamily C member 1-like [Vitis vinifera]
CL6725.Contig1_All	305	-11.0639	Down	3.7e-07	1.93e-06	gi|242043060|ref|XP_002459401.1|	hypothetical protein SORBIDRAFT_02g004110 [Sorghum bicolor] >gi|241922778|gb|EER95922.1| hypothetical protein SORBIDRAFT_02g004110 [Sorghum bicolor]
CL10714.Contig2_All	494	-11.0633	Down	3.89e-11	2.85e-10	gi|224092474|ref|XP_002309625.1|	AP2/ERF domain-containing transcription factor [Populus trichocarpa] >gi|222855601|gb|EEE93148.1| AP2/ERF domain-containing transcription factor [Populus trichocarpa]
Unigene39019_All	247	-11.0633	Down	6.2e-06	2.8e-05	gi|326488259|dbj|BAJ93798.1|	predicted protein [Hordeum vulgare subsp. vulgare]
Unigene40887_All	218	-11.0629	Down	2.54e-05	0.000105	--	--
Unigene28480_All	335	-11.0598	Down	9.04e-08	5.04e-07	--	--
Unigene40956_All	219	-11.0564	Down	2.54e-05	0.000105	gi|89242345|gb|ABD64591.1|	ribosomal protein S29 subunit [Chlamydomonas sp. ICE-L]
Unigene40069_All	263	-11.0552	Down	3.06e-06	1.44e-05	--	--
CL4346.Contig3_All	278	-11.0532	Down	1.51e-06	7.39e-06	gi|225437239|ref|XP_002282145.1|	PREDICTED: magnesium transporter MRS2-I-like [Vitis vinifera]
Unigene42399_All	293	-11.0514	Down	7.49e-07	3.78e-06	gi|167997115|ref|XP_001751264.1|	predicted protein [Physcomitrella patens subsp. patens] >gi|162697245|gb|EDQ83581.1| predicted protein [Physcomitrella patens subsp. patens]
Unigene42518_All	220	-11.0498	Down	2.54e-05	0.000105	--	--
Unigene42379_All	309	-11.0451	Down	3.7e-07	1.93e-06	gi|255564292|ref|XP_002523143.1|	Cellulose synthase A catalytic subunit 3 [UDP-forming], putative [Ricinus communis] >gi|223537705|gb|EEF39328.1| Cellulose synthase A catalytic subunit 3 [UDP-forming], putative [Ricinus communis]
Unigene42523_All	236	-11.0416	Down	1.25e-05	5.42e-05	gi|226507094|ref|NP_001141060.1|	uncharacterized protein LOC100273141 [Zea mays]
Unigene42575_All	251	-11.0402	Down	6.2e-06	2.8e-05	--	--
CL1777.Contig3_All	252	-11.0345	Down	6.2e-06	2.8e-05	gi|359487366|ref|XP_002275710.2|	PREDICTED: protein TRANSPARENT TESTA 1-like [Vitis vinifera]
Unigene41180_All	252	-11.0345	Down	6.2e-06	2.8e-05	--	--
Unigene39558_All	386	-11.0323	Down	1.09e-08	6.63e-08	gi|307103908|gb|EFN52165.1|	hypothetical protein CHLNCDRAFT_27155 [Chlorella variabilis]
Unigene13359_All	312	-11.0311	Down	3.7e-07	1.93e-06	gi|224100173|ref|XP_002311773.1|	predicted protein [Populus trichocarpa] >gi|222851593|gb|EEE89140.1| predicted protein [Populus trichocarpa]
CL8090.Contig5_All	223	-11.0303	Down	2.54e-05	0.000105	gi|326504366|dbj|BAJ91015.1|	predicted protein [Hordeum vulgare subsp. vulgare]
Unigene40026_All	223	-11.0303	Down	2.54e-05	0.000105	--	--
Unigene39673_All	238	-11.0294	Down	1.25e-05	5.43e-05	gi|326526297|dbj|BAJ97165.1|	predicted protein [Hordeum vulgare subsp. vulgare]
Unigene40837_All	270	-11.0174	Down	3.06e-06	1.44e-05	gi|224057898|ref|XP_002299379.1|	predicted protein [Populus trichocarpa] >gi|222846637|gb|EEE84184.1| predicted protein [Populus trichocarpa]
Unigene13704_All	255	-11.0174	Down	6.2e-06	2.8e-05	--	--
CL12771.Contig2_All	226	-11.0109	Down	2.54e-05	0.000105	gi|297738193|emb|CBI27394.3|	unnamed protein product [Vitis vinifera]
Unigene40999_All	226	-11.0109	Down	2.54e-05	0.000105	--	--
Unigene42559_All	272	-11.0067	Down	3.06e-06	1.44e-05	--	--
Unigene39668_All	212	-11.0037	Down	5.13e-05	0.000202	gi|300120731|emb|CBK20285.2|	unnamed protein product [Blastocystis hominis]
Unigene40985_All	259	-10.9949	Down	6.2e-06	2.8e-05	--	--
Unigene40801_All	320	-10.9946	Down	3.7e-07	1.93e-06	gi|255547187|ref|XP_002514651.1|	replication factor A 1, rfa1, putative [Ricinus communis] >gi|223546255|gb|EEF47757.1| replication factor A 1, rfa1, putative [Ricinus communis]
CL2649.Contig4_All	229	-10.9919	Down	2.54e-05	0.000105	gi|255537974|ref|XP_002510052.1|	conserved hypothetical protein [Ricinus communis] >gi|223550753|gb|EEF52239.1| conserved hypothetical protein [Ricinus communis]
Unigene35057_All	382	-10.9907	Down	2.21e-08	1.3e-07	gi|302141737|emb|CBI18940.3|	unnamed protein product [Vitis vinifera]
Unigene42771_All	276	-10.9856	Down	3.06e-06	1.44e-05	--	--
Unigene42402_All	307	-10.9841	Down	7.49e-07	3.78e-06	gi|147778583|emb|CAN60309.1|	hypothetical protein VITISV_015004 [Vitis vinifera]
Unigene42605_All	215	-10.9834	Down	5.13e-05	0.000202	--	--
Unigene39984_All	338	-10.9828	Down	1.83e-07	9.87e-07	gi|348684667|gb|EGZ24482.1|	hypothetical protein PHYSODRAFT_483665 [Phytophthora sojae]
Unigene42823_All	200	-10.9809	Down	0.000104	0.000388	--	--
Unigene41485_All	277	-10.9804	Down	3.06e-06	1.44e-05	gi|384245039|gb|EIE18535.1|	hypothetical protein COCSUDRAFT_60204 [Coccomyxa subellipsoidea C-169]
Unigene40845_All	431	-10.9801	Down	2.67e-09	1.71e-08	gi|357454395|ref|XP_003597478.1|	Bifunctional protein aas [Medicago truncatula] >gi|355486526|gb|AES67729.1| Bifunctional protein aas [Medicago truncatula]
CL14051.Contig1_All	216	-10.9767	Down	5.13e-05	0.000202	gi|255587337|ref|XP_002534234.1|	pepsin A, putative [Ricinus communis] >gi|223525662|gb|EEF28148.1| pepsin A, putative [Ricinus communis]
Unigene42611_All	216	-10.9767	Down	5.13e-05	0.000202	--	--
Unigene42477_All	664	-10.9755	Down	6.85e-14	5.91e-13	gi|76262500|gb|ABA41400.1|	pherophorin-C2 protein precursor [Chlamydomonas reinhardtii]
CL12841.Contig1_All	278	-10.9752	Down	3.06e-06	1.44e-05	gi|313586445|gb|ADR71233.1|	40S ribosomal protein S21B [Hevea brasiliensis]
Unigene42607_All	201	-10.9736	Down	0.000104	0.000388	gi|133711801|gb|ABO36619.1|	hypothetical protein LYC_68t000001 [Solanum lycopersicum] >gi|133711816|gb|ABO36633.1| hypothetical protein SUNLYC_67t000002 [Solanum lycopersicum]
CL4932.Contig2_All	310	-10.97	Down	7.49e-07	3.79e-06	gi|255554981|ref|XP_002518528.1|	Xyloglucan endotransglucosylase/hydrolase protein A precursor, putative [Ricinus communis] >gi|223542373|gb|EEF43915.1| Xyloglucan endotransglucosylase/hydrolase protein A precursor, putative [Ricinus communis]
Unigene41083_All	419	-10.9683	Down	5.4e-09	3.37e-08	gi|225462458|ref|XP_002269375.1|	PREDICTED: subtilisin-like protease-like [Vitis vinifera]
Unigene40000_All	234	-10.9608	Down	2.54e-05	0.000105	gi|225427870|ref|XP_002272387.1|	PREDICTED: indole-3-acetic acid-induced protein ARG7-like isoform 1 [Vitis vinifera]
Unigene39524_All	406	-10.9593	Down	1.09e-08	6.63e-08	gi|224002899|ref|XP_002291121.1|	nucleoside diphosphate kinase [Thalassiosira pseudonana CCMP1335] >gi|220972897|gb|EED91228.1| nucleoside diphosphate kinase [Thalassiosira pseudonana CCMP1335]
Unigene42505_All	471	-10.9516	Down	6.51e-10	4.37e-09	gi|302853250|ref|XP_002958141.1|	hypothetical protein VOLCADRAFT_99352 [Volvox carteri f. nagariensis] >gi|300256502|gb|EFJ40766.1| hypothetical protein VOLCADRAFT_99352 [Volvox carteri f. nagariensis]
Unigene20640_All	205	-10.9452	Down	0.000104	0.000389	gi|359492027|ref|XP_002282806.2|	PREDICTED: uncharacterized protein LOC100257562 [Vitis vinifera] >gi|302142306|emb|CBI19509.3| unnamed protein product [Vitis vinifera]
Unigene41093_All	285	-10.9394	Down	3.06e-06	1.44e-05	--	--
Unigene42744_All	206	-10.9382	Down	0.000104	0.000388	--	--
Unigene2812_All	317	-10.9378	Down	7.49e-07	3.79e-06	--	--
Unigene40729_All	222	-10.9372	Down	5.13e-05	0.000202	gi|300175827|emb|CBK21823.2|	unnamed protein product [Blastocystis hominis]
CL11719.Contig1_All	1587	-10.936	Down	2.46e-31	3.96e-30	gi|320462772|dbj|BAJ65440.1|	gibberellin 20-oxidase [Torenia fournieri] >gi|323098310|dbj|BAJ76661.1| gibberellin 20-oxidase [Torenia fournieri]
Unigene40750_All	318	-10.9333	Down	7.49e-07	3.78e-06	--	--
CL13622.Contig1_All	334	-10.9329	Down	3.7e-07	1.93e-06	gi|326524259|dbj|BAK00513.1|	predicted protein [Hordeum vulgare subsp. vulgare]
Unigene35621_All	239	-10.9303	Down	2.54e-05	0.000105	--	--
Unigene42401_All	239	-10.9303	Down	2.54e-05	0.000105	gi|255082406|ref|XP_002504189.1|	predicted protein [Micromonas sp. RCC299] >gi|226519457|gb|ACO65447.1| predicted protein [Micromonas sp. RCC299]
Unigene14131_All	303	-10.929	Down	1.51e-06	7.39e-06	gi|296084574|emb|CBI25595.3|	unnamed protein product [Vitis vinifera]
Unigene7006_All	463	-10.9273	Down	1.32e-09	8.66e-09	--	--
Unigene40857_All	320	-10.9242	Down	7.49e-07	3.78e-06	gi|225685853|dbj|BAH30213.1|	methionine S-adenosyl transferase [Cylindrotheca closterium]
CL7865.Contig2_All	256	-10.9242	Down	1.25e-05	5.43e-05	--	--
CL7510.Contig1_All	385	-10.9205	Down	4.47e-08	2.57e-07	gi|224098656|ref|XP_002311231.1|	predicted protein [Populus trichocarpa] >gi|222851051|gb|EEE88598.1| predicted protein [Populus trichocarpa]
CL12098.Contig2_All	225	-10.9178	Down	5.13e-05	0.000202	gi|326499265|dbj|BAK06123.1|	predicted protein [Hordeum vulgare subsp. vulgare]
Unigene42578_All	225	-10.9178	Down	5.13e-05	0.000202	gi|348669583|gb|EGZ09405.1|	GTP-binding protein [Phytophthora sojae]
CL3603.Contig1_All	209	-10.9173	Down	0.000104	0.000389	gi|326521440|dbj|BAJ96923.1|	predicted protein [Hordeum vulgare subsp. vulgare]
Unigene39178_All	209	-10.9173	Down	0.000104	0.000389	gi|147777892|emb|CAN71376.1|	hypothetical protein VITISV_001491 [Vitis vinifera]
Unigene42781_All	209	-10.9173	Down	0.000104	0.000388	--	--
Unigene41305_All	613	-10.9124	Down	2.32e-12	1.83e-11	gi|255544772|ref|XP_002513447.1|	conserved hypothetical protein [Ricinus communis] >gi|223547355|gb|EEF48850.1| conserved hypothetical protein [Ricinus communis]
Unigene42465_All	355	-10.912	Down	1.83e-07	9.87e-07	gi|212276005|ref|NP_001130698.1|	uncharacterized protein LOC100191801 [Zea mays]
Unigene6991_All	243	-10.9063	Down	2.54e-05	0.000105	--	--
CL4632.Contig3_All	308	-10.9054	Down	1.51e-06	7.39e-06	gi|255080798|ref|XP_002503972.1|	predicted protein [Micromonas sp. RCC299] >gi|226519239|gb|ACO65230.1| predicted protein [Micromonas sp. RCC299]
Unigene42636_All	211	-10.9036	Down	0.000104	0.000388	--	--
Unigene20836_All	441	-10.8945	Down	5.4e-09	3.37e-08	gi|300079000|gb|ADJ67431.1|	ethylene response factor 2 [Actinidia deliciosa]
CL4487.Contig2_All	311	-10.8914	Down	1.51e-06	7.39e-06	gi|300872384|gb|ACU82387.2|	peroxidase 1 [Rubia cordifolia]
Unigene42565_All	262	-10.8908	Down	1.25e-05	5.42e-05	gi|255558192|ref|XP_002520123.1|	Serine/threonine-protein kinase PBS1, putative [Ricinus communis] >gi|223540615|gb|EEF42178.1| Serine/threonine-protein kinase PBS1, putative [Ricinus communis]
CL8177.Contig1_All	213	-10.89	Down	0.000104	0.000389	--	--
Unigene42812_All	246	-10.8886	Down	2.54e-05	0.000105	gi|224100173|ref|XP_002311773.1|	predicted protein [Populus trichocarpa] >gi|222851593|gb|EEE89140.1| predicted protein [Populus trichocarpa]
Unigene41281_All	263	-10.8853	Down	1.25e-05	5.42e-05	gi|70568834|dbj|BAE06274.1|	topoisomerase II [Scutellaria baicalensis]
Unigene42415_All	248	-10.8769	Down	2.54e-05	0.000105	gi|168063533|ref|XP_001783725.1|	predicted protein [Physcomitrella patens subsp. patens] >gi|162664731|gb|EDQ51439.1| predicted protein [Physcomitrella patens subsp. patens]
Unigene40718_All	233	-10.8674	Down	5.13e-05	0.000202	--	--
Unigene41163_All	350	-10.8653	Down	3.7e-07	1.93e-06	gi|297746233|emb|CBI16289.3|	unnamed protein product [Vitis vinifera]
Unigene40237_All	200	-10.8653	Down	0.00021	0.000746	gi|348676452|gb|EGZ16270.1|	hypothetical protein PHYSODRAFT_510163 [Phytophthora sojae]
CL7715.Contig1_All	367	-10.864	Down	1.83e-07	9.88e-07	gi|14192682|gb|AAK54465.1|	cold-induced glucosyl transferase [Solanum sogarandinum]
CL3205.Contig2_All	534	-10.8636	Down	1.59e-10	1.12e-09	gi|116781555|gb|ABK22151.1|	unknown [Picea sitchensis]
CL14284.Contig1_All	217	-10.8631	Down	0.000104	0.000389	gi|302837828|ref|XP_002950473.1|	component of cytosolic 80S ribosome and 60S large subunit [Volvox carteri f. nagariensis] >gi|300264478|gb|EFJ48674.1| component of cytosolic 80S ribosome and 60S large subunit [Volvox carteri f. nagariensis]
CL8853.Contig1_All	518	-10.8616	Down	3.22e-10	2.22e-09	gi|255583893|ref|XP_002532696.1|	amino acid transporter, putative [Ricinus communis] >gi|223527563|gb|EEF29681.1| amino acid transporter, putative [Ricinus communis]
Unigene41642_All	739	-10.8542	Down	3.38e-14	2.97e-13	gi|357133584|ref|XP_003568404.1|	PREDICTED: uncharacterized protein LOC100846200 [Brachypodium distachyon]
Unigene6382_All	303	-10.851	Down	3.06e-06	1.44e-05	gi|224119228|ref|XP_002331260.1|	predicted protein [Populus trichocarpa] >gi|222873685|gb|EEF10816.1| predicted protein [Populus trichocarpa]
Unigene38663_All	219	-10.8499	Down	0.000104	0.000389	--	--
Unigene40086_All	219	-10.8499	Down	0.000104	0.000389	--	--
Unigene40266_All	253	-10.8482	Down	2.54e-05	0.000105	--	--
CL2244.Contig2_All	675	-10.8474	Down	5.67e-13	4.63e-12	gi|256032543|pdb|3E6A|O	Chain O, Crystal Structure And Functional Analysis Of Glyceraldehyde- 3-Phosphate Dehydrogenase From Oryza Sativa >gi|256032544|pdb|3E6A|A Chain A, Crystal Structure And Functional Analysis Of Glyceraldehyde- 3-Phosphate Dehydrogenase From Oryza Sativa >gi|256032545|pdb|3E6A|B Chain B, Crystal Structure And Functional Analysis Of Glyceraldehyde- 3-Phosphate Dehydrogenase From Oryza Sativa >gi|256…
Unigene39625_All	220	-10.8433	Down	0.000104	0.000389	gi|326506754|dbj|BAJ91418.1|	predicted protein [Hordeum vulgare subsp. vulgare]
Unigene40769_All	254	-10.8424	Down	2.54e-05	0.000105	--	--
Unigene39291_All	322	-10.8412	Down	1.51e-06	7.39e-06	gi|326511343|dbj|BAJ87685.1|	predicted protein [Hordeum vulgare subsp. vulgare]
Unigene39965_All	339	-10.841	Down	7.49e-07	3.79e-06	--	--
Unigene40974_All	306	-10.8368	Down	3.06e-06	1.44e-05	gi|388501862|gb|AFK38997.1|	unknown [Medicago truncatula]
Unigene39620_All	289	-10.8368	Down	6.2e-06	2.8e-05	gi|15235179|ref|NP_192801.1|	Glutaredoxin family protein [Arabidopsis thaliana] >gi|4115916|gb|AAD03427.1| F3H7.9 gene product [Arabidopsis thaliana] >gi|332657511|gb|AEE82911.1| Glutaredoxin family protein [Arabidopsis thaliana]
