# Supplementary material for: Compatible solute, transporter protein, transcription factor, and hormone-related gene expression provides an indicator of drought stress in Paulownia fortunei
Source: Funct Integr Genomics. 2014 May 7;14(3):479–91. doi: 10.1007/s10142-014-0373-4 (PMC4137158; doi:10.1007/s10142-014-0373-4)
Supplement: Supplementary file 10 — (XLSX 3050 kb) [file 10142_2014_373_MOESM10_ESM.xlsx]

## Sheet: Sheet1
Supplemental Table 5 Consistently differetially expressed genes of PF2W25-12D vs. PF2W75 and PF4W25-12D vs. PF4W75
GeneID	B2_FPKM	B4_FPKM	B2H_FPKM	B4H_FPKM	Nr-ID	Nr-Score	Nr-Evalue	Nr-annotation	Nt-ID	Nt-Score	Nt-Evalue	Nt-annotation	Swissprot-ID	Swissprot-Score	Swissprot-Evalue	Swissprot-annotation	COG-Protein-or-Domain	COG-Score	COG-Evalue	COG-ID	COG-Function-Description	KO_id	KEGG-Evalue	KEGG-Score	KEGG-Gene	ko_definition	GO-BiologicalProcess	GO-MolecularFunction	Go-CellularComponent
CL10004.Contig1_All	0.1337	0.6505	3.6857	4.45	--	--	--	--	--	--	--	--	--	--	--	--	--	--	--	--	--	--	--	--	--	--	-	-	-
CL10004.Contig2_All	0.5072	0.2961	7.0411	1.4952	--	--	--	--	--	--	--	--	--	--	--	--	--	--	--	--	--	--	--	--	--	--	-	-	-
CL10014.Contig3_All	11.0448	6.9749	0.5287	1.5432	gi|225458352|ref|XP_002281702.1|	486.9	6e-136	PREDICTED: uncharacterized protein LOC100264365 [Vitis vinifera] >gi|302142455|emb|CBI19658.3| unnamed protein product [Vitis vinifera]	gi|115451352|ref|NM_001055812.1|	127	6e-26	Oryza sativa Japonica Group Os03g0198300 (Os03g0198300) mRNA, complete cds	sp|Q9SU08|AUXI1_ARATH	146	7e-35	Auxilin-related protein 1 OS=Arabidopsis thaliana GN=At4g12780 PE=1 SV=2	--	--	--	--	--	K11294	5e-06	52	ath:AT3G18610	nucleolin	GO:0009902//chloroplast relocation	-	GO:0005737//cytoplasm
CL10015.Contig1_All	10.1599	20.2124	4.5262	8.8517	gi|334185070|ref|NP_187076.2|	110.5	1e-23	plastid transcriptionally active 3 [Arabidopsis thaliana] >gi|332640537|gb|AEE74058.1| plastid transcriptionally active 3 [Arabidopsis thaliana]	--	--	--	--	--	--	--	--	--	--	--	--	--	--	--	--	--	--	GO:0045036//protein targeting to chloroplast;GO:0016556//mRNA modification;GO:0045893//positive regulation of transcription, DNA-dependent;GO:0042793//transcription from plastid promoter	GO:1901363;GO:0016740//transferase activity;GO:0097159//organic cyclic compound binding	GO:0016020//membrane;GO:0009507//chloroplast;GO:0009508//plastid chromosome
CL10018.Contig1_All	101.325	78.1962	332.1	156.852	gi|154362215|gb|ABS80935.1|	534.6	2e-150	putative NAC transcription factor [Avicennia marina]	gi|352144589|gb|JF760207.1|	375	1e-100	Salvia miltiorrhiza NAC domain-containing protein 1 mRNA, complete cds	sp|Q39013|NAC2_ARATH	373	3e-103	NAC domain-containing protein 2 OS=Arabidopsis thaliana GN=NAC002 PE=2 SV=2	--	--	--	--	--	--	--	--	--	--	GO:0009788//negative regulation of abscisic acid mediated signaling pathway;GO:0001666//response to hypoxia;GO:0009753//response to jasmonic acid stimulus;GO:0009744//response to sucrose stimulus;GO:0009620//response to fungus;GO:0009416//response to light stimulus;GO:0006355//regulation of transcription, DNA-dependent;GO:0009611//response to wounding;GO:0009751//response to salicylic acid stimul…	GO:0003677//DNA binding	GO:0005634//nucleus
CL10022.Contig2_All	21.246	5.5461	1.9556	1.314	gi|225443584|ref|XP_002278515.1|	164.5	1e-39	PREDICTED: glutaredoxin-C9-like [Vitis vinifera]	--	--	--	--	sp|Q9SGP6|GRXC9_ARATH	127	8e-30	Glutaredoxin-C9 OS=Arabidopsis thaliana GN=GRXC9 PE=1 SV=1	--	--	--	--	--	K03676	3e-12	70.1	bdi:100821530	glutaredoxin 3	GO:0031348//negative regulation of defense response;GO:0009611//response to wounding;GO:0009605//response to external stimulus;GO:0009867//jasmonic acid mediated signaling pathway;GO:0035304//regulation of protein dephosphorylation;GO:0009862//systemic acquired resistance, salicylic acid mediated signaling pathway;GO:0009414//response to water deprivation;GO:0010363//regulation of plant-type hype…	GO:0005515//protein binding	-
CL10028.Contig2_All	3.2421	0.5983	13.3178	5.5104	gi|225436687|ref|XP_002263127.1|	716.8	0	PREDICTED: fatty acyl-CoA reductase 3 isoform 1 [Vitis vinifera] >gi|296084944|emb|CBI28353.3| unnamed protein product [Vitis vinifera]	gi|359479526|ref|XM_003632236.1|	141	3e-30	PREDICTED: Vitis vinifera fatty acyl-CoA reductase 3-like, transcript variant 2 (LOC100259719), mRNA	sp|Q93ZB9|FACR3_ARATH	627	8e-180	Fatty acyl-CoA reductase 3 OS=Arabidopsis thaliana GN=FAR3 PE=2 SV=1	Rv0101_4	55.8	2e-07	COG3320	Putative dehydrogenase domain of multifunctional non-ribosomal peptide synthetases and related enzymes	K13356	0	716	vvi:100259719	fatty acyl-CoA reductase [EC:1.2.1.-]	GO:0010025//wax biosynthetic process;GO:0055114//oxidation-reduction process	GO:0080019//fatty-acyl-CoA reductase (alcohol-forming) activity;GO:0000166//nucleotide binding	GO:0005783//endoplasmic reticulum
CL1003.Contig1_All	5.8652	4.1652	1.4934	1.8912	gi|225452821|ref|XP_002283575.1|	352.1	6e-96	PREDICTED: myb-related protein 306 isoform 1 [Vitis vinifera]	gi|225452820|ref|XM_002283539.1|	188	7e-45	PREDICTED: Vitis vinifera myb-related protein 306-like, transcript variant 1 (LOC100257755), mRNA	sp|P81392|MYB06_ANTMA	271	4e-73	Myb-related protein 306 OS=Antirrhinum majus GN=MYB306 PE=2 SV=1	ECU11g1690	94	3e-19	COG5147	Myb superfamily proteins, including transcription factors and mRNA splicing factors	K09422	6e-97	352	vvi:100257755	myb proto-oncogene protein, plant	GO:0009725//response to hormone stimulus;GO:0009628//response to abiotic stimulus;GO:0006950//response to stress	-	-
CL10032.Contig1_All	4.4051	4.1952	9.5924	9.9397	gi|37953301|gb|AAR05449.1|	645.2	0	alanine aminotransferase [Capsicum annuum]	gi|37953300|gb|AY342007.1|	620	1e-174	Capsicum annuum alanine aminotransferase (AlaAT) mRNA, complete cds	sp|F4I7I0|ALAT1_ARATH	625	2e-179	Alanine aminotransferase 1, mitochondrial OS=Arabidopsis thaliana GN=ALAAT1 PE=1 SV=1	SPBC582.08	327	4e-89	COG0436	Aspartate/tyrosine/aromatic aminotransferase	K00814	2e-179	627	aly:ARALYDRAFT_889133	alanine transaminase [EC:2.6.1.2]	GO:0001666//response to hypoxia;GO:0042218//1-aminocyclopropane-1-carboxylate biosynthetic process;GO:0019481//L-alanine catabolic process, by transamination;GO:0046686//response to cadmium ion	GO:0005507//copper ion binding;GO:0016847//1-aminocyclopropane-1-carboxylate synthase activity;GO:0004021//L-alanine:2-oxoglutarate aminotransferase activity;GO:0005524//ATP binding;GO:0030170//pyridoxal phosphate binding	GO:0005829//cytosol;GO:0005739//mitochondrion;GO:0009507//chloroplast
CL10048.Contig3_All	0.6843	0.5326	3.6041	3.3185	gi|363807998|ref|NP_001242461.1|	224.9	1e-57	uncharacterized protein LOC100784783 [Glycine max]	gi|349727103|emb|FQ382912.1|	115	8e-23	Vitis vinifera clone SS0ABG39YC14	--	--	--	--	CAC3665	58.2	2e-08	COG1073	Hydrolases of the alpha/beta superfamily	K06889	1e-58	224	gmx:100784783		-	-	-
CL10048.Contig4_All	1.8077	0.9929	5.9705	4.242	gi|255546123|ref|XP_002514121.1|	341.3	1e-92	valacyclovir hydrolase, putative [Ricinus communis] >gi|223546577|gb|EEF48075.1| valacyclovir hydrolase, putative [Ricinus communis]	gi|349727103|emb|FQ382912.1|	107	2e-20	Vitis vinifera clone SS0ABG39YC14	--	--	--	--	SMa1898_1	75.1	2e-13	COG1073	Hydrolases of the alpha/beta superfamily	K06889	1e-93	341	rcu:RCOM_1047030		-	GO:0003824//catalytic activity	-
CL10050.Contig1_All	97.3906	65.3875	13.5086	17.7161	gi|225440258|ref|XP_002283987.1|	161	2e-38	PREDICTED: 50S ribosomal protein 5, chloroplastic-like [Vitis vinifera]	gi|355477299|gb|AC244928.2|	153	4e-34	Solanum lycopersicum strain Heinz 1706 chromosome 10 clone sle-1g12 map 10, complete sequence	sp|Q9LER7|PSRP5_ARATH	111	8e-25	50S ribosomal protein 5, chloroplastic OS=Arabidopsis thaliana GN=PSRP5 PE=2 SV=1	--	--	--	--	--	--	--	--	--	--	GO:0032544//plastid translation	-	GO:0009941//chloroplast envelope;GO:0009535//chloroplast thylakoid membrane
CL10058.Contig1_All	2.4793	4.8629	0.1162	1.4595	gi|302142415|emb|CBI19618.3|	302.4	4e-81	unnamed protein product [Vitis vinifera]	gi|123713654|emb|AM443652.1|	141	1e-30	Vitis vinifera, whole genome shotgun sequence, contig VV78X126668.10, clone ENTAV 115	sp|Q9ZQE5|PP153_ARATH	181	4e-46	Pentatricopeptide repeat-containing protein At2g15690 OS=Arabidopsis thaliana GN=PCMP-H66 PE=2 SV=2	--	--	--	--	--	K15078	1e-39	161	vvi:100250139	structure-specific endonuclease subunit SLX1 [EC:3.6.1.-]	-	-	-
CL10064.Contig1_All	0.5025	0.6157	1.4108	1.8052	gi|359477932|ref|XP_002264608.2|	295	2e-78	PREDICTED: uncharacterized protein LOC100250375 [Vitis vinifera]	gi|147815680|emb|AM470456.2|	93.7	5e-16	Vitis vinifera contig VV78X177953.4, whole genome shotgun sequence	sp|Q8H0U8|RH42_ARATH	63.2	5e-10	DEAD-box ATP-dependent RNA helicase 42 OS=Arabidopsis thaliana GN=RH42 PE=1 SV=2	YLR197w	51.2	5e-06	COG1498	Protein implicated in ribosomal biogenesis, Nop56p homolog	K11984	1e-16	86.3	ppp:PHYPADRAFT_233757	U4/U6.U5 tri-snRNP-associated protein 1	-	-	-
CL10066.Contig1_All	11.1805	8.2434	1.6378	3.7524	gi|356569766|ref|XP_003553067.1|	265	8e-70	PREDICTED: uncharacterized oxidoreductase At4g09670-like [Glycine max]	gi|225313681|dbj|AK320627.1|	131	1e-27	Solanum lycopersicum cDNA, clone: LEFL1011BH07, HTC in leaf	sp|Q9SZ83|Y4967_ARATH	199	1e-51	Uncharacterized oxidoreductase At4g09670 OS=Arabidopsis thaliana GN=At4g09670 PE=1 SV=1	RSp0913	60.1	4e-09	COG0673	Predicted dehydrogenases and related proteins	--	--	--	--	--	GO:0008152//metabolic process	-	-
CL10066.Contig2_All	56.0694	42.4127	8.5291	15.394	gi|255585701|ref|XP_002533534.1|	454.9	1e-126	oxidoreductase, putative [Ricinus communis] >gi|223526601|gb|EEF28851.1| oxidoreductase, putative [Ricinus communis]	gi|225313681|dbj|AK320627.1|	131	2e-27	Solanum lycopersicum cDNA, clone: LEFL1011BH07, HTC in leaf	sp|Q9SZ83|Y4967_ARATH	404	7e-113	Uncharacterized oxidoreductase At4g09670 OS=Arabidopsis thaliana GN=At4g09670 PE=1 SV=1	RSp0913	160	7e-39	COG0673	Predicted dehydrogenases and related proteins	K00010	6e-09	60.8	cme:CMF086C	myo-inositol 2-dehydrogenase [EC:1.1.1.18]	GO:0055114//oxidation-reduction process	GO:0016491//oxidoreductase activity;GO:0000166//nucleotide binding	GO:0005829//cytosol
CL10067.Contig2_All	10.2355	12.9097	2.6455	4.241	gi|225459515|ref|XP_002285843.1|	642.5	0	PREDICTED: aminoacylase-1 isoform 1 [Vitis vinifera] >gi|359492737|ref|XP_003634461.1| PREDICTED: aminoacylase-1 isoform 2 [Vitis vinifera]	gi|359492736|ref|XM_003634413.1|	246	1e-61	PREDICTED: Vitis vinifera aminoacylase-1-like, transcript variant 2 (LOC100257526), mRNA	sp|Q5JLM1|PIN6_ORYSJ	433	2e-121	Probable auxin efflux carrier component 6 OS=Oryza sativa subsp. japonica GN=PIN6 PE=2 SV=1	CC0736	97.4	1e-19	COG0624	Acetylornithine deacetylase/Succinyl-diaminopimelate desuccinylase and related deacylases	K01436	0	642	vvi:100257526	amidohydrolase [EC:3.5.1.-]	GO:0055085//transmembrane transport;GO:0006520//cellular amino acid metabolic process;GO:0006508//proteolysis	GO:0004046//aminoacylase activity;GO:0008237//metallopeptidase activity	GO:0016021//integral to membrane;GO:0009507//chloroplast;GO:0005783//endoplasmic reticulum;GO:0005739//mitochondrion
CL10074.Contig6_All	0.8166	0.9328	1.975	1.8908	gi|225455491|ref|XP_002280396.1|	627.1	2e-178	PREDICTED: zinc finger CCCH domain-containing protein 48 [Vitis vinifera] >gi|297741123|emb|CBI31854.3| unnamed protein product [Vitis vinifera]	gi|356530910|ref|XM_003533974.1|	180	3e-42	PREDICTED: Glycine max zinc finger CCCH domain-containing protein 48-like (LOC100792089), mRNA	sp|Q9FNZ2|C3H48_ARATH	598	2e-171	Zinc finger CCCH domain-containing protein 48 OS=Arabidopsis thaliana GN=ZFWD1 PE=2 SV=1	all0438_2	85.9	2e-16	COG2319	FOG: WD40 repeat	K08266	1e-15	83.6	cre:CHLREDRAFT_193970	G protein beta subunit-like	-	GO:0016905//myosin heavy chain kinase activity;GO:0003676//nucleic acid binding;GO:0008270//zinc ion binding	GO:0005737//cytoplasm
CL10080.Contig1_All	0.2753	0.1607	3.6502	0.9076	gi|46403211|gb|AAS92625.1|	852.4	0	coniferylalcohol 5-hydroxylase [Centaurium erythraea]	gi|153869430|gb|EU041752.1|	180	3e-42	Leucaena leucocephala Cald5H mRNA, complete cds	sp|Q42600|C84A1_ARATH	758	0	Cytochrome P450 84A1 OS=Arabidopsis thaliana GN=CYP84A1 PE=2 SV=1	BH0579	113	9e-25	COG2124	Cytochrome P450	K09755	0	823	vvi:100267863	ferulate-5-hydroxylase [EC:1.14.-.-]	GO:0055114//oxidation-reduction process	GO:0020037//heme binding;GO:0016705//oxidoreductase activity, acting on paired donors, with incorporation or reduction of molecular oxygen;GO:0004497//monooxygenase activity;GO:0005506//iron ion binding;GO:0009055//electron carrier activity	-
CL10081.Contig1_All	1.919	4.0996	0.7393	1.1504	gi|255571000|ref|XP_002526451.1|	204.1	1e-51	Receptor protein kinase CLAVATA1 precursor, putative [Ricinus communis] >gi|223534231|gb|EEF35946.1| Receptor protein kinase CLAVATA1 precursor, putative [Ricinus communis]	gi|285693232|gb|AC239736.2|	121	1e-24	Solanum lycopersicum strain Heinz 1706 chromosome 1 clone hba-102n10 map 1, complete sequence	sp|O65440|BAME3_ARATH	103	1e-22	Leucine-rich repeat receptor-like serine/threonine-protein kinase BAM3 OS=Arabidopsis thaliana GN=BAM3 PE=2 SV=3	--	--	--	--	--	K00924	1e-19	95.1	ath:AT1G75820	[EC:2.7.1.-]	GO:0009908//flower development;GO:0009888//tissue development;GO:0000186//activation of MAPKK activity;GO:0048513//organ development;GO:0000165//MAPK cascade;GO:0055114//oxidation-reduction process;GO:0050793//regulation of developmental process	GO:0032440//2-alkenal reductase [NAD(P)] activity;GO:0004709//MAP kinase kinase kinase activity;GO:0005524//ATP binding	GO:0016021//integral to membrane
CL10083.Contig1_All	87.8	126.069	2.1473	11.1334	gi|255547472|ref|XP_002514793.1|	571.2	1e-161	4-nitrophenylphosphatase, putative [Ricinus communis] >gi|223545844|gb|EEF47347.1| 4-nitrophenylphosphatase, putative [Ricinus communis]	gi|349724956|emb|FQ393704.1|	650	0	Vitis vinifera clone SS0AFA24YL15	--	--	--	--	YDL236w	199	1e-50	COG0647	Predicted sugar phosphatases of the HAD superfamily	K01091	1e-162	571	rcu:RCOM_1077240	phosphoglycolate phosphatase [EC:3.1.3.18]	GO:0016311//dephosphorylation	GO:0008967//phosphoglycolate phosphatase activity;GO:0003869//4-nitrophenylphosphatase activity	GO:0005773//vacuole;GO:0009570//chloroplast stroma;GO:0016020//membrane;GO:0005634//nucleus;GO:0005829//cytosol;GO:0048046//apoplast
CL10083.Contig2_All	98.839	120.765	2.7004	10.7613	gi|255547472|ref|XP_002514793.1|	571.2	1e-161	4-nitrophenylphosphatase, putative [Ricinus communis] >gi|223545844|gb|EEF47347.1| 4-nitrophenylphosphatase, putative [Ricinus communis]	gi|349724956|emb|FQ393704.1|	650	0	Vitis vinifera clone SS0AFA24YL15	--	--	--	--	YDL236w	199	1e-50	COG0647	Predicted sugar phosphatases of the HAD superfamily	K01091	1e-162	571	rcu:RCOM_1077240	phosphoglycolate phosphatase [EC:3.1.3.18]	GO:0016311//dephosphorylation	GO:0008967//phosphoglycolate phosphatase activity;GO:0003869//4-nitrophenylphosphatase activity	GO:0005773//vacuole;GO:0009570//chloroplast stroma;GO:0016020//membrane;GO:0005634//nucleus;GO:0005829//cytosol;GO:0048046//apoplast
CL10087.Contig2_All	0.3862	0.8454	3.3266	4.5902	--	--	--	--	--	--	--	--	--	--	--	--	--	--	--	--	--	--	--	--	--	--	-	-	-
CL10092.Contig1_All	1.8091	4.9844	19.0983	14.938	gi|255538230|ref|XP_002510180.1|	580.9	2e-164	conserved hypothetical protein [Ricinus communis] >gi|223550881|gb|EEF52367.1| conserved hypothetical protein [Ricinus communis]	gi|225458683|ref|XM_002284902.1|	85.7	1e-13	PREDICTED: Vitis vinifera protein SSH4-like (LOC100267848), mRNA	--	--	--	--	--	--	--	--	--	--	--	--	--	--	-	-	GO:0005634//nucleus
CL10095.Contig1_All	20.3763	14.514	5.2034	4.4308	gi|225438295|ref|XP_002272359.1|	228	1e-58	PREDICTED: translation factor GUF1 homolog, chloroplastic [Vitis vinifera] >gi|296082645|emb|CBI21650.3| unnamed protein product [Vitis vinifera]	gi|225321096|dbj|AK325307.1|	224	1e-55	Solanum lycopersicum cDNA, clone: LEFL1095AB12, HTC in leaf	sp|A5B4D2|GUFP_VITVI	228	5e-60	Translation factor GUF1 homolog, chloroplastic OS=Vitis vinifera GN=VITISV_013255 PE=3 SV=1	all2508	177	2e-44	COG0481	Membrane GTPase LepA	K03596	1e-59	228	vvi:100252626	GTP-binding protein LepA	GO:0006098//pentose-phosphate shunt;GO:0010218//response to far red light;GO:0010114//response to red light;GO:0006412//translation;GO:0019288//isopentenyl diphosphate biosynthetic process, mevalonate-independent pathway;GO:0009902//chloroplast relocation;GO:0015979//photosynthesis;GO:0006184//GTP catabolic process;GO:0015995//chlorophyll biosynthetic process;GO:0009637//response to blue light;GO…	GO:0003746//translation elongation factor activity;GO:0005525//GTP binding;GO:0003924//GTPase activity	GO:0070111;GO:0009507//chloroplast;GO:0005886//plasma membrane
CL10095.Contig2_All	30.9735	22.1718	8.6434	8.4246	gi|225438295|ref|XP_002272359.1|	390.6	0	PREDICTED: translation factor GUF1 homolog, chloroplastic [Vitis vinifera] >gi|296082645|emb|CBI21650.3| unnamed protein product [Vitis vinifera]	gi|225321096|dbj|AK325307.1|	1112	0	Solanum lycopersicum cDNA, clone: LEFL1095AB12, HTC in leaf	sp|A5B4D2|GUFP_VITVI	734	0	Translation factor GUF1 homolog, chloroplastic OS=Vitis vinifera GN=VITISV_013255 PE=3 SV=1	slr0604	590	0	COG0481	Membrane GTPase LepA	K03596	0	734	vvi:100252626	GTP-binding protein LepA	GO:0006098//pentose-phosphate shunt;GO:0010218//response to far red light;GO:0010114//response to red light;GO:0006412//translation;GO:0019288//isopentenyl diphosphate biosynthetic process, mevalonate-independent pathway;GO:0009902//chloroplast relocation;GO:0015979//photosynthesis;GO:0006184//GTP catabolic process;GO:0015995//chlorophyll biosynthetic process;GO:0009637//response to blue light;GO…	GO:0003746//translation elongation factor activity;GO:0005525//GTP binding;GO:0003924//GTPase activity	GO:0070111;GO:0009507//chloroplast;GO:0005886//plasma membrane
CL10095.Contig3_All	24.3712	14.7367	5.9383	5.6725	gi|225438295|ref|XP_002272359.1|	198.7	3e-159	PREDICTED: translation factor GUF1 homolog, chloroplastic [Vitis vinifera] >gi|296082645|emb|CBI21650.3| unnamed protein product [Vitis vinifera]	gi|225321096|dbj|AK325307.1|	505	1e-140	Solanum lycopersicum cDNA, clone: LEFL1095AB12, HTC in leaf	sp|A5B4D2|GUFP_VITVI	387	1e-160	Translation factor GUF1 homolog, chloroplastic OS=Vitis vinifera GN=VITISV_013255 PE=3 SV=1	all2508	318	1e-128	COG0481	Membrane GTPase LepA	K03596	3e-160	387	vvi:100252626	GTP-binding protein LepA	GO:0006098//pentose-phosphate shunt;GO:0010218//response to far red light;GO:0010114//response to red light;GO:0006412//translation;GO:0019288//isopentenyl diphosphate biosynthetic process, mevalonate-independent pathway;GO:0009902//chloroplast relocation;GO:0015979//photosynthesis;GO:0006184//GTP catabolic process;GO:0015995//chlorophyll biosynthetic process;GO:0009637//response to blue light;GO…	GO:0003746//translation elongation factor activity;GO:0005525//GTP binding;GO:0003924//GTPase activity	GO:0070111;GO:0009507//chloroplast;GO:0005886//plasma membrane
CL10096.Contig2_All	23.3777	7.3839	4.208	2.0184	gi|359483369|ref|XP_003632945.1|	275	1e-72	PREDICTED: uncharacterized protein LOC100855186 [Vitis vinifera]	gi|225322153|dbj|AK326169.1|	97.6	2e-17	Solanum lycopersicum cDNA, clone: LEFL2002DH01, HTC in fruit	--	--	--	--	--	--	--	--	--	--	--	--	--	--	-	-	GO:0009507//chloroplast
CL1010.Contig14_All	0.9427	0.3998	2.3916	0.839	gi|255549812|ref|XP_002515957.1|	263.1	1e-68	nucleic acid binding protein, putative [Ricinus communis] >gi|223544862|gb|EEF46377.1| nucleic acid binding protein, putative [Ricinus communis]	gi|225442449|ref|XM_002277903.1|	301	2e-78	PREDICTED: Vitis vinifera poly(A) polymerase-like (LOC100263460), mRNA	--	--	--	--	SPBC646.04	215	4e-55	COG5186	Poly(A) polymerase	K14376	3e-116	418	rcu:RCOM_1488570	poly(A) polymerase [EC:2.7.7.19]	GO:0043631//RNA polyadenylation;GO:0006351//transcription, DNA-dependent	GO:0003723//RNA binding;GO:0004652//polynucleotide adenylyltransferase activity	GO:0005634//nucleus;GO:0005739//mitochondrion
CL10100.Contig2_All	4.3792	3.4573	17.5901	12.9924	gi|366984548|gb|AEX09183.1|	660.2	0	putative aspartate aminotransferase 2 [Gossypium hirsutum]	gi|349730420|emb|FQ383055.1|	658	0	Vitis vinifera clone SS0ABG33YG18	sp|P46644|AAT3_ARATH	634	0	Aspartate aminotransferase, chloroplastic OS=Arabidopsis thaliana GN=ASP3 PE=1 SV=1	SPBC725.01	322	9e-88	COG1448	Aspartate/tyrosine/aromatic aminotransferase	K14454	0	654	vvi:100256163	aspartate aminotransferase, cytoplasmic [EC:2.6.1.1]	GO:0051788//response to misfolded protein;GO:0006635//fatty acid beta-oxidation;GO:0043161//proteasomal ubiquitin-dependent protein catabolic process;GO:0009693//ethylene biosynthetic process;GO:0009407//toxin catabolic process;GO:0006807//nitrogen compound metabolic process;GO:0080129//proteasome core complex assembly;GO:0048767//root hair elongation;GO:0006520//cellular amino acid metabolic pro…	GO:0004069//L-aspartate:2-oxoglutarate aminotransferase activity;GO:0080130//L-phenylalanine:2-oxoglutarate aminotransferase activity;GO:0030170//pyridoxal phosphate binding;GO:0005507//copper ion binding	GO:0009536//plastid;GO:0005618//cell wall;GO:0005777//peroxisome;GO:0005829//cytosol;GO:0005886//plasma membrane;GO:0005739//mitochondrion
CL10105.Contig1_All	14.1177	67.9982	1.4109	2.0007	gi|393715850|dbj|BAM28759.1|	197.6	2e-49	ROX1 homologue [Nicotiana tabacum]	gi|349719516|emb|FQ397817.1|	61.9	1e-06	Vitis vinifera clone SS0AEB5YJ12	sp|Q01197|E6_GOSHI	118	6e-27	Protein E6 OS=Gossypium hirsutum GN=E6 PE=2 SV=1	--	--	--	--	--	--	--	--	--	--	-	-	-
CL10105.Contig2_All	127.561	93.8106	2.0251	1.102	gi|393715850|dbj|BAM28759.1|	199.5	7e-50	ROX1 homologue [Nicotiana tabacum]	gi|531097|dbj|D30801.1|ZINTED3B	63.9	3e-07	Zinnia elegans mRNA for TED3, complete cds	sp|Q01197|E6_GOSHI	119	2e-27	Protein E6 OS=Gossypium hirsutum GN=E6 PE=2 SV=1	--	--	--	--	--	--	--	--	--	--	-	-	-
CL10105.Contig3_All	27.8155	79.322	3.7028	5.5577	gi|393715850|dbj|BAM28759.1|	210.3	4e-53	ROX1 homologue [Nicotiana tabacum]	gi|161789314|gb|AC215632.1|	65.9	8e-08	Populus trichocarpa clone POP074-O07, complete sequence	sp|Q01197|E6_GOSHI	124	1e-28	Protein E6 OS=Gossypium hirsutum GN=E6 PE=2 SV=1	Rv0312	57.4	5e-08	COG0443	Molecular chaperone	--	--	--	--	--	-	-	-
CL10115.Contig1_All	248.051	222.967	24.3338	34.9199	gi|356521382|ref|XP_003529335.1|	74.3	5e-13	PREDICTED: 30S ribosomal protein S5, chloroplastic-like [Glycine max]	--	--	--	--	sp|Q9LK03|PERK2_ARATH	67.8	1e-12	Proline-rich receptor-like protein kinase PERK2 OS=Arabidopsis thaliana GN=PERK2 PE=2 SV=3	Rv3876	48.9	2e-06	COG0455	ATPases involved in chromosome partitioning	K02988	4e-14	74.3	gmx:100787105	small subunit ribosomal protein S5	-	-	-
CL10115.Contig2_All	100.86	84.8237	11.1666	12.074	gi|356548700|ref|XP_003542738.1|	436	5e-121	PREDICTED: 30S ribosomal protein S5, chloroplastic-like [Glycine max]	gi|225321162|dbj|AK325373.1|	303	2e-79	Solanum lycopersicum cDNA, clone: LEFL1095DC05, HTC in leaf	sp|Q9ST69|RR5_SPIOL	404	4e-113	30S ribosomal protein S5, chloroplastic OS=Spinacia oleracea GN=rps5 PE=1 SV=1	all4199	196	7e-50	COG0098	Ribosomal protein S5	K02988	6e-122	435	gmx:100787105	small subunit ribosomal protein S5	GO:0006412//translation;GO:0042742//defense response to bacterium;GO:0009409//response to cold;GO:0045036//protein targeting to chloroplast;GO:0046686//response to cadmium ion	GO:0003723//RNA binding;GO:0003735//structural constituent of ribosome	GO:0015935//small ribosomal subunit;GO:0009535//chloroplast thylakoid membrane;GO:0009570//chloroplast stroma;GO:0005634//nucleus
CL10115.Contig3_All	102.564	80.6027	11.5573	9.9645	gi|356548700|ref|XP_003542738.1|	439.5	5e-122	PREDICTED: 30S ribosomal protein S5, chloroplastic-like [Glycine max]	gi|225321162|dbj|AK325373.1|	319	4e-84	Solanum lycopersicum cDNA, clone: LEFL1095DC05, HTC in leaf	sp|Q9ST69|RR5_SPIOL	406	2e-113	30S ribosomal protein S5, chloroplastic OS=Spinacia oleracea GN=rps5 PE=1 SV=1	all4199	202	1e-51	COG0098	Ribosomal protein S5	K02988	5e-123	439	rcu:RCOM_1674110	small subunit ribosomal protein S5	GO:0006412//translation;GO:0042742//defense response to bacterium;GO:0009409//response to cold;GO:0045036//protein targeting to chloroplast;GO:0046686//response to cadmium ion	GO:0003723//RNA binding;GO:0003735//structural constituent of ribosome	GO:0015935//small ribosomal subunit;GO:0009535//chloroplast thylakoid membrane;GO:0009570//chloroplast stroma;GO:0005634//nucleus
CL10116.Contig2_All	1.3413	1.7858	0.139	0.8727	gi|225449064|ref|XP_002274266.1|	612.1	6e-174	PREDICTED: tyrosine-specific transport protein-like [Vitis vinifera]	gi|356561344|ref|XM_003548895.1|	89.7	7e-15	PREDICTED: Glycine max tyrosine-specific transport protein-like (LOC100793479), mRNA	--	--	--	--	VCA0772	107	5e-23	COG0814	Amino acid permeases	K03834	5e-149	525	gmx:100793479	tyrosine-specific transport protein	-	-	GO:0005739//mitochondrion;GO:0016020//membrane
CL10116.Contig3_All	9.8825	2.1082	1.4221	0.6198	gi|225449064|ref|XP_002274266.1|	312	0	PREDICTED: tyrosine-specific transport protein-like [Vitis vinifera]	gi|225449063|ref|XM_002274230.1|	101	2e-18	PREDICTED: Vitis vinifera tyrosine-specific transport protein-like (LOC100251314), mRNA	--	--	--	--	CT818	59.3	6e-17	COG0814	Amino acid permeases	K03834	3e-151	299	gmx:100793479	tyrosine-specific transport protein	-	-	GO:0005739//mitochondrion;GO:0016020//membrane
CL1012.Contig10_All	5.3494	117.925	17.8845	40.5907	gi|113473614|gb|ABI35986.1|	192.2	0	methionine synthase [Orobanche ramosa]	gi|113473613|gb|DQ849630.1|	1776	0	Phelipanche ramosa methionine synthase (met1) mRNA, complete cds	sp|Q42662|METE_SOLSC	848	0	5-methyltetrahydropteroyltriglutamate--homocysteine methyltransferase OS=Solenostemon scutellarioides GN=MET PE=1 SV=2	XF2272	501	1e-152	COG0620	Methionine synthase II (cobalamin-independent)	K00549	0	842	rcu:RCOM_1321820	5-methyltetrahydropteroyltriglutamate--homocysteine methyltransferase [EC:2.1.1.14]	GO:0009086//methionine biosynthetic process;GO:0009651//response to salt stress;GO:0032259//methylation;GO:0010043//response to zinc ion;GO:0046686//response to cadmium ion	GO:0005507//copper ion binding;GO:0008705//methionine synthase activity;GO:0008270//zinc ion binding;GO:0003871//5-methyltetrahydropteroyltriglutamate-homocysteine S-methyltransferase activity	GO:0005829//cytosol;GO:0005777//peroxisome;GO:0009941//chloroplast envelope;GO:0009570//chloroplast stroma;GO:0005886//plasma membrane;GO:0048046//apoplast
CL1012.Contig11_All	15.3249	50.3616	56.2017	13.8533	gi|113473614|gb|ABI35986.1|	373.2	0	methionine synthase [Orobanche ramosa]	gi|113473613|gb|DQ849630.1|	955	0	Phelipanche ramosa methionine synthase (met1) mRNA, complete cds	sp|Q42699|METE_CATRO	708	0	5-methyltetrahydropteroyltriglutamate--homocysteine methyltransferase OS=Catharanthus roseus GN=METE PE=2 SV=1	XF2272	379	1e-165	COG0620	Methionine synthase II (cobalamin-independent)	K00549	0	701	vvi:100248500	5-methyltetrahydropteroyltriglutamate--homocysteine methyltransferase [EC:2.1.1.14]	GO:0009086//methionine biosynthetic process;GO:0009651//response to salt stress;GO:0032259//methylation;GO:0010043//response to zinc ion;GO:0046686//response to cadmium ion	GO:0005507//copper ion binding;GO:0008705//methionine synthase activity;GO:0008270//zinc ion binding;GO:0003871//5-methyltetrahydropteroyltriglutamate-homocysteine S-methyltransferase activity	GO:0005829//cytosol;GO:0005777//peroxisome;GO:0009941//chloroplast envelope;GO:0009570//chloroplast stroma;GO:0005886//plasma membrane;GO:0048046//apoplast
CL1012.Contig12_All	23.6488	48.9596	68.4586	13.7199	gi|113473614|gb|ABI35986.1|	1081.6	0	methionine synthase [Orobanche ramosa]	gi|113473613|gb|DQ849630.1|	1566	0	Phelipanche ramosa methionine synthase (met1) mRNA, complete cds	sp|Q42699|METE_CATRO	1061	0	5-methyltetrahydropteroyltriglutamate--homocysteine methyltransferase OS=Catharanthus roseus GN=METE PE=2 SV=1	XF2272	598	1e-170	COG0620	Methionine synthase II (cobalamin-independent)	K00549	0	1066	vvi:100248500	5-methyltetrahydropteroyltriglutamate--homocysteine methyltransferase [EC:2.1.1.14]	GO:0009086//methionine biosynthetic process;GO:0009651//response to salt stress;GO:0032259//methylation;GO:0010043//response to zinc ion;GO:0046686//response to cadmium ion	GO:0005507//copper ion binding;GO:0008705//methionine synthase activity;GO:0008270//zinc ion binding;GO:0003871//5-methyltetrahydropteroyltriglutamate-homocysteine S-methyltransferase activity	GO:0005829//cytosol;GO:0005777//peroxisome;GO:0009941//chloroplast envelope;GO:0009570//chloroplast stroma;GO:0005886//plasma membrane;GO:0048046//apoplast
CL1012.Contig13_All	5.493	109.731	19.3771	41.2894	gi|113473614|gb|ABI35986.1|	192.2	0	methionine synthase [Orobanche ramosa]	gi|113473613|gb|DQ849630.1|	1415	0	Phelipanche ramosa methionine synthase (met1) mRNA, complete cds	sp|Q42662|METE_SOLSC	831	0	5-methyltetrahydropteroyltriglutamate--homocysteine methyltransferase OS=Solenostemon scutellarioides GN=MET PE=1 SV=2	XF2272	484	8e-148	COG0620	Methionine synthase II (cobalamin-independent)	K00549	0	825	rcu:RCOM_1321820	5-methyltetrahydropteroyltriglutamate--homocysteine methyltransferase [EC:2.1.1.14]	GO:0009086//methionine biosynthetic process;GO:0009651//response to salt stress;GO:0032259//methylation;GO:0010043//response to zinc ion;GO:0046686//response to cadmium ion	GO:0005507//copper ion binding;GO:0008705//methionine synthase activity;GO:0008270//zinc ion binding;GO:0003871//5-methyltetrahydropteroyltriglutamate-homocysteine S-methyltransferase activity	GO:0005829//cytosol;GO:0005777//peroxisome;GO:0009941//chloroplast envelope;GO:0009570//chloroplast stroma;GO:0005886//plasma membrane;GO:0048046//apoplast
CL1012.Contig1_All	6.1481	123.112	26.7252	43.4236	gi|113473614|gb|ABI35986.1|	548.1	1e-154	methionine synthase [Orobanche ramosa]	gi|974781|emb|Z49150.1|	1043	0	C.blumei kinetoplast met gene for cobalamine-independent methionine synthase	sp|Q42662|METE_SOLSC	547	4e-156	5-methyltetrahydropteroyltriglutamate--homocysteine methyltransferase OS=Solenostemon scutellarioides GN=MET PE=1 SV=2	XF2272	369	6e-102	COG0620	Methionine synthase II (cobalamin-independent)	K00549	2e-154	543	vvi:100248500	5-methyltetrahydropteroyltriglutamate--homocysteine methyltransferase [EC:2.1.1.14]	GO:0009086//methionine biosynthetic process;GO:0009651//response to salt stress;GO:0032259//methylation;GO:0010043//response to zinc ion;GO:0046686//response to cadmium ion	GO:0005507//copper ion binding;GO:0008705//methionine synthase activity;GO:0008270//zinc ion binding;GO:0003871//5-methyltetrahydropteroyltriglutamate-homocysteine S-methyltransferase activity	GO:0005829//cytosol;GO:0005777//peroxisome;GO:0009941//chloroplast envelope;GO:0009570//chloroplast stroma;GO:0005886//plasma membrane;GO:0048046//apoplast
CL1012.Contig2_All	37.5358	80.7322	142.967	18.3212	gi|113473614|gb|ABI35986.1|	373.2	0	methionine synthase [Orobanche ramosa]	gi|113473613|gb|DQ849630.1|	1505	0	Phelipanche ramosa methionine synthase (met1) mRNA, complete cds	sp|Q42662|METE_SOLSC	669	0	5-methyltetrahydropteroyltriglutamate--homocysteine methyltransferase OS=Solenostemon scutellarioides GN=MET PE=1 SV=2	XF2272	341	3e-154	COG0620	Methionine synthase II (cobalamin-independent)	K00549	0	645	vvi:100248500	5-methyltetrahydropteroyltriglutamate--homocysteine methyltransferase [EC:2.1.1.14]	GO:0009086//methionine biosynthetic process;GO:0009651//response to salt stress;GO:0032259//methylation;GO:0010043//response to zinc ion;GO:0046686//response to cadmium ion	GO:0005507//copper ion binding;GO:0008705//methionine synthase activity;GO:0008270//zinc ion binding;GO:0003871//5-methyltetrahydropteroyltriglutamate-homocysteine S-methyltransferase activity	GO:0005829//cytosol;GO:0005777//peroxisome;GO:0009941//chloroplast envelope;GO:0009570//chloroplast stroma;GO:0005886//plasma membrane;GO:0048046//apoplast
CL1012.Contig3_All	5.3452	107.774	22.6212	38.7485	gi|113473614|gb|ABI35986.1|	182.6	4e-150	methionine synthase [Orobanche ramosa]	gi|974781|emb|Z49150.1|	733	0	C.blumei kinetoplast met gene for cobalamine-independent methionine synthase	sp|Q42662|METE_SOLSC	374	2e-151	5-methyltetrahydropteroyltriglutamate--homocysteine methyltransferase OS=Solenostemon scutellarioides GN=MET PE=1 SV=2	XF2272	225	4e-97	COG0620	Methionine synthase II (cobalamin-independent)	K00549	8e-150	373	vvi:100248500	5-methyltetrahydropteroyltriglutamate--homocysteine methyltransferase [EC:2.1.1.14]	GO:0009086//methionine biosynthetic process;GO:0009651//response to salt stress;GO:0032259//methylation;GO:0010043//response to zinc ion;GO:0046686//response to cadmium ion	GO:0005507//copper ion binding;GO:0008705//methionine synthase activity;GO:0008270//zinc ion binding;GO:0003871//5-methyltetrahydropteroyltriglutamate-homocysteine S-methyltransferase activity	GO:0005829//cytosol;GO:0005777//peroxisome;GO:0009941//chloroplast envelope;GO:0009570//chloroplast stroma;GO:0005886//plasma membrane;GO:0048046//apoplast
CL1012.Contig4_All	15.7338	39.7717	62.5814	15.3708	gi|113473614|gb|ABI35986.1|	192.2	0	methionine synthase [Orobanche ramosa]	gi|113473613|gb|DQ849630.1|	781	0	Phelipanche ramosa methionine synthase (met1) mRNA, complete cds	sp|Q42662|METE_SOLSC	463	0	5-methyltetrahydropteroyltriglutamate--homocysteine methyltransferase OS=Solenostemon scutellarioides GN=MET PE=1 SV=2	XF2272	265	4e-143	COG0620	Methionine synthase II (cobalamin-independent)	K00549	0	471	rcu:RCOM_1321820	5-methyltetrahydropteroyltriglutamate--homocysteine methyltransferase [EC:2.1.1.14]	GO:0009086//methionine biosynthetic process;GO:0009651//response to salt stress;GO:0032259//methylation;GO:0010043//response to zinc ion;GO:0046686//response to cadmium ion	GO:0005507//copper ion binding;GO:0008705//methionine synthase activity;GO:0008270//zinc ion binding;GO:0003871//5-methyltetrahydropteroyltriglutamate-homocysteine S-methyltransferase activity	GO:0005829//cytosol;GO:0005777//peroxisome;GO:0009941//chloroplast envelope;GO:0009570//chloroplast stroma;GO:0005886//plasma membrane;GO:0048046//apoplast
CL1012.Contig5_All	24.8973	189.906	88.4999	68.0071	gi|113473614|gb|ABI35986.1|	1471.8	0	methionine synthase [Orobanche ramosa]	gi|113473613|gb|DQ849630.1|	2952	0	Phelipanche ramosa methionine synthase (met1) mRNA, complete cds	sp|Q42662|METE_SOLSC	1424	0	5-methyltetrahydropteroyltriglutamate--homocysteine methyltransferase OS=Solenostemon scutellarioides GN=MET PE=1 SV=2	XF2272	756	0	COG0620	Methionine synthase II (cobalamin-independent)	K00549	0	1401	rcu:RCOM_1321820	5-methyltetrahydropteroyltriglutamate--homocysteine methyltransferase [EC:2.1.1.14]	GO:0009086//methionine biosynthetic process;GO:0009651//response to salt stress;GO:0032259//methylation;GO:0010043//response to zinc ion;GO:0046686//response to cadmium ion	GO:0005507//copper ion binding;GO:0008705//methionine synthase activity;GO:0008270//zinc ion binding;GO:0003871//5-methyltetrahydropteroyltriglutamate-homocysteine S-methyltransferase activity	GO:0005829//cytosol;GO:0005777//peroxisome;GO:0009941//chloroplast envelope;GO:0009570//chloroplast stroma;GO:0005886//plasma membrane;GO:0048046//apoplast
CL1012.Contig6_All	16.9563	178.365	52.2459	55.9432	gi|113473614|gb|ABI35986.1|	1447.6	0	methionine synthase [Orobanche ramosa]	gi|113473613|gb|DQ849630.1|	2518	0	Phelipanche ramosa methionine synthase (met1) mRNA, complete cds	sp|Q42662|METE_SOLSC	1399	0	5-methyltetrahydropteroyltriglutamate--homocysteine methyltransferase OS=Solenostemon scutellarioides GN=MET PE=1 SV=2	XF2272	731	0	COG0620	Methionine synthase II (cobalamin-independent)	K00549	0	1379	rcu:RCOM_1321820	5-methyltetrahydropteroyltriglutamate--homocysteine methyltransferase [EC:2.1.1.14]	GO:0009086//methionine biosynthetic process;GO:0009651//response to salt stress;GO:0032259//methylation;GO:0010043//response to zinc ion;GO:0046686//response to cadmium ion	GO:0005507//copper ion binding;GO:0008705//methionine synthase activity;GO:0008270//zinc ion binding;GO:0003871//5-methyltetrahydropteroyltriglutamate-homocysteine S-methyltransferase activity	GO:0005829//cytosol;GO:0005777//peroxisome;GO:0009941//chloroplast envelope;GO:0009570//chloroplast stroma;GO:0005886//plasma membrane;GO:0048046//apoplast
CL1012.Contig7_All	4.6713	103.972	16.2573	38.5638	gi|113473614|gb|ABI35986.1|	373.2	0	methionine synthase [Orobanche ramosa]	gi|113473613|gb|DQ849630.1|	789	0	Phelipanche ramosa methionine synthase (met1) mRNA, complete cds	sp|Q42662|METE_SOLSC	647	0	5-methyltetrahydropteroyltriglutamate--homocysteine methyltransferase OS=Solenostemon scutellarioides GN=MET PE=1 SV=2	XF2272	322	2e-148	COG0620	Methionine synthase II (cobalamin-independent)	K00549	0	635	rcu:RCOM_1321820	5-methyltetrahydropteroyltriglutamate--homocysteine methyltransferase [EC:2.1.1.14]	GO:0009086//methionine biosynthetic process;GO:0009651//response to salt stress;GO:0032259//methylation;GO:0010043//response to zinc ion;GO:0046686//response to cadmium ion	GO:0005507//copper ion binding;GO:0008705//methionine synthase activity;GO:0008270//zinc ion binding;GO:0003871//5-methyltetrahydropteroyltriglutamate-homocysteine S-methyltransferase activity	GO:0005829//cytosol;GO:0005777//peroxisome;GO:0009941//chloroplast envelope;GO:0009570//chloroplast stroma;GO:0005886//plasma membrane;GO:0048046//apoplast
CL1012.Contig8_All	4.7452	123.125	18.1546	38.6835	gi|113473614|gb|ABI35986.1|	192.2	0	methionine synthase [Orobanche ramosa]	gi|113473613|gb|DQ849630.1|	1150	0	Phelipanche ramosa methionine synthase (met1) mRNA, complete cds	sp|Q42662|METE_SOLSC	481	0	5-methyltetrahydropteroyltriglutamate--homocysteine methyltransferase OS=Solenostemon scutellarioides GN=MET PE=1 SV=2	XF2272	281	5e-148	COG0620	Methionine synthase II (cobalamin-independent)	K00549	0	486	rcu:RCOM_1321820	5-methyltetrahydropteroyltriglutamate--homocysteine methyltransferase [EC:2.1.1.14]	GO:0009086//methionine biosynthetic process;GO:0009651//response to salt stress;GO:0032259//methylation;GO:0010043//response to zinc ion;GO:0046686//response to cadmium ion	GO:0005507//copper ion binding;GO:0008705//methionine synthase activity;GO:0008270//zinc ion binding;GO:0003871//5-methyltetrahydropteroyltriglutamate-homocysteine S-methyltransferase activity	GO:0005829//cytosol;GO:0005777//peroxisome;GO:0009941//chloroplast envelope;GO:0009570//chloroplast stroma;GO:0005886//plasma membrane;GO:0048046//apoplast
CL1012.Contig9_All	13.2202	88.5289	52.6273	32.3223	gi|113473614|gb|ABI35986.1|	1043.1	0	methionine synthase [Orobanche ramosa]	gi|113473613|gb|DQ849630.1|	1415	0	Phelipanche ramosa methionine synthase (met1) mRNA, complete cds	sp|Q42662|METE_SOLSC	1019	0	5-methyltetrahydropteroyltriglutamate--homocysteine methyltransferase OS=Solenostemon scutellarioides GN=MET PE=1 SV=2	XF2272	544	2e-154	COG0620	Methionine synthase II (cobalamin-independent)	K00549	0	994	vvi:100248500	5-methyltetrahydropteroyltriglutamate--homocysteine methyltransferase [EC:2.1.1.14]	GO:0009086//methionine biosynthetic process;GO:0009651//response to salt stress;GO:0032259//methylation;GO:0010043//response to zinc ion;GO:0046686//response to cadmium ion	GO:0005507//copper ion binding;GO:0008705//methionine synthase activity;GO:0008270//zinc ion binding;GO:0003871//5-methyltetrahydropteroyltriglutamate-homocysteine S-methyltransferase activity	GO:0005829//cytosol;GO:0005777//peroxisome;GO:0009941//chloroplast envelope;GO:0009570//chloroplast stroma;GO:0005886//plasma membrane;GO:0048046//apoplast
CL10122.Contig2_All	4.2847	5.104	0.9462	1.942	gi|225462636|ref|XP_002266003.1|	53.9	8e-53	PREDICTED: GEM-like protein 4-like isoform 1 [Vitis vinifera]	gi|225318420|dbj|AK329395.1|	105	7e-20	Solanum lycopersicum cDNA, clone: LEFL3141C13, HTC in root	sp|Q9FMW6|GEML6_ARATH	144	4e-35	GEM-like protein 6 OS=Arabidopsis thaliana GN=At5g23350 PE=2 SV=2	--	--	--	--	--	--	--	--	--	--	-	-	-
CL10122.Contig3_All	4.7307	4.648	1.1872	2.0728	gi|359491774|ref|XP_003634321.1|	194.5	1e-48	PREDICTED: GEM-like protein 4-like isoform 2 [Vitis vinifera]	gi|225318420|dbj|AK329395.1|	105	6e-20	Solanum lycopersicum cDNA, clone: LEFL3141C13, HTC in root	sp|Q9FTA0|GEML4_ARATH	129	2e-30	GEM-like protein 4 OS=Arabidopsis thaliana GN=At5g08350 PE=2 SV=1	--	--	--	--	--	--	--	--	--	--	-	-	-
CL10124.Contig4_All	2.3709	2.1062	5.6831	4.8031	gi|225463572|ref|XP_002270172.1|	156.8	1e-37	PREDICTED: F-box/LRR-repeat protein 14 [Vitis vinifera] >gi|297743556|emb|CBI36423.3| unnamed protein product [Vitis vinifera]	gi|147843675|emb|AM488320.2|	63.9	2e-07	Vitis vinifera contig VV78X244676.12, whole genome shotgun sequence	--	--	--	--	--	--	--	--	--	--	--	--	--	--	-	-	GO:0005886//plasma membrane
CL10126.Contig1_All	19.5255	5.1411	0.1486	1.1963	gi|225441995|ref|XP_002266506.1|	124	1e-27	PREDICTED: uncharacterized protein LOC100253160 [Vitis vinifera] >gi|297742935|emb|CBI35802.3| unnamed protein product [Vitis vinifera]	gi|225315606|dbj|AK321758.1|	60	3e-06	Solanum lycopersicum cDNA, clone: LEFL1029BB07, HTC in leaf	--	--	--	--	--	--	--	--	--	--	--	--	--	--	-	-	GO:0005739//mitochondrion
CL10128.Contig1_All	19.5568	7.619	1.7521	26.9836	gi|257219566|gb|ACV50436.1|	59.3	1e-07	Avr9/Cf-9 rapidly elicited protein [Jatropha curcas]	--	--	--	--	--	--	--	--	--	--	--	--	--	--	--	--	--	--	-	-	-
CL10135.Contig1_All	9.0697	8.1387	4.187	3.9324	gi|224108267|ref|XP_002314781.1|	47.4	2e-147	predicted protein [Populus trichocarpa] >gi|222863821|gb|EEF00952.1| predicted protein [Populus trichocarpa]	gi|359472592|ref|XM_002281241.2|	335	7e-89	PREDICTED: Vitis vinifera uncharacterized LOC100261060 (LOC100261060), mRNA	sp|Q8GUU3|CPS3B_ARATH	438	5e-129	Cleavage and polyadenylation specificity factor subunit 3-II OS=Arabidopsis thaliana GN=CPSF73-II PE=1 SV=2	ECU10g1350	241	3e-63	COG1236	Predicted exonuclease of the beta-lactamase fold involved in RNA processing	K13148	2e-148	499	pop:POPTR_231714	integrator complex subunit 11 [EC:3.1.27.-]	GO:0010197//polar nucleus fusion;GO:0008152//metabolic process	GO:0005515//protein binding;GO:0016787//hydrolase activity;GO:0008270//zinc ion binding	GO:0005634//nucleus
CL10136.Contig1_All	5.7152	3.6937	0.8625	0.6744	gi|225439633|ref|XP_002266471.1|	211.8	7e-54	PREDICTED: protein WEAK CHLOROPLAST MOVEMENT UNDER BLUE LIGHT 1-like [Vitis vinifera]	gi|123674712|emb|AM449831.1|	71.9	9e-10	Vitis vinifera, whole genome shotgun sequence, contig VV78X191828.16, clone ENTAV 115	sp|Q5XVC7|Y2048_ARATH	115	3e-26	WEB family protein At2g40480 OS=Arabidopsis thaliana GN=At2g40480 PE=2 SV=1	--	--	--	--	--	--	--	--	--	--	-	-	-
CL10147.Contig1_All	8.6686	13.109	0.4629	0.1361	gi|225424186|ref|XP_002284132.1|	508.1	1e-142	PREDICTED: uncharacterized protein LOC100249220 [Vitis vinifera]	gi|225424185|ref|XM_002284096.1|	281	1e-72	PREDICTED: Vitis vinifera uncharacterized LOC100249220 (LOC100249220), mRNA	sp|Q9SZN7|HIP26_ARATH	54.7	1e-07	Heavy metal-associated isoprenylated plant protein 26 OS=Arabidopsis thaliana GN=HIPP26 PE=1 SV=1	--	--	--	--	--	K07213	1e-08	60.1	vvi:100247137	copper chaperone	GO:0030001//metal ion transport	GO:0046872//metal ion binding	-
CL10148.Contig2_All	127.541	85.4567	37.8073	38.3837	gi|400989|sp|Q02764.1|RK24_TOBAC	243.4	1e-63	RecName: Full=50S ribosomal protein L24, chloroplastic; AltName: Full=CL24; Flags: Precursor >gi|170273|gb|AAA34086.1| ribosomal protein L24 [Nicotiana tabacum] >gi|170324|gb|AAA34114.1| ribosomal protein L24 [Nicotiana tabacum]	gi|349705053|emb|FQ384007.1|	192	3e-46	Vitis vinifera clone SS0AAG49YF21	sp|Q02764|RK24_TOBAC	243	7e-65	50S ribosomal protein L24, chloroplastic OS=Nicotiana tabacum GN=RPL24 PE=1 SV=1	sll1807	132	4e-31	COG0198	Ribosomal protein L24	K02895	7e-62	234	rcu:RCOM_0180520	large subunit ribosomal protein L24	GO:0032544//plastid translation;GO:0019288//isopentenyl diphosphate biosynthetic process, mevalonate-independent pathway	GO:0019843//rRNA binding;GO:0003735//structural constituent of ribosome	GO:0009941//chloroplast envelope;GO:0015934//large ribosomal subunit;GO:0009570//chloroplast stroma
CL1015.Contig1_All	3.0155	2.7748	1.2888	0.6002	gi|255538740|ref|XP_002510435.1|	202.2	1e-50	Ocs element-binding factor, putative [Ricinus communis] >gi|223551136|gb|EEF52622.1| Ocs element-binding factor, putative [Ricinus communis]	gi|317172932|gb|HQ525151.1|	137	3e-29	Gossypium herbaceum clone NBRI_B_EYI1BW404IYAS8 simple sequence repeat marker, mRNA sequence	sp|P24068|OCS1_MAIZE	92.8	4e-19	Ocs element-binding factor 1 OS=Zea mays GN=OBF1 PE=2 SV=2	--	--	--	--	--	K04371	3e-50	197	vvi:100254083	extracellular signal-regulated kinase 1/2 [EC:2.7.11.24]	GO:0006355//regulation of transcription, DNA-dependent	GO:0003700//sequence-specific DNA binding transcription factor activity;GO:0043565//sequence-specific DNA binding;GO:0046983//protein dimerization activity	-
CL1015.Contig2_All	14.7831	11.5504	2.1316	1.4436	gi|255538740|ref|XP_002510435.1|	212.2	1e-53	Ocs element-binding factor, putative [Ricinus communis] >gi|223551136|gb|EEF52622.1| Ocs element-binding factor, putative [Ricinus communis]	gi|317172932|gb|HQ525151.1|	137	3e-29	Gossypium herbaceum clone NBRI_B_EYI1BW404IYAS8 simple sequence repeat marker, mRNA sequence	sp|P24068|OCS1_MAIZE	93.2	3e-19	Ocs element-binding factor 1 OS=Zea mays GN=OBF1 PE=2 SV=2	--	--	--	--	--	K04371	1e-51	202	vvi:100254083	extracellular signal-regulated kinase 1/2 [EC:2.7.11.24]	GO:0006355//regulation of transcription, DNA-dependent	GO:0003700//sequence-specific DNA binding transcription factor activity;GO:0043565//sequence-specific DNA binding;GO:0046983//protein dimerization activity	-
CL1015.Contig3_All	2.8513	2.3494	1.1633	0.5618	gi|255538740|ref|XP_002510435.1|	202.2	1e-50	Ocs element-binding factor, putative [Ricinus communis] >gi|223551136|gb|EEF52622.1| Ocs element-binding factor, putative [Ricinus communis]	gi|317172932|gb|HQ525151.1|	137	3e-29	Gossypium herbaceum clone NBRI_B_EYI1BW404IYAS8 simple sequence repeat marker, mRNA sequence	sp|P24068|OCS1_MAIZE	92.8	4e-19	Ocs element-binding factor 1 OS=Zea mays GN=OBF1 PE=2 SV=2	--	--	--	--	--	K04371	3e-50	197	vvi:100254083	extracellular signal-regulated kinase 1/2 [EC:2.7.11.24]	GO:0006355//regulation of transcription, DNA-dependent	GO:0003700//sequence-specific DNA binding transcription factor activity;GO:0043565//sequence-specific DNA binding;GO:0046983//protein dimerization activity	-
CL1015.Contig5_All	13.2717	10.3566	2.2329	1.4521	gi|255538740|ref|XP_002510435.1|	212.2	1e-53	Ocs element-binding factor, putative [Ricinus communis] >gi|223551136|gb|EEF52622.1| Ocs element-binding factor, putative [Ricinus communis]	gi|317172932|gb|HQ525151.1|	137	3e-29	Gossypium herbaceum clone NBRI_B_EYI1BW404IYAS8 simple sequence repeat marker, mRNA sequence	sp|P24068|OCS1_MAIZE	93.2	3e-19	Ocs element-binding factor 1 OS=Zea mays GN=OBF1 PE=2 SV=2	--	--	--	--	--	K04371	1e-51	202	vvi:100254083	extracellular signal-regulated kinase 1/2 [EC:2.7.11.24]	GO:0006355//regulation of transcription, DNA-dependent	GO:0003700//sequence-specific DNA binding transcription factor activity;GO:0043565//sequence-specific DNA binding;GO:0046983//protein dimerization activity	-
CL1015.Contig7_All	8.1598	8.467	2.1825	1.9511	gi|255538740|ref|XP_002510435.1|	209.1	1e-52	Ocs element-binding factor, putative [Ricinus communis] >gi|223551136|gb|EEF52622.1| Ocs element-binding factor, putative [Ricinus communis]	gi|317172932|gb|HQ525151.1|	137	3e-29	Gossypium herbaceum clone NBRI_B_EYI1BW404IYAS8 simple sequence repeat marker, mRNA sequence	sp|P24068|OCS1_MAIZE	92.8	4e-19	Ocs element-binding factor 1 OS=Zea mays GN=OBF1 PE=2 SV=2	--	--	--	--	--	K04371	3e-47	187	vvi:100254083	extracellular signal-regulated kinase 1/2 [EC:2.7.11.24]	GO:0006355//regulation of transcription, DNA-dependent	GO:0003700//sequence-specific DNA binding transcription factor activity;GO:0043565//sequence-specific DNA binding;GO:0046983//protein dimerization activity	-
CL10155.Contig1_All	11.69	37.7095	3.96	16.017	gi|297736565|emb|CBI25436.3|	589	1e-166	unnamed protein product [Vitis vinifera]	gi|356501219|ref|XM_003519376.1|	121	3e-24	PREDICTED: Glycine max peptide-N4-(N-acetyl-beta-glucosaminyl)asparagine amidase A-like (LOC100801465), mRNA	sp|P81898|PNAA_PRUDU	390	2e-108	Peptide-N4-(N-acetyl-beta-glucosaminyl)asparagine amidase A OS=Prunus dulcis PE=1 SV=2	SPBC28F2.12	57.4	1e-07	COG0086	DNA-directed RNA polymerase, beta' subunit/160 kD subunit	K01115	3e-12	72.4	vcn:VOLCADRAFT_99471	phospholipase D [EC:3.1.4.4]	-	-	GO:0005773//vacuole
CL10155.Contig2_All	21.3536	18.9577	8.6509	9.4587	gi|297736565|emb|CBI25436.3|	585.1	1e-165	unnamed protein product [Vitis vinifera]	gi|356501219|ref|XM_003519376.1|	113	8e-22	PREDICTED: Glycine max peptide-N4-(N-acetyl-beta-glucosaminyl)asparagine amidase A-like (LOC100801465), mRNA	sp|P81898|PNAA_PRUDU	385	4e-107	Peptide-N4-(N-acetyl-beta-glucosaminyl)asparagine amidase A OS=Prunus dulcis PE=1 SV=2	SPBC28F2.12	52.8	3e-06	COG0086	DNA-directed RNA polymerase, beta' subunit/160 kD subunit	K01115	2e-10	66.6	vcn:VOLCADRAFT_99471	phospholipase D [EC:3.1.4.4]	-	-	GO:0005773//vacuole
CL10157.Contig1_All	18.3641	32.6101	7.0409	9.7688	gi|224132038|ref|XP_002321240.1|	814.7	0	predicted protein [Populus trichocarpa] >gi|222862013|gb|EEE99555.1| predicted protein [Populus trichocarpa]	gi|350535159|ref|NM_001247762.1|	313	4e-82	Solanum lycopersicum wound-inducible carboxypeptidase (LOC544223), mRNA >gi|7271956|gb|AF242849.1|AF242849 Lycopersicon esculentum wound-inducible carboxypeptidase mRNA, complete cds	sp|P07519|CBP1_HORVU	728	0	Serine carboxypeptidase 1 OS=Hordeum vulgare GN=CBP1 PE=1 SV=4	YBR139w	185	3e-46	COG2939	Carboxypeptidase C (cathepsin A)	K13289	0	814	pop:POPTR_835003	cathepsin A (carboxypeptidase C) [EC:3.4.16.5]	GO:0006508//proteolysis	GO:0004185//serine-type carboxypeptidase activity	GO:0005576//extracellular region;GO:0005773//vacuole
CL10157.Contig2_All	4.5113	2.6977	0.5552	0.9831	gi|356531888|ref|XP_003534508.1|	83.2	3e-15	PREDICTED: serine carboxypeptidase-like 20-like [Glycine max]	gi|225317673|dbj|AK323030.1|	87.7	1e-14	Solanum lycopersicum cDNA, clone: LEFL1047CH01, HTC in leaf	sp|Q8L7B2|SCP20_ARATH	79.3	2e-15	Serine carboxypeptidase-like 20 OS=Arabidopsis thaliana GN=SCPL20 PE=2 SV=2	--	--	--	--	--	K13289	3e-16	83.2	gmx:100781451	cathepsin A (carboxypeptidase C) [EC:3.4.16.5]	GO:0006508//proteolysis	GO:0004185//serine-type carboxypeptidase activity	GO:0005576//extracellular region;GO:0016023//cytoplasmic membrane-bounded vesicle;GO:0005773//vacuole
CL10157.Contig3_All	18.9044	29.7986	6.2479	9.1871	gi|224132038|ref|XP_002321240.1|	255.8	0	predicted protein [Populus trichocarpa] >gi|222862013|gb|EEE99555.1| predicted protein [Populus trichocarpa]	gi|225320302|dbj|AK324775.1|	210	4e-51	Solanum lycopersicum cDNA, clone: LEFL1085DG09, HTC in leaf	sp|P07519|CBP1_HORVU	494	0	Serine carboxypeptidase 1 OS=Hordeum vulgare GN=CBP1 PE=1 SV=4	YBR139w	99.8	9e-42	COG2939	Carboxypeptidase C (cathepsin A)	K13289	0	563	pop:POPTR_835003	cathepsin A (carboxypeptidase C) [EC:3.4.16.5]	GO:0006508//proteolysis	GO:0004185//serine-type carboxypeptidase activity	GO:0005576//extracellular region;GO:0005773//vacuole
CL10159.Contig3_All	0.0925	0.5399	1.639	2.2428	gi|255563008|ref|XP_002522508.1|	233.4	2e-60	UDP-glucosyltransferase, putative [Ricinus communis] >gi|223538199|gb|EEF39808.1| UDP-glucosyltransferase, putative [Ricinus communis]	gi|189163311|dbj|AP010545.1|	67.9	1e-08	Lotus japonicus genomic DNA, clone: LjT14H03, TM1489, complete sequence	sp|Q9FN26|U79B6_ARATH	156	9e-39	UDP-glycosyltransferase 79B6 OS=Arabidopsis thaliana GN=UGT79B6 PE=2 SV=1	--	--	--	--	--	--	--	--	--	--	-	GO:0016758//transferase activity, transferring hexosyl groups	-
CL1016.Contig1_All	3.1535	1.8	0.3933	0.3598	gi|359477427|ref|XP_003631976.1|	508.8	8e-143	PREDICTED: uncharacterized protein LOC100264848 isoform 2 [Vitis vinifera] >gi|297736898|emb|CBI26099.3| unnamed protein product [Vitis vinifera]	gi|359477426|ref|XM_003631928.1|	331	1e-87	PREDICTED: Vitis vinifera uncharacterized LOC100264848, transcript variant 2 (LOC100264848), mRNA	sp|Q9MA55|ACBP4_ARATH	56.2	5e-08	Acyl-CoA-binding domain-containing protein 4 OS=Arabidopsis thaliana GN=ACBP4 PE=1 SV=1	--	--	--	--	--	--	--	--	--	--	GO:0006869//lipid transport	-	GO:0005829//cytosol;GO:0005634//nucleus
CL1016.Contig2_All	3.7208	2.1296	0.431	0.4683	gi|359477427|ref|XP_003631976.1|	228.8	2e-58	PREDICTED: uncharacterized protein LOC100264848 isoform 2 [Vitis vinifera] >gi|297736898|emb|CBI26099.3| unnamed protein product [Vitis vinifera]	gi|359477426|ref|XM_003631928.1|	331	1e-87	PREDICTED: Vitis vinifera uncharacterized LOC100264848, transcript variant 2 (LOC100264848), mRNA	sp|Q9MA55|ACBP4_ARATH	108	1e-29	Acyl-CoA-binding domain-containing protein 4 OS=Arabidopsis thaliana GN=ACBP4 PE=1 SV=1	--	--	--	--	--	K15450	1e-12	73.6	pop:POPTR_831045	tRNA wybutosine-synthesizing protein 3 [EC:2.1.1.-]	GO:0006869//lipid transport	-	GO:0005829//cytosol;GO:0005634//nucleus
CL1016.Contig3_All	4.0736	3.5986	0.4201	0.5534	gi|359477427|ref|XP_003631976.1|	1052	0	PREDICTED: uncharacterized protein LOC100264848 isoform 2 [Vitis vinifera] >gi|297736898|emb|CBI26099.3| unnamed protein product [Vitis vinifera]	gi|359477426|ref|XM_003631928.1|	448	1e-122	PREDICTED: Vitis vinifera uncharacterized LOC100264848, transcript variant 2 (LOC100264848), mRNA	sp|Q8RWD9|ACBP5_ARATH	241	2e-63	Acyl-CoA-binding domain-containing protein 5 OS=Arabidopsis thaliana GN=ACBP5 PE=1 SV=1	--	--	--	--	--	K15450	2e-18	93.2	smo:SELMODRAFT_418563	tRNA wybutosine-synthesizing protein 3 [EC:2.1.1.-]	GO:0006869//lipid transport	-	GO:0005829//cytosol;GO:0005634//nucleus
CL10163.Contig1_All	12.6408	6.7225	0	0.224	gi|350996666|gb|AEQ37175.1|	490	1e-137	xyloglucan endotransglucosylase/hydrolase [Diospyros kaki]	gi|292684187|dbj|AK339749.1|	385	1e-104	Lotus japonicus cDNA, clone: LjFL3-075-DH04, HTC	sp|P35694|BRU1_SOYBN	462	7e-131	Brassinosteroid-regulated protein BRU1 OS=Glycine max PE=2 SV=1	YLR213c	75.9	8e-14	COG2273	Beta-glucanase/Beta-glucan synthetase	K08235	1e-133	473	pop:POPTR_572886	xyloglucan:xyloglucosyl transferase [EC:2.4.1.207]	GO:0006073//cellular glucan metabolic process	GO:0004553//hydrolase activity, hydrolyzing O-glycosyl compounds;GO:0016762//xyloglucan:xyloglucosyl transferase activity	GO:0048046//apoplast;GO:0005618//cell wall
CL10163.Contig2_All	3.1079	2.7913	0	0.0758	gi|226001033|dbj|BAH36870.1|	244.2	3e-64	xyloglucan endotransglycosylase/hydrolase [Torenia fournieri]	gi|357462864|ref|XM_003601666.1|	186	1e-44	Medicago truncatula Xyloglucan endotransglycosylase/hydrolase XTH-21 (MTR_3g084630) mRNA, complete cds	sp|Q8LG58|XTH16_ARATH	203	2e-53	Probable xyloglucan endotransglucosylase/hydrolase protein 16 OS=Arabidopsis thaliana GN=XTH16 PE=2 SV=2	--	--	--	--	--	K08235	8e-57	216	vvi:100263523	xyloglucan:xyloglucosyl transferase [EC:2.4.1.207]	GO:0006073//cellular glucan metabolic process	GO:0004553//hydrolase activity, hydrolyzing O-glycosyl compounds;GO:0016762//xyloglucan:xyloglucosyl transferase activity	GO:0048046//apoplast;GO:0005618//cell wall
CL10165.Contig1_All	2.642	3.305	0.1445	0.319	gi|225431116|ref|XP_002265805.1|	44.3	1e-110	PREDICTED: thaumatin-like protein 1 [Vitis vinifera] >gi|297735004|emb|CBI17366.3| unnamed protein product [Vitis vinifera]	gi|356544805|ref|XM_003540790.1|	83.8	5e-13	PREDICTED: Glycine max thaumatin-like protein-like (LOC100801173), mRNA	sp|P28493|PR5_ARATH	270	2e-72	Pathogenesis-related protein 5 OS=Arabidopsis thaliana GN=At1g75040 PE=1 SV=1	--	--	--	--	--	--	--	--	--	--	GO:0009682//induced systemic resistance;GO:0009723//response to ethylene stimulus	-	-
CL10165.Contig2_All	6.0729	2.333	0.3089	1.0868	gi|255577560|ref|XP_002529658.1|	43.1	2e-114	Zeamatin precursor, putative [Ricinus communis] >gi|223530884|gb|EEF32745.1| Zeamatin precursor, putative [Ricinus communis]	gi|115480382|ref|NM_001070320.1|	95.6	1e-16	Oryza sativa Japonica Group Os09g0536300 (Os09g0536300) mRNA, complete cds	sp|P28493|PR5_ARATH	270	1e-72	Pathogenesis-related protein 5 OS=Arabidopsis thaliana GN=At1g75040 PE=1 SV=1	--	--	--	--	--	--	--	--	--	--	GO:0009682//induced systemic resistance;GO:0009723//response to ethylene stimulus	-	-
CL10165.Contig3_All	7.8611	4.9728	0.5751	1.6895	gi|255577560|ref|XP_002529658.1|	421	1e-116	Zeamatin precursor, putative [Ricinus communis] >gi|223530884|gb|EEF32745.1| Zeamatin precursor, putative [Ricinus communis]	gi|115480382|ref|NM_001070320.1|	95.6	1e-16	Oryza sativa Japonica Group Os09g0536300 (Os09g0536300) mRNA, complete cds	sp|P28493|PR5_ARATH	268	5e-72	Pathogenesis-related protein 5 OS=Arabidopsis thaliana GN=At1g75040 PE=1 SV=1	--	--	--	--	--	--	--	--	--	--	-	-	-
CL10165.Contig4_All	3.2386	5.2657	0.1483	0.4502	gi|255577560|ref|XP_002529658.1|	52.8	1e-116	Zeamatin precursor, putative [Ricinus communis] >gi|223530884|gb|EEF32745.1| Zeamatin precursor, putative [Ricinus communis]	gi|356544805|ref|XM_003540790.1|	87.7	6e-14	PREDICTED: Glycine max thaumatin-like protein-like (LOC100801173), mRNA	sp|P28493|PR5_ARATH	270	5e-72	Pathogenesis-related protein 5 OS=Arabidopsis thaliana GN=At1g75040 PE=1 SV=1	--	--	--	--	--	--	--	--	--	--	-	-	-
CL10179.Contig1_All	14.5209	2.2862	1.573	0.1787	gi|255540235|ref|XP_002511182.1|	198.7	5e-50	nucleic acid binding protein, putative [Ricinus communis] >gi|223550297|gb|EEF51784.1| nucleic acid binding protein, putative [Ricinus communis]	gi|225456328|ref|XM_002283793.1|	119	4e-24	PREDICTED: Vitis vinifera uncharacterized LOC100242196 (LOC100242196), mRNA	--	--	--	--	--	--	--	--	--	--	--	--	--	--	-	-	-
CL10182.Contig1_All	6.6946	1.4504	0.0267	0.0258	gi|225423931|ref|XP_002278994.1|	523.9	1e-147	PREDICTED: aluminum-activated malate transporter 9 [Vitis vinifera]	gi|31581053|dbj|AP006422.1|	125	1e-25	Lotus japonicus genomic DNA, chromosome 2, clone: LjT33E11, TM0310b, complete sequence	sp|Q9C6L8|ALMT4_ARATH	430	9e-121	Aluminum-activated malate transporter 4 OS=Arabidopsis thaliana GN=ALMT4 PE=3 SV=1	--	--	--	--	--	--	--	--	--	--	GO:0015743//malate transport	-	GO:0005634//nucleus
CL10182.Contig2_All	5.663	1.0823	0	0.1683	gi|225423931|ref|XP_002278994.1|	186.4	1e-142	PREDICTED: aluminum-activated malate transporter 9 [Vitis vinifera]	gi|31581053|dbj|AP006422.1|	125	1e-25	Lotus japonicus genomic DNA, chromosome 2, clone: LjT33E11, TM0310b, complete sequence	sp|Q9C6L8|ALMT4_ARATH	254	6e-116	Aluminum-activated malate transporter 4 OS=Arabidopsis thaliana GN=ALMT4 PE=3 SV=1	--	--	--	--	--	--	--	--	--	--	GO:0015743//malate transport	-	-
CL1019.Contig10_All	0.9754	1.8887	0.4129	0.8348	gi|225425928|ref|XP_002267668.1|	1431	0	PREDICTED: probable LRR receptor-like serine/threonine-protein kinase At1g67720-like [Vitis vinifera]	gi|225425927|ref|XM_002267632.1|	339	1e-89	PREDICTED: Vitis vinifera probable LRR receptor-like serine/threonine-protein kinase At1g67720-like (LOC100240962), mRNA	sp|C0LGI2|Y1677_ARATH	1289	0	Probable LRR receptor-like serine/threonine-protein kinase At1g67720 OS=Arabidopsis thaliana GN=At1g67720 PE=2 SV=1	PA0074_1	95.5	5e-19	COG0515	Serine/threonine protein kinase	K13415	7e-71	267	sbi:SORBI_03g032990	protein brassinosteroid insensitive 1 [EC:2.7.10.1 2.7.11.1]	GO:0006468//protein phosphorylation;GO:0007267//cell-cell signaling;GO:0035196//production of miRNAs involved in gene silencing by miRNA;GO:0009616//virus induced gene silencing;GO:0010267//production of ta-siRNAs involved in RNA interference	GO:0004674//protein serine/threonine kinase activity;GO:0005524//ATP binding	GO:0009506//plasmodesma;GO:0005886//plasma membrane
CL10191.Contig1_All	2.6186	3.5033	0.1208	0.3502	gi|225426249|ref|XP_002264149.1|	236.9	2e-61	PREDICTED: RING-H2 zinc finger protein RHA4a [Vitis vinifera] >gi|297742383|emb|CBI34532.3| unnamed protein product [Vitis vinifera]	gi|225426248|ref|XM_002264113.1|	101	1e-18	PREDICTED: Vitis vinifera RING-H2 zinc finger protein RHA4a-like (LOC100266728), mRNA	sp|Q84TF5|RHA4A_ARATH	202	1e-52	RING-H2 zinc finger protein RHA4a OS=Arabidopsis thaliana GN=RHA4A PE=2 SV=1	ECU01g0750	52.4	9e-07	COG5243	HRD ubiquitin ligase complex, ER membrane component	K11982	2e-10	64.3	ath:AT3G56580	E3 ubiquitin-protein ligase RNF115/126 [EC:6.3.2.19]	-	GO:0046872//metal ion binding	-
CL10191.Contig2_All	1.7805	2.1883	0	0.0891	gi|224053761|ref|XP_002297966.1|	105.5	2e-22	predicted protein [Populus trichocarpa] >gi|222845224|gb|EEE82771.1| predicted protein [Populus trichocarpa]	gi|224075135|ref|XM_002304529.1|	75.8	2e-11	Populus trichocarpa predicted protein, mRNA	sp|Q84TF5|RHA4A_ARATH	87	2e-18	RING-H2 zinc finger protein RHA4a OS=Arabidopsis thaliana GN=RHA4A PE=2 SV=1	ECU01g0750	47.4	6e-06	COG5243	HRD ubiquitin ligase complex, ER membrane component	K05283	3e-10	61.2	aly:ARALYDRAFT_354960	phosphatidylinositol glycan, class W [EC:2.3.-.-]	-	GO:0046872//metal ion binding	-
CL10194.Contig1_All	5.037	3.6888	0.7998	1.0301	gi|56744283|gb|AAW28562.1|	211.5	6e-54	Putative mTERF domain containing protein, identical [Solanum demissum]	--	--	--	--	sp|Q9LK03|PERK2_ARATH	51.6	3e-07	Proline-rich receptor-like protein kinase PERK2 OS=Arabidopsis thaliana GN=PERK2 PE=2 SV=3	--	--	--	--	--	K06674	4e-10	62.8	vcn:VOLCADRAFT_106052	structural maintenance of chromosome 2	GO:0009793//embryo development ending in seed dormancy;GO:0071452//cellular response to singlet oxygen	-	GO:0009507//chloroplast;GO:0005739//mitochondrion
CL10194.Contig2_All	6.7224	5.2078	1.5369	1.5451	gi|56744283|gb|AAW28562.1|	384	1e-105	Putative mTERF domain containing protein, identical [Solanum demissum]	gi|56744281|gb|AC154033.1|	180	2e-42	Solanum demissum chromosome 5 clone PGEC132D05, complete sequence	sp|Q06841|NO75_LUPLU	54.3	1e-07	Early nodulin-75 (Fragment) OS=Lupinus luteus GN=ENOD2 PE=2 SV=1	--	--	--	--	--	K15032	3e-24	110	ppp:PHYPADRAFT_22863	mTERF domain-containing protein, mitochondrial	GO:0009793//embryo development ending in seed dormancy;GO:0071452//cellular response to singlet oxygen	-	GO:0009507//chloroplast;GO:0005739//mitochondrion
CL10194.Contig3_All	3.2857	2.8835	0.4757	0.7045	gi|56744283|gb|AAW28562.1|	390.2	2e-107	Putative mTERF domain containing protein, identical [Solanum demissum]	gi|56744281|gb|AC154033.1|	180	2e-42	Solanum demissum chromosome 5 clone PGEC132D05, complete sequence	--	--	--	--	--	--	--	--	--	K15032	3e-23	107	ppp:PHYPADRAFT_22863	mTERF domain-containing protein, mitochondrial	GO:0009793//embryo development ending in seed dormancy;GO:0071452//cellular response to singlet oxygen	-	GO:0009507//chloroplast;GO:0005739//mitochondrion
CL10194.Contig4_All	16.9856	6.8485	1.3013	1.2884	gi|56744283|gb|AAW28562.1|	392.1	6e-108	Putative mTERF domain containing protein, identical [Solanum demissum]	gi|56744281|gb|AC154033.1|	238	8e-60	Solanum demissum chromosome 5 clone PGEC132D05, complete sequence	--	--	--	--	--	--	--	--	--	K15032	2e-23	108	ppp:PHYPADRAFT_22863	mTERF domain-containing protein, mitochondrial	GO:0009793//embryo development ending in seed dormancy;GO:0071452//cellular response to singlet oxygen	-	GO:0009507//chloroplast;GO:0005739//mitochondrion
CL10194.Contig5_All	5.1076	4.8421	0.8703	1.3388	gi|56744283|gb|AAW28562.1|	380.9	1e-104	Putative mTERF domain containing protein, identical [Solanum demissum]	gi|56744281|gb|AC154033.1|	180	2e-42	Solanum demissum chromosome 5 clone PGEC132D05, complete sequence	--	--	--	--	--	--	--	--	--	K15032	3e-24	110	ppp:PHYPADRAFT_22863	mTERF domain-containing protein, mitochondrial	GO:0009793//embryo development ending in seed dormancy;GO:0071452//cellular response to singlet oxygen	-	GO:0009507//chloroplast;GO:0005739//mitochondrion
CL10199.Contig1_All	1.1312	1.2726	14.338	4.5379	gi|225442434|ref|XP_002283490.1|	241.9	9e-63	PREDICTED: profilin-1 isoform 1 [Vitis vinifera] >gi|147859095|emb|CAN80411.1| hypothetical protein VITISV_018934 [Vitis vinifera] >gi|297743173|emb|CBI36040.3| unnamed protein product [Vitis vinifera]	gi|359482882|ref|XM_002283454.2|	230	2e-57	PREDICTED: Vitis vinifera profilin-1-like, transcript variant 1 (LOC100254869), mRNA	sp|Q9SNW7|PROF1_LILLO	238	5e-63	Profilin-1 OS=Lilium longiflorum PE=2 SV=1	--	--	--	--	--	K05759	9e-64	241	vvi:100254869	profilin	GO:0009826//unidimensional cell growth;GO:0008154//actin polymerization or depolymerization	GO:0003779//actin binding	GO:0005730//nucleolus;GO:0009524//phragmoplast;GO:0005886//plasma membrane;GO:0005618//cell wall;GO:0005819//spindle;GO:0009507//chloroplast;GO:0015629//actin cytoskeleton
CL102.Contig2_All	1.2562	0.2679	6.6749	2.6509	gi|224143875|ref|XP_002325105.1|	53.9	9e-06	predicted protein [Populus trichocarpa] >gi|118487180|gb|ABK95418.1| unknown [Populus trichocarpa] >gi|222866539|gb|EEF03670.1| predicted protein [Populus trichocarpa]	gi|359484875|ref|XM_002271812.2|	155	2e-34	PREDICTED: Vitis vinifera lactation elevated protein 1-like (LOC100260349), mRNA	--	--	--	--	YEL052w	55.5	3e-11	COG1485	Predicted ATPase	K06916	5e-53	207	pop:POPTR_1106960		GO:0019243//methylglyoxal catabolic process to D-lactate;GO:0019375//galactolipid biosynthetic process;GO:0042631//cellular response to water deprivation;GO:0016036//cellular response to phosphate starvation	GO:0005516//calmodulin binding;GO:0005524//ATP binding;GO:0016887//ATPase activity	GO:0005739//mitochondrion;GO:0009507//chloroplast
CL102.Contig3_All	0.3724	0.3294	1.6996	1.6417	gi|224143875|ref|XP_002325105.1|	53.9	3e-06	predicted protein [Populus trichocarpa] >gi|118487180|gb|ABK95418.1| unknown [Populus trichocarpa] >gi|222866539|gb|EEF03670.1| predicted protein [Populus trichocarpa]	gi|359484875|ref|XM_002271812.2|	155	9e-35	PREDICTED: Vitis vinifera lactation elevated protein 1-like (LOC100260349), mRNA	--	--	--	--	YEL052w	55.1	2e-11	COG1485	Predicted ATPase	K06916	4e-53	206	pop:POPTR_1106960		GO:0019243//methylglyoxal catabolic process to D-lactate;GO:0019375//galactolipid biosynthetic process;GO:0042631//cellular response to water deprivation;GO:0016036//cellular response to phosphate starvation	GO:0005516//calmodulin binding;GO:0005524//ATP binding;GO:0016887//ATPase activity	GO:0005739//mitochondrion;GO:0009507//chloroplast
CL102.Contig4_All	2.5207	1.2339	7.8149	7.8759	gi|224143875|ref|XP_002325105.1|	747.7	0	predicted protein [Populus trichocarpa] >gi|118487180|gb|ABK95418.1| unknown [Populus trichocarpa] >gi|222866539|gb|EEF03670.1| predicted protein [Populus trichocarpa]	gi|359484875|ref|XM_002271812.2|	549	1e-153	PREDICTED: Vitis vinifera lactation elevated protein 1-like (LOC100260349), mRNA	--	--	--	--	BMEI0136	248	3e-65	COG1485	Predicted ATPase	K06916	0	747	pop:POPTR_1106960		GO:0019243//methylglyoxal catabolic process to D-lactate;GO:0019375//galactolipid biosynthetic process;GO:0042631//cellular response to water deprivation;GO:0016036//cellular response to phosphate starvation	GO:0005516//calmodulin binding;GO:0005524//ATP binding;GO:0016887//ATPase activity	GO:0005739//mitochondrion;GO:0009507//chloroplast
CL102.Contig5_All	0.781	0.3377	3.8017	1.6916	gi|297743712|emb|CBI36595.3|	134.8	3e-30	unnamed protein product [Vitis vinifera]	gi|359484875|ref|XM_002271812.2|	155	1e-34	PREDICTED: Vitis vinifera lactation elevated protein 1-like (LOC100260349), mRNA	--	--	--	--	YEL052w	42.7	1e-07	COG1485	Predicted ATPase	K06916	4e-30	130	pop:POPTR_1106960		GO:0019243//methylglyoxal catabolic process to D-lactate;GO:0019375//galactolipid biosynthetic process;GO:0042631//cellular response to water deprivation;GO:0016036//cellular response to phosphate starvation	GO:0005516//calmodulin binding;GO:0005524//ATP binding;GO:0016887//ATPase activity	GO:0005739//mitochondrion;GO:0009507//chloroplast
CL102.Contig6_All	0.7041	0.3952	1.7063	1.3906	gi|224143875|ref|XP_002325105.1|	60.1	1e-103	predicted protein [Populus trichocarpa] >gi|118487180|gb|ABK95418.1| unknown [Populus trichocarpa] >gi|222866539|gb|EEF03670.1| predicted protein [Populus trichocarpa]	gi|359484875|ref|XM_002271812.2|	258	1e-65	PREDICTED: Vitis vinifera lactation elevated protein 1-like (LOC100260349), mRNA	--	--	--	--	BMEI0136	124	3e-36	COG1485	Predicted ATPase	K06916	1e-104	340	pop:POPTR_1106960		GO:0019243//methylglyoxal catabolic process to D-lactate;GO:0019375//galactolipid biosynthetic process;GO:0042631//cellular response to water deprivation;GO:0016036//cellular response to phosphate starvation	GO:0005516//calmodulin binding;GO:0005524//ATP binding;GO:0016887//ATPase activity	GO:0005739//mitochondrion;GO:0009507//chloroplast
CL102.Contig7_All	0.471	0.193	3.1485	2.2395	gi|224143875|ref|XP_002325105.1|	60.1	2e-43	predicted protein [Populus trichocarpa] >gi|118487180|gb|ABK95418.1| unknown [Populus trichocarpa] >gi|222866539|gb|EEF03670.1| predicted protein [Populus trichocarpa]	gi|359484875|ref|XM_002271812.2|	155	1e-34	PREDICTED: Vitis vinifera lactation elevated protein 1-like (LOC100260349), mRNA	--	--	--	--	YEL052w	65.1	6e-26	COG1485	Predicted ATPase	K06916	1e-52	205	pop:POPTR_1106960		GO:0019243//methylglyoxal catabolic process to D-lactate;GO:0019375//galactolipid biosynthetic process;GO:0042631//cellular response to water deprivation;GO:0016036//cellular response to phosphate starvation	GO:0005516//calmodulin binding;GO:0005524//ATP binding;GO:0016887//ATPase activity	GO:0005739//mitochondrion;GO:0009507//chloroplast
CL102.Contig8_All	1.2108	0.9604	7.256	9.7995	gi|224143875|ref|XP_002325105.1|	205.3	3e-51	predicted protein [Populus trichocarpa] >gi|118487180|gb|ABK95418.1| unknown [Populus trichocarpa] >gi|222866539|gb|EEF03670.1| predicted protein [Populus trichocarpa]	gi|359484875|ref|XM_002271812.2|	398	1e-107	PREDICTED: Vitis vinifera lactation elevated protein 1-like (LOC100260349), mRNA	--	--	--	--	BMEI0136	201	5e-51	COG1485	Predicted ATPase	K06916	1e-154	545	pop:POPTR_1106960		GO:0019243//methylglyoxal catabolic process to D-lactate;GO:0019375//galactolipid biosynthetic process;GO:0042631//cellular response to water deprivation;GO:0016036//cellular response to phosphate starvation	GO:0005516//calmodulin binding;GO:0005524//ATP binding;GO:0016887//ATPase activity	GO:0005739//mitochondrion;GO:0009507//chloroplast
CL10202.Contig1_All	10.8838	10.4049	1.1214	1.8653	gi|225438565|ref|XP_002276081.1|	471.1	1e-131	PREDICTED: uncharacterized protein LOC100264638 [Vitis vinifera] >gi|296082500|emb|CBI21505.3| unnamed protein product [Vitis vinifera]	gi|225438564|ref|XM_002276045.1|	696	0	PREDICTED: Vitis vinifera uncharacterized LOC100264638 (LOC100264638), mRNA	--	--	--	--	--	--	--	--	--	--	--	--	--	--	GO:0006098//pentose-phosphate shunt	-	GO:0009534//chloroplast thylakoid
CL10202.Contig2_All	14.6511	9.6633	1.2482	2.4336	gi|225438565|ref|XP_002276081.1|	129.4	1e-140	PREDICTED: uncharacterized protein LOC100264638 [Vitis vinifera] >gi|296082500|emb|CBI21505.3| unnamed protein product [Vitis vinifera]	gi|225438564|ref|XM_002276045.1|	654	0	PREDICTED: Vitis vinifera uncharacterized LOC100264638 (LOC100264638), mRNA	--	--	--	--	--	--	--	--	--	--	--	--	--	--	GO:0006098//pentose-phosphate shunt	-	GO:0009534//chloroplast thylakoid
CL10205.Contig1_All	1.5694	2.0535	6.633	5.4547	gi|290467591|gb|ADD25898.1|	129	1e-28	YUCCA-like protein [Coffea arabica]	gi|359479761|ref|XM_002269727.2|	95.6	9e-17	PREDICTED: Vitis vinifera flavin-containing monooxygenase YUCCA10-like (LOC100251223), mRNA	sp|Q9FVQ0|YUC10_ARATH	233	2e-61	Flavin-containing monooxygenase YUCCA10 OS=Arabidopsis thaliana GN=YUC10 PE=2 SV=1	mll7934	152	1e-36	COG2072	Predicted flavoprotein involved in K+ transport	K11816	3e-57	220	ath:AT5G43890	YUCCA family monooxygenase [EC:1.14.13.-]	GO:0022603//regulation of anatomical structure morphogenesis;GO:0055114//oxidation-reduction process	GO:0050660//flavin adenine dinucleotide binding;GO:0004499//N,N-dimethylaniline monooxygenase activity;GO:0050661//NADP binding	-
CL10205.Contig2_All	1.5961	1.7533	5.9136	4.7653	gi|290467591|gb|ADD25898.1|	233	1e-59	YUCCA-like protein [Coffea arabica]	gi|359479761|ref|XM_002269727.2|	95.6	1e-16	PREDICTED: Vitis vinifera flavin-containing monooxygenase YUCCA10-like (LOC100251223), mRNA	sp|Q9FVQ0|YUC10_ARATH	233	3e-61	Flavin-containing monooxygenase YUCCA10 OS=Arabidopsis thaliana GN=YUC10 PE=2 SV=1	mll7934	152	2e-36	COG2072	Predicted flavoprotein involved in K+ transport	K11816	9e-57	219	ath:AT5G43890	YUCCA family monooxygenase [EC:1.14.13.-]	GO:0022603//regulation of anatomical structure morphogenesis;GO:0055114//oxidation-reduction process	GO:0050660//flavin adenine dinucleotide binding;GO:0004499//N,N-dimethylaniline monooxygenase activity;GO:0050661//NADP binding	-
CL10205.Contig3_All	2.8249	2.6316	10.6905	6.6109	gi|225436805|ref|XP_002269763.1|	531.6	1e-149	PREDICTED: flavin-containing monooxygenase YUCCA10 [Vitis vinifera]	gi|359479761|ref|XM_002269727.2|	95.6	1e-16	PREDICTED: Vitis vinifera flavin-containing monooxygenase YUCCA10-like (LOC100251223), mRNA	sp|Q9FVQ0|YUC10_ARATH	414	1e-115	Flavin-containing monooxygenase YUCCA10 OS=Arabidopsis thaliana GN=YUC10 PE=2 SV=1	mll7934	211	2e-54	COG2072	Predicted flavoprotein involved in K+ transport	K11816	4e-101	367	ppp:PHYPADRAFT_66487	YUCCA family monooxygenase [EC:1.14.13.-]	GO:0042744//hydrogen peroxide catabolic process;GO:0022603//regulation of anatomical structure morphogenesis;GO:0055114//oxidation-reduction process	GO:0050660//flavin adenine dinucleotide binding;GO:0050661//NADP binding;GO:0004499//N,N-dimethylaniline monooxygenase activity	-
CL10210.Contig1_All	96.0211	142.73	45.0012	54.9229	gi|224111512|ref|XP_002315884.1|	117.1	1e-25	predicted protein [Populus trichocarpa] >gi|222864924|gb|EEF02055.1| predicted protein [Populus trichocarpa]	--	--	--	--	sp|Q9C5S0|AGP9_ARATH	61.2	4e-10	Classical arabinogalactan protein 9 OS=Arabidopsis thaliana GN=AGP9 PE=1 SV=2	AGpA528	54.3	2e-07	COG3468	Type V secretory pathway, adhesin AidA	K01115	2e-07	53.5	vcn:VOLCADRAFT_99471	phospholipase D [EC:3.1.4.4]	-	-	-
CL10210.Contig2_All	5.6743	6.1021	0.588	1.278	gi|224099477|ref|XP_002311500.1|	60.1	1e-08	predicted protein [Populus trichocarpa] >gi|222851320|gb|EEE88867.1| predicted protein [Populus trichocarpa]	--	--	--	--	--	--	--	--	--	--	--	--	--	--	--	--	--	--	-	-	-
CL10212.Contig1_All	7.1378	3.0985	0.8108	0.9398	--	--	--	--	--	--	--	--	--	--	--	--	--	--	--	--	--	--	--	--	--	--	-	-	-
CL10220.Contig2_All	1.63	5.0553	6.9206	29.8058	--	--	--	--	--	--	--	--	--	--	--	--	--	--	--	--	--	--	--	--	--	--	-	-	-
CL10227.Contig2_All	1.822	1.7728	5.2434	4.2204	gi|255571079|ref|XP_002526490.1|	280	1e-74	ATP binding protein, putative [Ricinus communis] >gi|223534165|gb|EEF35881.1| ATP binding protein, putative [Ricinus communis]	gi|225321824|dbj|AK325840.1|	244	9e-62	Solanum lycopersicum cDNA, clone: LEFL2042G22, HTC in fruit	sp|Q9LTC0|Y5707_ARATH	189	2e-48	Probable receptor-like protein kinase At5g47070 OS=Arabidopsis thaliana GN=At5g47070 PE=1 SV=1	--	--	--	--	--	K00924	2e-48	190	aly:ARALYDRAFT_494273	[EC:2.7.1.-]	GO:0006468//protein phosphorylation	GO:0004714//transmembrane receptor protein tyrosine kinase activity;GO:0005524//ATP binding;GO:0004674//protein serine/threonine kinase activity	GO:0005886//plasma membrane
CL1023.Contig3_All	1.6572	1.0143	4.4342	2.0334	gi|225459067|ref|XP_002283768.1|	112.5	0	PREDICTED: uncharacterized protein LOC100248920 [Vitis vinifera]	gi|47105255|gb|BT013840.1|	182	1e-42	Lycopersicon esculentum clone 132797F, mRNA sequence	sp|O24304|FNTA_PEA	77	2e-15	Protein farnesyltransferase/geranylgeranyltransferase type-1 subunit alpha OS=Pisum sativum GN=FTA PE=2 SV=1	YJL031c	110	1e-23	COG5536	Protein prenyltransferase, alpha subunit	K14050	0	548	vvi:100248920	geranylgeranyl transferase type-2 subunit alpha [EC:2.5.1.60]	GO:0046686//response to cadmium ion	-	GO:0005829//cytosol
CL10230.Contig1_All	27.8382	27.738	9.5205	11.0623	gi|159885612|dbj|BAF93184.1|	349.7	5e-95	nitric oxide associated 1 [Nicotiana benthamiana]	gi|290793110|gb|GU205181.1|	325	6e-86	Solanum tuberosum nitric oxide synthase-associated protein I mRNA, complete cds	sp|Q66GP9|NOA1_ARATH	303	1e-82	NO-associated protein 1, chloroplastic/mitochondrial OS=Arabidopsis thaliana GN=NOA1 PE=1 SV=1	SA1425	79.7	1e-14	COG1161	Predicted GTPases	K13427	3e-92	337	vvi:100265605	nitric-oxide synthase, plant [EC:1.14.13.39]	GO:0006399//tRNA metabolic process;GO:0006655//phosphatidylglycerol biosynthetic process;GO:0009793//embryo development ending in seed dormancy;GO:0051246//regulation of protein metabolic process;GO:0009902//chloroplast relocation;GO:0009651//response to salt stress;GO:0016226//iron-sulfur cluster assembly;GO:0006809//nitric oxide biosynthetic process;GO:0010322//regulation of isopentenyl diphosp…	GO:0004517//nitric-oxide synthase activity;GO:0005525//GTP binding;GO:0003924//GTPase activity	GO:0009507//chloroplast;GO:0005739//mitochondrion
CL1024.Contig1_All	2.5956	9.5607	6.6362	19.4185	gi|225441728|ref|XP_002277339.1|	191.4	5e-47	PREDICTED: serine/threonine-protein kinase Nek6-like [Vitis vinifera]	gi|225441727|ref|XM_002277303.1|	218	2e-53	PREDICTED: Vitis vinifera serine/threonine-protein kinase Nek6-like (LOC100246952), mRNA	sp|Q60DG4|NEK4_ORYSJ	263	1e-112	Serine/threonine-protein kinase Nek4 OS=Oryza sativa subsp. japonica GN=NEK4 PE=2 SV=1	MYPU_6850	81.6	5e-20	COG0515	Serine/threonine protein kinase	K08857	4e-112	263	osa:4338922	NIMA (never in mitosis gene a)-related kinase [EC:2.7.11.1]	GO:0009987//cellular process	GO:0004672//protein kinase activity;GO:0000166//nucleotide binding	-
CL10240.Contig1_All	0.1725	0.9651	1.9954	3.2396	gi|359497594|ref|XP_003635576.1|	371.7	5e-102	PREDICTED: 1-aminocyclopropane-1-carboxylate synthase 3-like [Vitis vinifera]	gi|32402571|gb|AF083816.2|	250	2e-63	Antirrhinum majus ACC synthase 3 (ACS3) mRNA, complete cds	sp|Q42881|1A13_SOLLC	371	3e-103	1-aminocyclopropane-1-carboxylate synthase 3 OS=Solanum lycopersicum GN=ACS3 PE=1 SV=1	--	--	--	--	--	K01762	2e-102	369	vvi:100258512	1-aminocyclopropane-1-carboxylate synthase [EC:4.4.1.14]	GO:0042218//1-aminocyclopropane-1-carboxylate biosynthetic process;GO:0009693//ethylene biosynthetic process;GO:0006417//regulation of translation;GO:0009735//response to cytokinin stimulus;GO:0009733//response to auxin stimulus;GO:0009835//fruit ripening	GO:0008483//transaminase activity;GO:0016847//1-aminocyclopropane-1-carboxylate synthase activity;GO:0030170//pyridoxal phosphate binding	GO:0005737//cytoplasm
CL10245.Contig1_All	6.8462	11.3873	2.3157	2.9278	gi|255564685|ref|XP_002523337.1|	696.4	0	Aspartic proteinase nepenthesin-1 precursor, putative [Ricinus communis] >gi|223537425|gb|EEF39053.1| Aspartic proteinase nepenthesin-1 precursor, putative [Ricinus communis]	gi|356522503|ref|XM_003529838.1|	145	2e-31	PREDICTED: Glycine max aspartic proteinase nepenthesin-1-like (LOC100791511), mRNA	sp|Q9LHE3|ASPG2_ARATH	422	3e-118	Protein ASPARTIC PROTEASE IN GUARD CELL 2 OS=Arabidopsis thaliana GN=ASPG2 PE=2 SV=1	--	--	--	--	--	K00924	3e-32	138	ath:AT5G22850	[EC:2.7.1.-]	GO:0042545//cell wall modification;GO:0009664//plant-type cell wall organization;GO:0006508//proteolysis;GO:0080167//response to karrikin	GO:0004190//aspartic-type endopeptidase activity	GO:0009505//plant-type cell wall;GO:0009506//plasmodesma;GO:0016023//cytoplasmic membrane-bounded vesicle;GO:0005576//extracellular region;GO:0016020//membrane
CL10245.Contig2_All	4.5135	16.7657	1.5799	2.2509	gi|225470916|ref|XP_002263964.1|	693.3	0	PREDICTED: aspartic proteinase nepenthesin-1 [Vitis vinifera] >gi|147788999|emb|CAN64659.1| hypothetical protein VITISV_009613 [Vitis vinifera]	gi|225314844|dbj|AK321193.1|	159	1e-35	Solanum lycopersicum cDNA, clone: LEFL1020DH04, HTC in leaf	sp|Q9LS40|ASPG1_ARATH	419	2e-117	Protein ASPARTIC PROTEASE IN GUARD CELL 1 OS=Arabidopsis thaliana GN=ASPG1 PE=1 SV=1	--	--	--	--	--	K00924	4e-32	137	ath:AT5G22850	[EC:2.7.1.-]	GO:0042545//cell wall modification;GO:0009664//plant-type cell wall organization;GO:0006508//proteolysis;GO:0080167//response to karrikin	GO:0004190//aspartic-type endopeptidase activity	GO:0009505//plant-type cell wall;GO:0009506//plasmodesma;GO:0016023//cytoplasmic membrane-bounded vesicle;GO:0005576//extracellular region;GO:0016020//membrane
CL10258.Contig1_All	3.8456	5.1851	19.8139	13.7364	gi|198400339|gb|ACH87178.1|	254.2	4e-66	unknown protein [Camellia sinensis]	gi|148538518|dbj|AK247284.1|	172	7e-40	Solanum lycopersicum cDNA, clone: LEFL1086AG10, HTC in leaf	--	--	--	--	--	--	--	--	--	--	--	--	--	--	-	-	-
CL10268.Contig1_All	1.3999	2.0196	6.178	4.223	gi|225432422|ref|XP_002277919.1|	417.9	5e-116	PREDICTED: probable 1-deoxy-D-xylulose-5-phosphate synthase, chloroplastic [Vitis vinifera] >gi|297736933|emb|CBI26134.3| unnamed protein product [Vitis vinifera]	gi|193792540|gb|EU670744.1|	618	1e-174	Salvia miltiorrhiza 1-deoxy-D-xylulose 5-phosphate synthase mRNA, complete cds	sp|O78328|DXS_CAPAN	410	4e-115	Probable 1-deoxy-D-xylulose-5-phosphate synthase, chloroplastic OS=Capsicum annuum GN=TKT2 PE=2 SV=1	mlr7474	274	1e-73	COG1154	Deoxyxylulose-5-phosphate synthase	K01662	5e-117	417	vvi:100249323	1-deoxy-D-xylulose-5-phosphate synthase [EC:2.2.1.7]	GO:0009228//thiamine biosynthetic process;GO:0016114//terpenoid biosynthetic process	GO:0008661//1-deoxy-D-xylulose-5-phosphate synthase activity;GO:0030976//thiamine pyrophosphate binding;GO:0000287//magnesium ion binding	-
CL10279.Contig3_All	9.1651	5.4676	29.7477	14.7164	gi|359487694|ref|XP_002276639.2|	506.1	5e-142	PREDICTED: uncharacterized protein LOC100259639 [Vitis vinifera]	gi|359487693|ref|XM_002276603.2|	248	1e-62	PREDICTED: Vitis vinifera uncharacterized LOC100259639 (LOC100259639), mRNA	sp|P93203|MFP1_SOLLC	69.3	5e-12	MAR-binding filament-like protein 1 OS=Solanum lycopersicum GN=MFP1 PE=1 SV=1	YLR086w	65.9	2e-10	COG1196	Chromosome segregation ATPases	K10400	1e-09	63.2	pop:POPTR_927223	kinesin family member 15	-	-	GO:0005634//nucleus;GO:0005737//cytoplasm
CL1028.Contig2_All	17.8763	14.0869	67.1571	34.0165	gi|302398591|gb|ADL36590.1|	579.7	9e-164	BHLH domain class transcription factor [Malus x domestica]	gi|302398590|gb|HM122451.1|	123	1e-24	Malus x domestica BHLH domain class transcription factor (BHLH10) mRNA, complete cds	sp|O23487|BH003_ARATH	466	5e-131	Transcription factor bHLH3 OS=Arabidopsis thaliana GN=BHLH3 PE=2 SV=1	--	--	--	--	--	K13422	1e-37	157	gmx:100790168	transcription factor MYC2	GO:0009611//response to wounding;GO:0006355//regulation of transcription, DNA-dependent;GO:0009755//hormone-mediated signaling pathway;GO:0009753//response to jasmonic acid stimulus;GO:0009628//response to abiotic stimulus;GO:0009737//response to abscisic acid stimulus	GO:0016491//oxidoreductase activity;GO:0003700//sequence-specific DNA binding transcription factor activity	GO:0005634//nucleus
CL1028.Contig6_All	5.7469	8.1777	19.5079	28.2694	gi|302398591|gb|ADL36590.1|	559.7	8e-158	BHLH domain class transcription factor [Malus x domestica]	gi|302398590|gb|HM122451.1|	131	4e-27	Malus x domestica BHLH domain class transcription factor (BHLH10) mRNA, complete cds	sp|O23487|BH003_ARATH	462	6e-130	Transcription factor bHLH3 OS=Arabidopsis thaliana GN=BHLH3 PE=2 SV=1	--	--	--	--	--	K13422	2e-37	155	gmx:100790168	transcription factor MYC2	GO:0009611//response to wounding;GO:0006355//regulation of transcription, DNA-dependent;GO:0009755//hormone-mediated signaling pathway;GO:0009753//response to jasmonic acid stimulus;GO:0009628//response to abiotic stimulus;GO:0009737//response to abscisic acid stimulus	GO:0003700//sequence-specific DNA binding transcription factor activity	GO:0005634//nucleus
CL1028.Contig7_All	4.9005	9.454	19.2862	32.9289	gi|302398591|gb|ADL36590.1|	560.1	6e-158	BHLH domain class transcription factor [Malus x domestica]	gi|302398590|gb|HM122451.1|	131	4e-27	Malus x domestica BHLH domain class transcription factor (BHLH10) mRNA, complete cds	sp|O23487|BH003_ARATH	464	1e-130	Transcription factor bHLH3 OS=Arabidopsis thaliana GN=BHLH3 PE=2 SV=1	--	--	--	--	--	K13422	2e-37	155	gmx:100790168	transcription factor MYC2	GO:0009611//response to wounding;GO:0006355//regulation of transcription, DNA-dependent;GO:0009755//hormone-mediated signaling pathway;GO:0009753//response to jasmonic acid stimulus;GO:0009628//response to abiotic stimulus;GO:0009737//response to abscisic acid stimulus	GO:0016491//oxidoreductase activity;GO:0003700//sequence-specific DNA binding transcription factor activity	GO:0005634//nucleus
CL10280.Contig1_All	1.8058	2.47	0.1288	0.2738	gi|224088041|ref|XP_002308303.1|	585.5	5e-166	predicted protein [Populus trichocarpa] >gi|222854279|gb|EEE91826.1| predicted protein [Populus trichocarpa]	gi|340034700|gb|JN235129.1|	125	1e-25	Populus tremula isolate R07 leucine rich repeat family protein gene, partial cds	sp|Q9T0K5|LRX3_ARATH	320	8e-88	Leucine-rich repeat extensin-like protein 3 OS=Arabidopsis thaliana GN=LRX3 PE=1 SV=1	YJL005w_1	57.8	4e-08	COG4886	Leucine-rich repeat (LRR) protein	K00924	2e-31	135	ath:AT1G28440	[EC:2.7.1.-]	GO:0016310//phosphorylation;GO:0007165//signal transduction;GO:0055114//oxidation-reduction process	GO:0016301//kinase activity;GO:0005515//protein binding;GO:0032440//2-alkenal reductase [NAD(P)] activity	GO:0009505//plant-type cell wall;GO:0009506//plasmodesma;GO:0016023//cytoplasmic membrane-bounded vesicle;GO:0005576//extracellular region
CL10280.Contig2_All	2.7134	5.6729	1.2584	0.8743	gi|224088041|ref|XP_002308303.1|	594	1e-168	predicted protein [Populus trichocarpa] >gi|222854279|gb|EEE91826.1| predicted protein [Populus trichocarpa]	gi|225321915|dbj|AK325931.1|	214	2e-52	Solanum lycopersicum cDNA, clone: LEFL2001AC06, HTC in fruit	sp|Q9T0K5|LRX3_ARATH	311	8e-85	Leucine-rich repeat extensin-like protein 3 OS=Arabidopsis thaliana GN=LRX3 PE=1 SV=1	MA2301_1	55.1	3e-07	COG4886	Leucine-rich repeat (LRR) protein	K00924	2e-32	138	ath:AT1G28440	[EC:2.7.1.-]	GO:0016310//phosphorylation;GO:0007165//signal transduction;GO:0055114//oxidation-reduction process	GO:0016301//kinase activity;GO:0005515//protein binding;GO:0032440//2-alkenal reductase [NAD(P)] activity	GO:0009505//plant-type cell wall;GO:0009506//plasmodesma;GO:0016023//cytoplasmic membrane-bounded vesicle;GO:0005576//extracellular region
CL10284.Contig1_All	20.7589	28.5007	3.6346	7.7119	gi|302142578|emb|CBI19781.3|	224.2	7e-58	unnamed protein product [Vitis vinifera]	gi|359492175|ref|XM_002280026.2|	232	3e-58	PREDICTED: Vitis vinifera auxin-induced protein 5NG4-like (LOC100266024), mRNA	sp|Q6J163|5NG4_PINTA	163	6e-41	Auxin-induced protein 5NG4 OS=Pinus taeda PE=2 SV=1	--	--	--	--	--	--	--	--	--	--	GO:0009750//response to fructose stimulus;GO:0006833//water transport;GO:0009825//multidimensional cell growth;GO:0010075//regulation of meristem growth;GO:0009651//response to salt stress;GO:0007389//pattern specification process;GO:0043481//anthocyanin accumulation in tissues in response to UV light;GO:0048767//root hair elongation;GO:0009834//secondary cell wall biogenesis;GO:0008361//regulati…	-	GO:0009705//plant-type vacuole membrane;GO:0005886//plasma membrane
CL10284.Contig2_All	12.8246	22.6351	2.4415	6.7152	gi|356518386|ref|XP_003527860.1|	618.2	8e-176	PREDICTED: auxin-induced protein 5NG4-like [Glycine max]	gi|359492175|ref|XM_002280026.2|	254	2e-64	PREDICTED: Vitis vinifera auxin-induced protein 5NG4-like (LOC100266024), mRNA	sp|Q6J163|5NG4_PINTA	460	1e-129	Auxin-induced protein 5NG4 OS=Pinus taeda PE=2 SV=1	BH0390	60.8	5e-09	COG0697	Permeases of the drug/metabolite transporter (DMT) superfamily	--	--	--	--	--	GO:0009750//response to fructose stimulus;GO:0006833//water transport;GO:0009825//multidimensional cell growth;GO:0010075//regulation of meristem growth;GO:0009651//response to salt stress;GO:0007389//pattern specification process;GO:0043481//anthocyanin accumulation in tissues in response to UV light;GO:0048767//root hair elongation;GO:0009834//secondary cell wall biogenesis;GO:0008361//regulati…	-	GO:0009705//plant-type vacuole membrane;GO:0005886//plasma membrane
CL1029.Contig1_All	0.7101	1.2389	1.5067	2.5846	gi|147856442|emb|CAN82842.1|	373.2	1e-101	hypothetical protein VITISV_019567 [Vitis vinifera]	gi|150010729|gb|AC182564.2|	161	4e-36	Mimulus guttatus clone MGBa-44P14, complete sequence	--	--	--	--	--	--	--	--	--	K02183	2e-84	312	gmx:100790087	calmodulin	-	-	-
CL10299.Contig1_All	15.1955	3.0439	1.276	1.02	gi|388516755|gb|AFK46439.1|	30.4	4e-20	unknown [Medicago truncatula]	gi|225429028|ref|XM_002267691.1|	131	1e-27	PREDICTED: Vitis vinifera uncharacterized LOC100247999 (LOC100247999), mRNA	--	--	--	--	--	--	--	--	--	--	--	--	--	--	GO:0015979//photosynthesis	GO:0005516//calmodulin binding	GO:0042651//thylakoid membrane;GO:0009507//chloroplast;GO:0009522//photosystem I;GO:0005739//mitochondrion
CL10299.Contig2_All	33.5831	5.5432	1.8977	1.2627	gi|255562272|ref|XP_002522144.1|	128.6	8e-29	conserved hypothetical protein [Ricinus communis] >gi|223538743|gb|EEF40344.1| conserved hypothetical protein [Ricinus communis]	gi|225429028|ref|XM_002267691.1|	155	7e-35	PREDICTED: Vitis vinifera uncharacterized LOC100247999 (LOC100247999), mRNA	--	--	--	--	--	--	--	--	--	--	--	--	--	--	-	-	GO:0005739//mitochondrion
CL10299.Contig3_All	5.0456	3.7637	1.3246	0.4798	--	--	--	--	--	--	--	--	--	--	--	--	--	--	--	--	--	--	--	--	--	--	-	-	-
CL10299.Contig5_All	8.1497	2.2954	1.2246	0.6934	gi|255562272|ref|XP_002522144.1|	120.9	1e-26	conserved hypothetical protein [Ricinus communis] >gi|223538743|gb|EEF40344.1| conserved hypothetical protein [Ricinus communis]	gi|225429028|ref|XM_002267691.1|	101	1e-18	PREDICTED: Vitis vinifera uncharacterized LOC100247999 (LOC100247999), mRNA	--	--	--	--	--	--	--	--	--	--	--	--	--	--	-	-	GO:0005739//mitochondrion
CL103.Contig6_All	14.3963	19.3129	7.194	9.645	gi|302142133|emb|CBI19336.3|	154.8	3e-37	unnamed protein product [Vitis vinifera]	gi|359493000|ref|XM_002285514.2|	145	3e-32	PREDICTED: Vitis vinifera inositol-tetrakisphosphate 1-kinase 2-like (LOC100267838), mRNA	sp|Q9SUG3|ITPK2_ARATH	139	4e-34	Inositol-tetrakisphosphate 1-kinase 2 OS=Arabidopsis thaliana GN=ITPK2 PE=2 SV=2	--	--	--	--	--	K00913	2e-38	154	vvi:100267838	inositol-1,3,4-trisphosphate 5/6-kinase / inositol-tetrakisphosphate 1-kinase [EC:2.7.1.159 2.7.1.134]	GO:0009753//response to jasmonic acid stimulus;GO:0009620//response to fungus;GO:0009611//response to wounding;GO:0009695//jasmonic acid biosynthetic process;GO:0016310//phosphorylation;GO:0032957//inositol trisphosphate metabolic process	GO:0052726//inositol-1,3,4-trisphosphate 5-kinase activity;GO:0005524//ATP binding;GO:0000287//magnesium ion binding;GO:0047325//inositol tetrakisphosphate 1-kinase activity;GO:0052725//inositol-1,3,4-trisphosphate 6-kinase activity	GO:0005576//extracellular region;GO:0005737//cytoplasm;GO:0005634//nucleus
CL103.Contig8_All	1.1535	1.5241	0.5327	0.7583	gi|302142133|emb|CBI19336.3|	69.7	2e-10	unnamed protein product [Vitis vinifera]	gi|359493000|ref|XM_002285514.2|	315	1e-82	PREDICTED: Vitis vinifera inositol-tetrakisphosphate 1-kinase 2-like (LOC100267838), mRNA	sp|Q9SUG3|ITPK2_ARATH	360	2e-99	Inositol-tetrakisphosphate 1-kinase 2 OS=Arabidopsis thaliana GN=ITPK2 PE=2 SV=2	--	--	--	--	--	K00913	3e-109	394	vvi:100267838	inositol-1,3,4-trisphosphate 5/6-kinase / inositol-tetrakisphosphate 1-kinase [EC:2.7.1.159 2.7.1.134]	GO:0009753//response to jasmonic acid stimulus;GO:0009620//response to fungus;GO:0009611//response to wounding;GO:0009695//jasmonic acid biosynthetic process;GO:0016310//phosphorylation;GO:0032957//inositol trisphosphate metabolic process	GO:0052726//inositol-1,3,4-trisphosphate 5-kinase activity;GO:0005524//ATP binding;GO:0000287//magnesium ion binding;GO:0047325//inositol tetrakisphosphate 1-kinase activity;GO:0052725//inositol-1,3,4-trisphosphate 6-kinase activity	GO:0005737//cytoplasm;GO:0005634//nucleus
CL10304.Contig4_All	11.7618	12.0414	46.1555	29.1069	gi|60279272|emb|CAA63968.1|	438	1e-121	pom30 [Solanum tuberosum]	gi|60279271|emb|X94305.1|	222	7e-55	S.tuberosum mRNA for POM30 protein	sp|Q9FJX3|VDAC2_ARATH	380	7e-106	Mitochondrial outer membrane protein porin 2 OS=Arabidopsis thaliana GN=VDAC2 PE=1 SV=1	--	--	--	--	--	K15040	7e-117	419	pop:POPTR_831445	voltage-dependent anion channel protein 2	GO:0055085//transmembrane transport;GO:0044070//regulation of anion transport;GO:0009617//response to bacterium;GO:0009060//aerobic respiration;GO:0006096//glycolysis;GO:0046686//response to cadmium ion	GO:0008308//voltage-gated anion channel activity	GO:0005618//cell wall;GO:0009941//chloroplast envelope;GO:0005741//mitochondrial outer membrane;GO:0005774//vacuolar membrane;GO:0005886//plasma membrane
CL10305.Contig1_All	168.622	38.2283	15.0531	4.8209	gi|388508838|gb|AFK42485.1|	289.3	7e-77	unknown [Medicago truncatula]	gi|393715714|dbj|AB624238.1|	190	2e-45	Camellia sinensis DNA, SSR marker, MSG0796	sp|Q69TY4|PR2E1_ORYSJ	261	4e-70	Peroxiredoxin-2E-1, chloroplastic OS=Oryza sativa subsp. japonica GN=PRXIIE-1 PE=2 SV=1	CC3394	169	9e-42	COG0678	Peroxiredoxin	K03386	2e-47	188	ath:AT1G60740	peroxiredoxin (alkyl hydroperoxide reductase subunit C) [EC:1.11.1.15]	GO:0042742//defense response to bacterium;GO:0055114//oxidation-reduction process	GO:0016209//antioxidant activity;GO:0016491//oxidoreductase activity	GO:0009941//chloroplast envelope;GO:0009505//plant-type cell wall;GO:0009570//chloroplast stroma;GO:0009579//thylakoid
CL10305.Contig2_All	16.83	237.614	2.4109	30.3871	gi|388508838|gb|AFK42485.1|	292	1e-77	unknown [Medicago truncatula]	gi|393715714|dbj|AB624238.1|	182	6e-43	Camellia sinensis DNA, SSR marker, MSG0796	sp|Q69TY4|PR2E1_ORYSJ	259	2e-69	Peroxiredoxin-2E-1, chloroplastic OS=Oryza sativa subsp. japonica GN=PRXIIE-1 PE=2 SV=1	CC3394	170	6e-42	COG0678	Peroxiredoxin	K03386	1e-47	188	ath:AT1G60740	peroxiredoxin (alkyl hydroperoxide reductase subunit C) [EC:1.11.1.15]	GO:0042742//defense response to bacterium;GO:0055114//oxidation-reduction process	GO:0016209//antioxidant activity;GO:0016491//oxidoreductase activity	GO:0009941//chloroplast envelope;GO:0009505//plant-type cell wall;GO:0009570//chloroplast stroma;GO:0009579//thylakoid
CL10309.Contig1_All	8.9296	7.3603	4.2036	3.4299	gi|297840943|ref|XP_002888353.1|	85.5	2e-15	hypothetical protein ARALYDRAFT_893970 [Arabidopsis lyrata subsp. lyrata] >gi|297334194|gb|EFH64612.1| hypothetical protein ARALYDRAFT_893970 [Arabidopsis lyrata subsp. lyrata]	gi|378747301|gb|JN637766.2|	2076	0	Sesamum indicum chloroplast, complete genome	sp|A6MMT7|PETN_ILLOL	65.1	1e-10	Cytochrome b6-f complex subunit 8 OS=Illicium oligandrum GN=petN PE=3 SV=1	--	--	--	--	--	K03689	1e-08	60.1	rcu:RCOM_ORF00023	cytochrome b6-f complex subunit 8	GO:0017004//cytochrome complex assembly;GO:0055114//oxidation-reduction process	GO:0045158	GO:0009512//cytochrome b6f complex;GO:0042651//thylakoid membrane;GO:0009507//chloroplast
CL1031.Contig2_All	5.064	3.9077	1.8051	1.0793	--	--	--	--	--	--	--	--	--	--	--	--	--	--	--	--	--	--	--	--	--	--	-	-	-
CL10310.Contig6_All	0.6742	3.9094	6.823	20.7196	gi|359482026|ref|XP_002275955.2|	196.8	5e-49	PREDICTED: B3 domain-containing protein At2g36080-like [Vitis vinifera]	gi|306849483|gb|HQ197979.1|	77.8	2e-11	Solanum tuberosum clone BAC BC163l15, complete sequence	sp|Q8GYJ2|Y2608_ARATH	125	5e-29	B3 domain-containing protein At2g36080 OS=Arabidopsis thaliana GN=ARF31 PE=2 SV=1	--	--	--	--	--	K09287	5e-12	70.5	aly:ARALYDRAFT_484335	RAV-like factor	GO:0048366//leaf development;GO:0045892//negative regulation of transcription, DNA-dependent;GO:0080167//response to karrikin	-	-
CL10310.Contig7_All	0.3164	0.1026	5.0876	10.7307	gi|359482026|ref|XP_002275955.2|	81.6	3e-15	PREDICTED: B3 domain-containing protein At2g36080-like [Vitis vinifera]	--	--	--	--	sp|Q8GYJ2|Y2608_ARATH	58.5	8e-10	B3 domain-containing protein At2g36080 OS=Arabidopsis thaliana GN=ARF31 PE=2 SV=1	--	--	--	--	--	--	--	--	--	--	GO:0009062//fatty acid catabolic process;GO:0045892//negative regulation of transcription, DNA-dependent;GO:0080167//response to karrikin	-	-
CL10310.Contig8_All	0.2518	3.8176	3.429	20.5507	gi|359482026|ref|XP_002275955.2|	196.8	7e-49	PREDICTED: B3 domain-containing protein At2g36080-like [Vitis vinifera]	gi|306849483|gb|HQ197979.1|	77.8	3e-11	Solanum tuberosum clone BAC BC163l15, complete sequence	sp|Q8GYJ2|Y2608_ARATH	125	6e-29	B3 domain-containing protein At2g36080 OS=Arabidopsis thaliana GN=ARF31 PE=2 SV=1	--	--	--	--	--	K09287	7e-12	70.5	aly:ARALYDRAFT_484335	RAV-like factor	GO:0048366//leaf development;GO:0045892//negative regulation of transcription, DNA-dependent;GO:0080167//response to karrikin	-	-
CL10313.Contig6_All	2.1093	0.7183	6.8527	2.9083	--	--	--	--	--	--	--	--	--	--	--	--	--	--	--	--	--	--	--	--	--	--	-	-	-
CL10314.Contig2_All	17.5438	9.4993	1.6403	3.3587	gi|225433644|ref|XP_002264430.1|	513.5	4e-144	PREDICTED: 30S ribosomal protein S1 homolog [Vitis vinifera] >gi|296089601|emb|CBI39420.3| unnamed protein product [Vitis vinifera]	gi|225433643|ref|XM_002264394.1|	400	1e-108	PREDICTED: Vitis vinifera 30S ribosomal protein S1 homolog-like (LOC100244532), mRNA	sp|P29344|RR1_SPIOL	99.4	7e-21	30S ribosomal protein S1, chloroplastic OS=Spinacia oleracea GN=RPS1 PE=1 SV=1	TM1445	89.7	2e-17	COG0539	Ribosomal protein S1	K02945	1e-20	100	vvi:100265325	small subunit ribosomal protein S1	GO:0006098//pentose-phosphate shunt;GO:0019288//isopentenyl diphosphate biosynthetic process, mevalonate-independent pathway;GO:0009902//chloroplast relocation;GO:0042742//defense response to bacterium;GO:0015995//chlorophyll biosynthetic process;GO:0009773//photosynthetic electron transport in photosystem I;GO:0009409//response to cold;GO:0042793//transcription from plastid promoter;GO:0006364//…	GO:0003723//RNA binding	GO:0009570//chloroplast stroma;GO:0005634//nucleus
CL10314.Contig3_All	7.3922	2.8317	1.1461	0.8856	gi|356569689|ref|XP_003553029.1|	120.6	1e-26	PREDICTED: 40S ribosomal protein S1-like [Glycine max]	gi|349709702|emb|FQ395962.1|	145	5e-32	Vitis vinifera clone SS0AFA12YN14	--	--	--	--	--	--	--	--	--	--	--	--	--	--	GO:0006098//pentose-phosphate shunt;GO:0019288//isopentenyl diphosphate biosynthetic process, mevalonate-independent pathway;GO:0009902//chloroplast relocation;GO:0042742//defense response to bacterium;GO:0015995//chlorophyll biosynthetic process;GO:0009773//photosynthetic electron transport in photosystem I;GO:0009409//response to cold;GO:0042793//transcription from plastid promoter;GO:0006364//…	GO:0016740//transferase activity;GO:0003723//RNA binding	GO:0009570//chloroplast stroma;GO:0005634//nucleus
CL10319.Contig1_All	2.739	7.008	0.0499	0.0965	gi|224103869|ref|XP_002334007.1|	119.8	2e-26	predicted protein [Populus trichocarpa] >gi|224132428|ref|XP_002321337.1| predicted protein [Populus trichocarpa] >gi|222839526|gb|EEE77863.1| predicted protein [Populus trichocarpa] >gi|222862110|gb|EEE99652.1| predicted protein [Populus trichocarpa]	gi|168986525|gb|AC217788.1|	63.9	2e-07	Solanum lycopersicum chromosome 9 clone C09HBa0170H21, complete sequence	sp|Q94F57|AGP26_ARATH	91.3	4e-19	Classical arabinogalactan protein 26 OS=Arabidopsis thaliana GN=AGP26 PE=2 SV=2	--	--	--	--	--	--	--	--	--	--	GO:0080167//response to karrikin	-	GO:0031225//anchored to membrane
CL10319.Contig2_All	15.7892	50.2438	0.1237	0.0797	gi|224103869|ref|XP_002334007.1|	117.9	1e-25	predicted protein [Populus trichocarpa] >gi|224132428|ref|XP_002321337.1| predicted protein [Populus trichocarpa] >gi|222839526|gb|EEE77863.1| predicted protein [Populus trichocarpa] >gi|222862110|gb|EEE99652.1| predicted protein [Populus trichocarpa]	gi|168986525|gb|AC217788.1|	61.9	8e-07	Solanum lycopersicum chromosome 9 clone C09HBa0170H21, complete sequence	sp|Q94F57|AGP26_ARATH	92.8	2e-19	Classical arabinogalactan protein 26 OS=Arabidopsis thaliana GN=AGP26 PE=2 SV=2	--	--	--	--	--	--	--	--	--	--	GO:0080167//response to karrikin	-	GO:0031225//anchored to membrane
CL10321.Contig1_All	43.6695	16.6332	4.2789	4.6053	gi|224080971|ref|XP_002306249.1|	261.9	6e-69	predicted protein [Populus trichocarpa] >gi|118486634|gb|ABK95154.1| unknown [Populus trichocarpa] >gi|222855698|gb|EEE93245.1| predicted protein [Populus trichocarpa]	gi|270311592|gb|GU187328.1|	280	2e-72	Nicotiana tabacum photosystem I reaction center subunit (PsaN) mRNA, complete cds	sp|P49107|PSAN_ARATH	220	8e-58	Photosystem I reaction center subunit N, chloroplastic OS=Arabidopsis thaliana GN=PSAN PE=1 SV=2	--	--	--	--	--	K02701	6e-70	261	pop:POPTR_715775	photosystem I subunit PsaN	GO:0006098//pentose-phosphate shunt;GO:0009773//photosynthetic electron transport in photosystem I;GO:0019344//cysteine biosynthetic process;GO:0035304//regulation of protein dephosphorylation	GO:0005516//calmodulin binding	GO:0030093//chloroplast photosystem I;GO:0009543//chloroplast thylakoid lumen
CL10321.Contig2_All	66.8841	28.3032	8.3235	8.8913	gi|224080971|ref|XP_002306249.1|	262.3	6e-69	predicted protein [Populus trichocarpa] >gi|118486634|gb|ABK95154.1| unknown [Populus trichocarpa] >gi|222855698|gb|EEE93245.1| predicted protein [Populus trichocarpa]	gi|270311592|gb|GU187328.1|	264	1e-67	Nicotiana tabacum photosystem I reaction center subunit (PsaN) mRNA, complete cds	sp|P49107|PSAN_ARATH	220	7e-58	Photosystem I reaction center subunit N, chloroplastic OS=Arabidopsis thaliana GN=PSAN PE=1 SV=2	--	--	--	--	--	K02701	6e-70	262	pop:POPTR_715775	photosystem I subunit PsaN	GO:0006098//pentose-phosphate shunt;GO:0009773//photosynthetic electron transport in photosystem I;GO:0019344//cysteine biosynthetic process;GO:0035304//regulation of protein dephosphorylation	GO:0005516//calmodulin binding	GO:0030093//chloroplast photosystem I;GO:0009543//chloroplast thylakoid lumen
CL10324.Contig1_All	4.6053	4.3437	1.9663	1.3853	gi|359485837|ref|XP_003633344.1|	268.9	1e-70	PREDICTED: nuclear transcription factor Y subunit B-3 [Vitis vinifera]	gi|199579903|gb|AC189218.2|	210	3e-51	Brassica rapa subsp. pekinensis clone KBrB010F13, complete sequence	sp|O23310|NFYB3_ARATH	233	1e-61	Nuclear transcription factor Y subunit B-3 OS=Arabidopsis thaliana GN=NFYB3 PE=2 SV=1	YBL021c	131	2e-30	COG2036	Histones H3 and H4	K08065	4e-58	223	gmx:100813169	nuclear transcription Y subunit beta	GO:0006355//regulation of transcription, DNA-dependent	GO:0003700//sequence-specific DNA binding transcription factor activity;GO:0043565//sequence-specific DNA binding	GO:0005634//nucleus
CL1033.Contig1_All	2.4136	2.3484	0.6024	1.0668	gi|356533091|ref|XP_003535102.1|	93.6	8e-74	PREDICTED: fatty acyl-CoA reductase 2-like [Glycine max]	gi|239764743|gb|GQ220324.1|	83.8	3e-13	Vitis vinifera strain PN40024 mitochondrion, partial genome	sp|Q08891|FACR2_ARATH	182	3e-46	Fatty acyl-CoA reductase 2 OS=Arabidopsis thaliana GN=FAR2 PE=2 SV=2	--	--	--	--	--	K13356	8e-75	207	gmx:100801815	fatty acyl-CoA reductase [EC:1.2.1.-]	GO:0055114//oxidation-reduction process;GO:0009651//response to salt stress;GO:0010584//pollen exine formation;GO:0046686//response to cadmium ion	GO:0008705//methionine synthase activity;GO:0080019//fatty-acyl-CoA reductase (alcohol-forming) activity	GO:0005829//cytosol;GO:0009506//plasmodesma;GO:0009941//chloroplast envelope;GO:0005886//plasma membrane;GO:0048046//apoplast
CL10330.Contig1_All	2.8076	1.7384	0.0503	0.2912	gi|224109078|ref|XP_002315075.1|	203.4	1e-51	ZIP transporter [Populus trichocarpa] >gi|222864115|gb|EEF01246.1| ZIP transporter [Populus trichocarpa]	gi|224101318|ref|XM_002312195.1|	69.9	3e-09	Populus trichocarpa ZIP transporter, mRNA	sp|O81123|ZIP1_ARATH	176	1e-44	Zinc transporter 1 OS=Arabidopsis thaliana GN=ZIP1 PE=2 SV=1	--	--	--	--	--	K14709	2e-52	203	pop:POPTR_805363	solute carrier family 39 (zinc transporter), member 1/2/3	GO:0071577//zinc ion transmembrane transport	GO:0016491//oxidoreductase activity;GO:0008270//zinc ion binding;GO:0005385//zinc ion transmembrane transporter activity	GO:0016023//cytoplasmic membrane-bounded vesicle;GO:0016021//integral to membrane
CL10330.Contig2_All	1.6635	0.9034	0	0	gi|224109078|ref|XP_002315075.1|	273.9	1e-72	ZIP transporter [Populus trichocarpa] >gi|222864115|gb|EEF01246.1| ZIP transporter [Populus trichocarpa]	gi|359494679|ref|XM_003634773.1|	65.9	6e-08	PREDICTED: Vitis vinifera zinc transporter 1-like, transcript variant 2 (LOC100263894), mRNA	sp|O81123|ZIP1_ARATH	222	2e-58	Zinc transporter 1 OS=Arabidopsis thaliana GN=ZIP1 PE=2 SV=1	--	--	--	--	--	K14709	2e-73	273	pop:POPTR_805363	solute carrier family 39 (zinc transporter), member 1/2/3	GO:0055085//transmembrane transport;GO:0030001//metal ion transport	GO:0046873//metal ion transmembrane transporter activity	GO:0016020//membrane
CL10335.Contig3_All	0.239	0.3986	2.857	1.6557	gi|365818557|gb|AEX00367.1|	142.5	8e-33	IAA29 [Solanum lycopersicum]	--	--	--	--	sp|Q93WC4|IAA29_ARATH	116	2e-26	Auxin-responsive protein IAA29 OS=Arabidopsis thaliana GN=IAA29 PE=2 SV=2	--	--	--	--	--	K14484	6e-20	96.3	ath:AT5G25890	auxin-responsive protein IAA	GO:0009987//cellular process;GO:0010114//response to red light;GO:0008152//metabolic process;GO:0010218//response to far red light;GO:0010033//response to organic substance	-	-
CL10335.Contig4_All	0.6479	1.1347	7.9097	4.6332	gi|365818557|gb|AEX00367.1|	183.7	4e-45	IAA29 [Solanum lycopersicum]	--	--	--	--	sp|Q93WC4|IAA29_ARATH	134	1e-31	Auxin-responsive protein IAA29 OS=Arabidopsis thaliana GN=IAA29 PE=2 SV=2	--	--	--	--	--	K14484	2e-20	98.2	ath:AT3G23050	auxin-responsive protein IAA	GO:0009639//response to red or far red light;GO:0010033//response to organic substance	-	-
CL10335.Contig5_All	0.4168	0.9913	5.9957	2.7965	gi|224092498|ref|XP_002309635.1|	58.2	3e-07	predicted protein [Populus trichocarpa] >gi|222855611|gb|EEE93158.1| predicted protein [Populus trichocarpa]	--	--	--	--	sp|Q93WC4|IAA29_ARATH	86.7	3e-17	Auxin-responsive protein IAA29 OS=Arabidopsis thaliana GN=IAA29 PE=2 SV=2	--	--	--	--	--	K14484	6e-10	63.9	aly:ARALYDRAFT_319024	auxin-responsive protein IAA	GO:0009987//cellular process	GO:0005488//binding	-
CL10349.Contig1_All	97.4755	15.7451	9.8529	3.2558	gi|225453555|ref|XP_002262754.1|	422.9	3e-117	PREDICTED: uncharacterized protein LOC100250645 [Vitis vinifera] >gi|296088978|emb|CBI38681.3| unnamed protein product [Vitis vinifera]	gi|148537703|dbj|AK246469.1|	246	4e-62	Solanum lycopersicum cDNA, clone: FC11CH07, HTC in fruit	--	--	--	--	--	--	--	--	--	--	--	--	--	--	GO:0006098//pentose-phosphate shunt;GO:0010207//photosystem II assembly;GO:0019288//isopentenyl diphosphate biosynthetic process, mevalonate-independent pathway;GO:0015995//chlorophyll biosynthetic process;GO:0006364//rRNA processing;GO:0010027//thylakoid membrane organization	-	GO:0009706//chloroplast inner membrane;GO:0009534//chloroplast thylakoid;GO:0005739//mitochondrion
CL10349.Contig2_All	19.5424	49.3937	2.3188	18.3412	gi|225453555|ref|XP_002262754.1|	419.5	3e-116	PREDICTED: uncharacterized protein LOC100250645 [Vitis vinifera] >gi|296088978|emb|CBI38681.3| unnamed protein product [Vitis vinifera]	gi|148537703|dbj|AK246469.1|	278	1e-71	Solanum lycopersicum cDNA, clone: FC11CH07, HTC in fruit	--	--	--	--	--	--	--	--	--	--	--	--	--	--	GO:0006098//pentose-phosphate shunt;GO:0010207//photosystem II assembly;GO:0019288//isopentenyl diphosphate biosynthetic process, mevalonate-independent pathway;GO:0015995//chlorophyll biosynthetic process;GO:0006364//rRNA processing;GO:0010027//thylakoid membrane organization	-	GO:0009706//chloroplast inner membrane;GO:0009534//chloroplast thylakoid;GO:0005739//mitochondrion
CL10356.Contig2_All	12.4245	10.2133	4.3441	3.9309	gi|255558462|ref|XP_002520256.1|	491.5	1e-137	protein phosphatase 2c, putative [Ricinus communis] >gi|223540475|gb|EEF42042.1| protein phosphatase 2c, putative [Ricinus communis]	gi|225457844|ref|XM_002267877.1|	466	1e-128	PREDICTED: Vitis vinifera probable protein phosphatase 2C 11-like (LOC100260831), mRNA	sp|Q8VZN9|P2C11_ARATH	442	2e-124	Probable protein phosphatase 2C 11 OS=Arabidopsis thaliana GN=At1g43900 PE=2 SV=1	SPCC4F11.02	137	6e-32	COG0631	Serine/threonine protein phosphatase	K14497	2e-45	181	rcu:RCOM_1579770	protein phosphatase 2C [EC:3.1.3.16]	GO:0006470//protein dephosphorylation;GO:0007264//small GTPase mediated signal transduction;GO:0015031//protein transport	GO:0046872//metal ion binding;GO:0005525//GTP binding;GO:0004722//protein serine/threonine phosphatase activity;GO:0004767//sphingomyelin phosphodiesterase activity	GO:0008287//protein serine/threonine phosphatase complex
CL10370.Contig1_All	1.5161	3.1773	0	0.3327	gi|224053519|ref|XP_002297853.1|	51.2	4e-06	predicted protein [Populus trichocarpa] >gi|222845111|gb|EEE82658.1| predicted protein [Populus trichocarpa]	--	--	--	--	--	--	--	--	--	--	--	--	--	--	--	--	--	--	-	-	-
CL10370.Contig2_All	6.2277	1.788	0.0503	0.0485	gi|255547642|ref|XP_002514878.1|	94.4	1e-18	conserved hypothetical protein [Ricinus communis] >gi|223545929|gb|EEF47432.1| conserved hypothetical protein [Ricinus communis]	--	--	--	--	--	--	--	--	--	--	--	--	--	--	--	--	--	--	-	-	-
CL10377.Contig1_All	0.589	0.8597	3.7901	2.5606	gi|224100425|ref|XP_002311871.1|	652.9	0	predicted protein [Populus trichocarpa] >gi|222851691|gb|EEE89238.1| predicted protein [Populus trichocarpa]	gi|225424864|ref|XM_002274154.1|	147	4e-32	PREDICTED: Vitis vinifera tetratricopeptide repeat protein 38-like (LOC100262208), mRNA	--	--	--	--	--	--	--	--	--	--	--	--	--	--	-	-	GO:0005634//nucleus
CL10378.Contig4_All	0.5739	0.5137	1.6046	1.2443	gi|147767995|emb|CAN64921.1|	207.2	4e-52	hypothetical protein VITISV_017200 [Vitis vinifera]	--	--	--	--	sp|Q8LGN1|GLR14_ARATH	166	2e-41	Glutamate receptor 1.4 OS=Arabidopsis thaliana GN=GLR1.4 PE=2 SV=2	--	--	--	--	--	K05387	6e-41	166	ath:AT3G07520	glutamate receptor, ionotropic, other eukaryote	-	GO:0005216//ion channel activity	-
CL10379.Contig2_All	3.305	6.8072	1.3522	2.8571	gi|359489725|ref|XP_002281449.2|	617.8	1e-175	PREDICTED: uncharacterized protein LOC100265382 [Vitis vinifera]	gi|359489724|ref|XM_002281413.2|	601	1e-169	PREDICTED: Vitis vinifera uncharacterized LOC100265382 (LOC100265382), mRNA	--	--	--	--	--	--	--	--	--	--	--	--	--	--	GO:0048440//carpel development;GO:0048507//meristem development;GO:0010103//stomatal complex morphogenesis;GO:0010093//specification of floral organ identity	-	GO:0005634//nucleus
CL1038.Contig3_All	1.3205	2.7079	5.32	5.6022	gi|356577341|ref|XP_003556785.1|	412.9	6e-114	PREDICTED: crt homolog 1-like [Glycine max]	gi|359479253|ref|XM_002276400.2|	396	1e-107	PREDICTED: Vitis vinifera crt homolog 1-like (LOC100265335), mRNA	--	--	--	--	--	--	--	--	--	--	--	--	--	--	GO:0046686//response to cadmium ion;GO:0002229//defense response to oomycetes;GO:0034635//glutathione transport;GO:0055085//transmembrane transport	-	GO:0016021//integral to membrane;GO:0009507//chloroplast
CL10380.Contig2_All	10.9846	5.2359	0.6554	1.1606	gi|302142657|emb|CBI19860.3|	122.9	2e-27	unnamed protein product [Vitis vinifera]	gi|109452636|gb|AC182572.2|	63.9	2e-07	Mimulus guttatus clone MGBa-75A14, complete sequence	--	--	--	--	--	--	--	--	--	--	--	--	--	--	-	-	-
CL10380.Contig3_All	17.2556	6.5261	1.9185	2.7661	gi|147835477|emb|CAN68413.1|	299.3	1e-79	hypothetical protein VITISV_034780 [Vitis vinifera]	gi|109452636|gb|AC182572.2|	97.6	5e-17	Mimulus guttatus clone MGBa-75A14, complete sequence	--	--	--	--	--	--	--	--	--	--	--	--	--	--	-	-	-
CL10394.Contig1_All	0.164	0.8938	1.8411	4.5861	gi|225462498|ref|XP_002270972.1|	99	1e-68	PREDICTED: probable 2-oxoglutarate/Fe(II)-dependent dioxygenase-like [Vitis vinifera]	gi|225462493|ref|XM_002270478.1|	119	5e-24	PREDICTED: Vitis vinifera protein SRG1-like (LOC100260522), mRNA	sp|Q39224|SRG1_ARATH	151	6e-37	Protein SRG1 OS=Arabidopsis thaliana GN=SRG1 PE=2 SV=1	PA4191	50.1	6e-06	COG3491	Isopenicillin N synthase and related dioxygenases	K05277	8e-16	82.8	ath:AT4G22880	leucoanthocyanidin dioxygenase [EC:1.14.11.19]	-	-	-
CL10394.Contig2_All	0.585	1.9684	5.7593	11.2648	gi|359483581|ref|XP_003632980.1|	483	4e-135	PREDICTED: protein SRG1-like [Vitis vinifera]	gi|225462493|ref|XM_002270478.1|	192	6e-46	PREDICTED: Vitis vinifera protein SRG1-like (LOC100260522), mRNA	sp|D4N502|DIOX3_PAPSO	356	2e-98	Codeine O-demethylase OS=Papaver somniferum GN=CODM PE=1 SV=1	PA4191	115	2e-25	COG3491	Isopenicillin N synthase and related dioxygenases	K05278	5e-49	193	zma:100272992	flavonol synthase [EC:1.14.11.23]	-	-	-
CL10398.Contig1_All	108.689	52.386	2.4076	3.1657	gi|145306607|gb|ABP57071.1|	751.5	0	chalcone synthase [Solenostemon scutellarioides] >gi|145306609|gb|ABP57072.1| chalcone synthase [Solenostemon scutellarioides]	gi|2598292|emb|AJ002526.1|	842	0	Digitalis lanata mRNA for chalcone synthase, partial	sp|O04111|CHSY_PERFR	748	0	Chalcone synthase OS=Perilla frutescens GN=CHS PE=2 SV=1	DRA0326	138	3e-32	COG3424	Predicted naringenin-chalcone synthase	K00660	0	727	vvi:100258106	chalcone synthase [EC:2.3.1.74]	GO:0009058//biosynthetic process	GO:0016747//transferase activity, transferring acyl groups other than amino-acyl groups	-
CL104.Contig1_All	1.2754	1.7924	9.4171	6.7377	--	--	--	--	--	--	--	--	--	--	--	--	--	--	--	--	--	--	--	--	--	--	-	-	-
CL104.Contig2_All	0.8576	1.9228	5.947	7.4815	--	--	--	--	--	--	--	--	--	--	--	--	--	--	--	--	--	--	--	--	--	--	-	-	-
CL10403.Contig1_All	0.4003	0.3245	2.4301	2.03	--	--	--	--	--	--	--	--	--	--	--	--	--	--	--	--	--	--	--	--	--	--	-	-	-
CL10407.Contig1_All	1.3112	3.1347	7.4501	6.5191	gi|224116582|ref|XP_002317337.1|	60.8	2e-08	predicted protein [Populus trichocarpa] >gi|222860402|gb|EEE97949.1| predicted protein [Populus trichocarpa]	gi|225319606|dbj|AK324167.1|	301	6e-79	Solanum lycopersicum cDNA, clone: LEFL1072DF06, HTC in leaf	sp|Q8H107|ODO2B_ARATH	231	4e-61	Dihydrolipoyllysine-residue succinyltransferase component of 2-oxoglutarate dehydrogenase complex 2, mitochondrial OS=Arabidopsis thaliana GN=At4g26910 PE=1 SV=2	BMEI0141	182	5e-46	COG0508	Pyruvate/2-oxoglutarate dehydrogenase complex, dihydrolipoamide acyltransferase (E2) component, and related enzymes	K00658	2e-65	247	pop:POPTR_727965	2-oxoglutarate dehydrogenase E2 component (dihydrolipoamide succinyltransferase) [EC:2.3.1.61]	GO:0006979//response to oxidative stress;GO:0034976//response to endoplasmic reticulum stress;GO:0009627//systemic acquired resistance;GO:0006099//tricarboxylic acid cycle	GO:0008270//zinc ion binding;GO:0004149//dihydrolipoyllysine-residue succinyltransferase activity	GO:0005739//mitochondrion;GO:0045252//oxoglutarate dehydrogenase complex;GO:0022626//cytosolic ribosome;GO:0016020//membrane
CL10408.Contig1_All	3.4058	3.9274	1.4074	1.9592	gi|296084479|emb|CBI25038.3|	157.1	2e-37	unnamed protein product [Vitis vinifera]	gi|166064070|gb|AC216650.2|	63.9	2e-07	Solanum lycopersicum chromosome 6 clone C06HBa0217M17, complete sequence	sp|Q8GY55|TIF4B_ARATH	81.6	4e-16	Protein TIFY 4B OS=Arabidopsis thaliana GN=TIFY4B PE=1 SV=1	--	--	--	--	--	K13464	2e-06	51.2	zma:100275133	jasmonate ZIM domain-containing protein	-	-	-
CL10411.Contig1_All	174.894	102.681	16.9162	32.3783	gi|388502126|gb|AFK39129.1|	184.1	3e-45	unknown [Lotus japonicus] >gi|388511197|gb|AFK43660.1| unknown [Lotus japonicus]	gi|349714158|emb|FQ380053.1|	139	7e-30	Vitis vinifera clone SS0ADG1YI24	sp|Q41387|PSBW_SPIOL	164	1e-40	Photosystem II reaction center W protein, chloroplastic OS=Spinacia oleracea GN=psbW PE=1 SV=1	--	--	--	--	--	K02721	5e-44	176	pop:POPTR_715100	photosystem II PsbW protein	GO:0006364//rRNA processing;GO:0009657//plastid organization;GO:0010207//photosystem II assembly;GO:0042549//photosystem II stabilization	-	GO:0009535//chloroplast thylakoid membrane;GO:0009523//photosystem II
CL10411.Contig2_All	266.105	141.279	26.6885	39.8274	gi|388502126|gb|AFK39129.1|	196.1	6e-49	unknown [Lotus japonicus] >gi|388511197|gb|AFK43660.1| unknown [Lotus japonicus]	gi|349714158|emb|FQ380053.1|	165	1e-37	Vitis vinifera clone SS0ADG1YI24	sp|Q41387|PSBW_SPIOL	167	1e-41	Photosystem II reaction center W protein, chloroplastic OS=Spinacia oleracea GN=psbW PE=1 SV=1	--	--	--	--	--	K02721	6e-42	169	vvi:100256361	photosystem II PsbW protein	GO:0006364//rRNA processing;GO:0009657//plastid organization;GO:0010207//photosystem II assembly;GO:0042549//photosystem II stabilization	-	GO:0009535//chloroplast thylakoid membrane
CL10412.Contig3_All	4.2073	6.1404	1.4793	1.9051	--	--	--	--	gi|357511180|ref|XM_003625831.1|	58	5e-06	Medicago truncatula Peptide chain release factor (MTR_7g108300) mRNA, complete cds	--	--	--	--	--	--	--	--	--	--	--	--	--	--	-	-	-
CL10412.Contig6_All	6.101	7.0785	2.4479	3.4372	gi|356505530|ref|XP_003521543.1|	250.4	8e-159	PREDICTED: peptide chain release factor 1-like [Glycine max]	gi|225315536|dbj|AK321689.1|	563	1e-157	Solanum lycopersicum cDNA, clone: LEFL1027CH07, HTC in leaf	--	--	--	--	all4185	279	1e-112	COG0216	Protein chain release factor A	K02835	7e-160	334	gmx:100777225	peptide chain release factor 1	GO:0032544//plastid translation;GO:0006783//heme biosynthetic process;GO:0009902//chloroplast relocation;GO:0016117//carotenoid biosynthetic process;GO:0010027//thylakoid membrane organization;GO:0034660//ncRNA metabolic process;GO:0042793//transcription from plastid promoter;GO:0006415//translational termination;GO:0045893//positive regulation of transcription, DNA-dependent	GO:0016149//translation release factor activity, codon specific	GO:0009507//chloroplast
CL10421.Contig1_All	320.39	119.722	15.2669	25.0188	gi|225423539|ref|XP_002271911.1|	131	2e-29	PREDICTED: uncharacterized protein LOC100262861 [Vitis vinifera] >gi|147815438|emb|CAN63832.1| hypothetical protein VITISV_009130 [Vitis vinifera]	--	--	--	--	sp|Q7G6K7|FH3_ORYSJ	49.3	3e-06	Formin-like protein 3 OS=Oryza sativa subsp. japonica GN=FH3 PE=2 SV=2	--	--	--	--	--	--	--	--	--	--	GO:0010311//lateral root formation;GO:0009617//response to bacterium;GO:0006333//chromatin assembly or disassembly;GO:0008283//cell proliferation;GO:0009058//biosynthetic process;GO:0006970//response to osmotic stress;GO:0006006//glucose metabolic process;GO:0009056//catabolic process;GO:0030154//cell differentiation;GO:0046686//response to cadmium ion;GO:0009409//response to cold;GO:0009738//abs…	GO:0042393//histone binding;GO:0003682//chromatin binding	GO:0009507//chloroplast;GO:0005829//cytosol;GO:0005634//nucleus
CL10423.Contig1_All	34.0536	43.5083	0.9482	0.2617	gi|302761484|ref|XP_002964164.1|	137.1	3e-31	hypothetical protein SELMODRAFT_438863 [Selaginella moellendorffii] >gi|300167893|gb|EFJ34497.1| hypothetical protein SELMODRAFT_438863 [Selaginella moellendorffii]	gi|359475349|ref|XM_002282446.2|	61.9	1e-06	PREDICTED: Vitis vinifera uncharacterized LOC100241832 (LOC100241832), mRNA	sp|Q9T0K5|LRX3_ARATH	177	8e-45	Leucine-rich repeat extensin-like protein 3 OS=Arabidopsis thaliana GN=LRX3 PE=1 SV=1	XF0818	122	9e-28	COG2730	Endoglucanase	K01115	1e-41	168	vcn:VOLCADRAFT_99471	phospholipase D [EC:3.1.4.4]	-	GO:0005515//protein binding	GO:0009505//plant-type cell wall;GO:0009506//plasmodesma
CL10423.Contig2_All	17.876	41.5069	1.5055	0.2006	gi|302761484|ref|XP_002964164.1|	266.9	1e-70	hypothetical protein SELMODRAFT_438863 [Selaginella moellendorffii] >gi|300167893|gb|EFJ34497.1| hypothetical protein SELMODRAFT_438863 [Selaginella moellendorffii]	gi|256536604|gb|GQ393659.1|	60	3e-06	Gossypium hirsutum cultivar Deltapine 33 B clone MONCS0624 SSR marker CGR5679 genomic sequence	sp|Q9T0K5|LRX3_ARATH	219	1e-57	Leucine-rich repeat extensin-like protein 3 OS=Arabidopsis thaliana GN=LRX3 PE=1 SV=1	XF0818	150	2e-36	COG2730	Endoglucanase	K01115	7e-55	211	vcn:VOLCADRAFT_99471	phospholipase D [EC:3.1.4.4]	-	-	-
CL10423.Contig3_All	8.7513	11.353	1.1749	0	gi|76262498|gb|ABA41399.1|	50.4	8e-06	pherophorin-C1 protein precursor [Chlamydomonas reinhardtii]	gi|51535750|dbj|AP004792.3|	63.9	6e-08	Oryza sativa Japonica Group genomic DNA, chromosome 6, PAC clone:P0505A04	sp|P21997|SSGP_VOLCA	61.6	1e-10	Sulfated surface glycoprotein 185 OS=Volvox carteri PE=1 SV=1	CC3494_1	53.1	1e-07	COG3637	Opacity protein and related surface antigens	K15174	8e-10	60.1	gmx:100797526	RNA polymerase II-associated factor 1	GO:0044237//cellular metabolic process	GO:0016787//hydrolase activity	-
CL10423.Contig4_All	27.2131	59.131	1.2211	0.9713	gi|302761484|ref|XP_002964164.1|	53.5	9e-07	hypothetical protein SELMODRAFT_438863 [Selaginella moellendorffii] >gi|300167893|gb|EFJ34497.1| hypothetical protein SELMODRAFT_438863 [Selaginella moellendorffii]	gi|256782830|gb|AC184068.2|	65.9	3e-08	Populus trichocarpa clone Pop1-17O16, complete sequence	sp|Q9T0K5|LRX3_ARATH	132	1e-31	Leucine-rich repeat extensin-like protein 3 OS=Arabidopsis thaliana GN=LRX3 PE=1 SV=1	XF0818	97.4	7e-21	COG2730	Endoglucanase	K01115	5e-29	124	vcn:VOLCADRAFT_99471	phospholipase D [EC:3.1.4.4]	-	-	-
CL10428.Contig1_All	6.9822	2.334	1.7712	0.5703	gi|6094241|sp|Q38740.1|SBP2_ANTMA	261.9	6e-69	RecName: Full=Squamosa promoter-binding protein 2 >gi|1183864|emb|CAA63061.1| squamosa-promoter binding protein 2 [Antirrhinum majus]	gi|1183863|emb|X92079.1|	192	3e-46	A.majus mRNA for squamosa-promoter binding protein 2	sp|Q38740|SBP2_ANTMA	261	2e-70	Squamosa promoter-binding protein 2 OS=Antirrhinum majus GN=SBP2 PE=2 SV=1	--	--	--	--	--	--	--	--	--	--	-	-	-
CL10434.Contig3_All	19.0603	7.4982	55.2881	16.8624	gi|224104117|ref|XP_002313325.1|	227.6	5e-58	predicted protein [Populus trichocarpa] >gi|222849733|gb|EEE87280.1| predicted protein [Populus trichocarpa]	gi|215276302|gb|FJ446527.1|	60	9e-06	Spergularia media microsatellite G07-M13-RP sequence	sp|Q9LYV6|GEML5_ARATH	97.1	4e-20	GEM-like protein 5 OS=Arabidopsis thaliana GN=At5g13200 PE=1 SV=1	--	--	--	--	--	--	--	--	--	--	-	-	-
CL10434.Contig5_All	18.8478	6.9923	57.9513	16.4471	gi|224104117|ref|XP_002313325.1|	227.6	5e-58	predicted protein [Populus trichocarpa] >gi|222849733|gb|EEE87280.1| predicted protein [Populus trichocarpa]	gi|215276302|gb|FJ446527.1|	60	9e-06	Spergularia media microsatellite G07-M13-RP sequence	sp|Q9LYV6|GEML5_ARATH	97.1	4e-20	GEM-like protein 5 OS=Arabidopsis thaliana GN=At5g13200 PE=1 SV=1	--	--	--	--	--	--	--	--	--	--	-	-	-
CL10438.Contig3_All	1.1074	1.2314	0	0	gi|225455177|ref|XP_002270121.1|	195.3	2e-49	PREDICTED: uncharacterized calcium-binding protein At1g02270 [Vitis vinifera] >gi|302144002|emb|CBI23107.3| unnamed protein product [Vitis vinifera]	gi|225455176|ref|XM_002270085.1|	109	2e-21	PREDICTED: Vitis vinifera uncharacterized LOC100260686 (LOC100260686), mRNA	sp|O81916|YC22_ARATH	129	5e-31	Uncharacterized calcium-binding protein At1g02270 OS=Arabidopsis thaliana GN=At1g02270 PE=2 SV=2	--	--	--	--	--	--	--	--	--	--	-	-	-
CL10440.Contig1_All	5.4355	5.1569	0.9141	1.6371	gi|359483356|ref|XP_003632942.1|	797.7	0	PREDICTED: glucan endo-1,3-beta-glucosidase 1-like [Vitis vinifera]	gi|225313069|dbj|AK327212.1|	926	0	Solanum lycopersicum cDNA, clone: LEFL2024K23, HTC in fruit	sp|O65399|E131_ARATH	773	0	Glucan endo-1,3-beta-glucosidase 1 OS=Arabidopsis thaliana GN=At1g11820 PE=1 SV=3	--	--	--	--	--	K14489	3e-19	95.1	vvi:100263145	arabidopsis histidine kinase 2/3/4 (cytokinin receptor) [EC:2.7.13.3]	GO:0005975//carbohydrate metabolic process	GO:0042973//glucan endo-1,3-beta-D-glucosidase activity;GO:0043169//cation binding	GO:0005576//extracellular region;GO:0016023//cytoplasmic membrane-bounded vesicle;GO:0005886//plasma membrane
CL10443.Contig1_All	3.7328	1.6784	0.3619	0.5109	gi|225425754|ref|XP_002276889.1|	487.6	1e-136	PREDICTED: homeobox-leucine zipper protein ATHB-13-like [Vitis vinifera]	gi|403044436|ref|NM_001254957.2|	369	4e-99	Glycine max homeobox-leucine zipper protein ATHB-13-like (LOC100814080), mRNA	sp|Q8LC03|ATB13_ARATH	361	4e-100	Homeobox-leucine zipper protein ATHB-13 OS=Arabidopsis thaliana GN=ATHB-13 PE=2 SV=2	SPAC32A11.03c	50.4	5e-06	COG5576	Homeodomain-containing transcription factor	K09338	1e-99	361	ath:AT1G69780	homeobox-leucine zipper protein	GO:0006355//regulation of transcription, DNA-dependent	GO:0003700//sequence-specific DNA binding transcription factor activity;GO:0000976//transcription regulatory region sequence-specific DNA binding	GO:0005634//nucleus
CL10443.Contig2_All	5.5294	4.7511	1.3432	1.6389	gi|225425754|ref|XP_002276889.1|	228.8	1e-59	PREDICTED: homeobox-leucine zipper protein ATHB-13-like [Vitis vinifera]	gi|363806695|ref|NM_001255337.1|	212	2e-52	Glycine max homeobox-leucine zipper protein ATHB-13-like (LOC100808033), mRNA	sp|Q8LC03|ATB13_ARATH	144	2e-35	Homeobox-leucine zipper protein ATHB-13 OS=Arabidopsis thaliana GN=ATHB-13 PE=2 SV=2	--	--	--	--	--	K09338	1e-35	146	aly:ARALYDRAFT_476108	homeobox-leucine zipper protein	GO:0006355//regulation of transcription, DNA-dependent	GO:0003700//sequence-specific DNA binding transcription factor activity;GO:0000976//transcription regulatory region sequence-specific DNA binding	GO:0005634//nucleus
CL10445.Contig1_All	59.9122	71.5773	7.0729	9.7066	gi|297739935|emb|CBI30117.3|	248.4	1e-64	unnamed protein product [Vitis vinifera]	gi|225441235|ref|XM_002267020.1|	260	2e-66	PREDICTED: Vitis vinifera glutamate synthase (ferredoxin) (LOC100233082), mRNA	sp|Q9ZNZ7|GLTB1_ARATH	240	8e-64	Ferredoxin-dependent glutamate synthase 1, chloroplastic OS=Arabidopsis thaliana GN=GLU1 PE=1 SV=2	alr4344_3	167	3e-41	COG0070	Glutamate synthase domain 3	K00284	1e-65	248	vvi:100233082	glutamate synthase (ferredoxin) [EC:1.4.7.1]	GO:0009750//response to fructose stimulus;GO:0010155//regulation of proton transport;GO:0010103//stomatal complex morphogenesis;GO:0019684//photosynthesis, light reaction;GO:0009853//photorespiration;GO:0010218//response to far red light;GO:0009744//response to sucrose stimulus;GO:0016117//carotenoid biosynthetic process;GO:0009697//salicylic acid biosynthetic process;GO:0006833//water transport;…	GO:0005515//protein binding;GO:0016041//glutamate synthase (ferredoxin) activity	GO:0009941//chloroplast envelope;GO:0048046//apoplast;GO:0016020//membrane;GO:0009570//chloroplast stroma;GO:0005739//mitochondrion
CL10445.Contig2_All	6.5331	46.3842	1.0254	6.6176	gi|224089965|ref|XP_002308884.1|	77.4	1e-13	predicted protein [Populus trichocarpa] >gi|222854860|gb|EEE92407.1| predicted protein [Populus trichocarpa]	gi|3329462|gb|AF061515.1|	81.8	8e-13	Spinacia oleracea ferroxin-dependent glutamate synthase precursor, mRNA, partial cds; nuclear gene for chloroplast product	sp|Q9ZNZ7|GLTB1_ARATH	73.9	7e-14	Ferredoxin-dependent glutamate synthase 1, chloroplastic OS=Arabidopsis thaliana GN=GLU1 PE=1 SV=2	--	--	--	--	--	K00284	2e-14	77.4	pop:POPTR_819004	glutamate synthase (ferredoxin) [EC:1.4.7.1]	GO:0009750//response to fructose stimulus;GO:0010155//regulation of proton transport;GO:0010103//stomatal complex morphogenesis;GO:0019684//photosynthesis, light reaction;GO:0009853//photorespiration;GO:0010218//response to far red light;GO:0009744//response to sucrose stimulus;GO:0016117//carotenoid biosynthetic process;GO:0009697//salicylic acid biosynthetic process;GO:0006833//water transport;…	GO:0005515//protein binding;GO:0016041//glutamate synthase (ferredoxin) activity	GO:0009941//chloroplast envelope;GO:0048046//apoplast;GO:0016020//membrane;GO:0009570//chloroplast stroma;GO:0005739//mitochondrion
CL10445.Contig3_All	29.2549	37.6603	3.8894	6.7527	gi|224089965|ref|XP_002308884.1|	77.4	1e-13	predicted protein [Populus trichocarpa] >gi|222854860|gb|EEE92407.1| predicted protein [Populus trichocarpa]	gi|3329462|gb|AF061515.1|	81.8	8e-13	Spinacia oleracea ferroxin-dependent glutamate synthase precursor, mRNA, partial cds; nuclear gene for chloroplast product	sp|Q9ZNZ7|GLTB1_ARATH	73.9	7e-14	Ferredoxin-dependent glutamate synthase 1, chloroplastic OS=Arabidopsis thaliana GN=GLU1 PE=1 SV=2	--	--	--	--	--	K00284	2e-14	77.4	pop:POPTR_819004	glutamate synthase (ferredoxin) [EC:1.4.7.1]	GO:0009750//response to fructose stimulus;GO:0010155//regulation of proton transport;GO:0010103//stomatal complex morphogenesis;GO:0019684//photosynthesis, light reaction;GO:0009853//photorespiration;GO:0010218//response to far red light;GO:0009744//response to sucrose stimulus;GO:0016117//carotenoid biosynthetic process;GO:0009697//salicylic acid biosynthetic process;GO:0006833//water transport;…	GO:0005515//protein binding;GO:0016041//glutamate synthase (ferredoxin) activity	GO:0009941//chloroplast envelope;GO:0048046//apoplast;GO:0016020//membrane;GO:0009570//chloroplast stroma;GO:0005739//mitochondrion
CL10445.Contig4_All	31.6104	60.0475	4.1679	9.3338	gi|297739935|emb|CBI30117.3|	248.4	1e-64	unnamed protein product [Vitis vinifera]	gi|225441235|ref|XM_002267020.1|	260	2e-66	PREDICTED: Vitis vinifera glutamate synthase (ferredoxin) (LOC100233082), mRNA	sp|Q9ZNZ7|GLTB1_ARATH	240	8e-64	Ferredoxin-dependent glutamate synthase 1, chloroplastic OS=Arabidopsis thaliana GN=GLU1 PE=1 SV=2	alr4344_3	167	3e-41	COG0070	Glutamate synthase domain 3	K00284	1e-65	248	vvi:100233082	glutamate synthase (ferredoxin) [EC:1.4.7.1]	GO:0009750//response to fructose stimulus;GO:0010155//regulation of proton transport;GO:0010103//stomatal complex morphogenesis;GO:0019684//photosynthesis, light reaction;GO:0009853//photorespiration;GO:0010218//response to far red light;GO:0009744//response to sucrose stimulus;GO:0016117//carotenoid biosynthetic process;GO:0009697//salicylic acid biosynthetic process;GO:0006833//water transport;…	GO:0005515//protein binding;GO:0016041//glutamate synthase (ferredoxin) activity	GO:0009941//chloroplast envelope;GO:0048046//apoplast;GO:0016020//membrane;GO:0009570//chloroplast stroma;GO:0005739//mitochondrion
CL10449.Contig1_All	10.9089	6.9688	1.1933	2.41	--	--	--	--	--	--	--	--	--	--	--	--	--	--	--	--	--	--	--	--	--	--	-	-	-
CL1045.Contig1_All	3.6958	12.0595	0.8431	1.1572	gi|225440109|ref|XP_002282838.1|	168.3	8e-41	PREDICTED: 10 kDa chaperonin [Vitis vinifera] >gi|297741661|emb|CBI32793.3| unnamed protein product [Vitis vinifera]	gi|225440108|ref|XM_002282802.1|	69.9	3e-09	PREDICTED: Vitis vinifera 10 kDa chaperonin-like (LOC100265504), mRNA	sp|P34893|CH10_ARATH	156	9e-39	10 kDa chaperonin OS=Arabidopsis thaliana GN=CPN10 PE=2 SV=1	SPCC550.06c	96.3	4e-20	COG0234	Co-chaperonin GroES (HSP10)	K04078	8e-42	168	vvi:100265504	chaperonin GroES	GO:0009684//indoleacetic acid biosynthetic process;GO:0034976//response to endoplasmic reticulum stress;GO:0006457//protein folding;GO:0009408//response to heat;GO:0006569//tryptophan catabolic process;GO:0009644//response to high light intensity;GO:0042542//response to hydrogen peroxide	GO:0005507//copper ion binding;GO:0051087//chaperone binding;GO:0005524//ATP binding	GO:0005739//mitochondrion;GO:0009941//chloroplast envelope;GO:0009570//chloroplast stroma
CL10450.Contig1_All	6.0419	3.5987	17.0531	14.6037	gi|359476009|ref|XP_002280915.2|	1382.8	0	PREDICTED: L-arabinokinase-like [Vitis vinifera]	gi|359476008|ref|XM_002280879.2|	1328	0	PREDICTED: Vitis vinifera L-arabinokinase-like (LOC100267958), mRNA	sp|O23461|ARAK_ARATH	1321	0	L-arabinokinase OS=Arabidopsis thaliana GN=ARA1 PE=1 SV=1	VC1595	85.9	3e-16	COG0153	Galactokinase	K12446	0	1382	vvi:100267958	L-arabinokinase [EC:2.7.1.46]	GO:0046835//carbohydrate phosphorylation;GO:0019566//arabinose metabolic process;GO:0006012//galactose metabolic process;GO:0006396//RNA processing	GO:0009702//L-arabinokinase activity;GO:0005524//ATP binding;GO:0004335//galactokinase activity	GO:0009506//plasmodesma;GO:0009507//chloroplast;GO:0005829//cytosol
CL10450.Contig2_All	11.2405	8.5738	32.8871	29.027	gi|359476009|ref|XP_002280915.2|	1697.6	0	PREDICTED: L-arabinokinase-like [Vitis vinifera]	gi|359476008|ref|XM_002280879.2|	1328	0	PREDICTED: Vitis vinifera L-arabinokinase-like (LOC100267958), mRNA	sp|O23461|ARAK_ARATH	1610	0	L-arabinokinase OS=Arabidopsis thaliana GN=ARA1 PE=1 SV=1	VC1595	87	2e-16	COG0153	Galactokinase	K12446	0	1697	vvi:100267958	L-arabinokinase [EC:2.7.1.46]	GO:0046835//carbohydrate phosphorylation;GO:0019566//arabinose metabolic process;GO:0006012//galactose metabolic process;GO:0006396//RNA processing	GO:0009702//L-arabinokinase activity;GO:0005524//ATP binding;GO:0004335//galactokinase activity	GO:0009506//plasmodesma;GO:0009507//chloroplast;GO:0005829//cytosol
CL10450.Contig3_All	5.4395	3.4652	17.3805	13.7979	gi|359476009|ref|XP_002280915.2|	1190.2	0	PREDICTED: L-arabinokinase-like [Vitis vinifera]	gi|359476008|ref|XM_002280879.2|	1181	0	PREDICTED: Vitis vinifera L-arabinokinase-like (LOC100267958), mRNA	sp|O23461|ARAK_ARATH	1125	0	L-arabinokinase OS=Arabidopsis thaliana GN=ARA1 PE=1 SV=1	--	--	--	--	--	K12446	0	1190	vvi:100267958	L-arabinokinase [EC:2.7.1.46]	GO:0046835//carbohydrate phosphorylation;GO:0019566//arabinose metabolic process;GO:0006012//galactose metabolic process;GO:0006396//RNA processing	GO:0009702//L-arabinokinase activity;GO:0005524//ATP binding;GO:0004335//galactokinase activity	GO:0009506//plasmodesma;GO:0005829//cytosol
CL10455.Contig1_All	0.3503	0.8389	3.1301	3.9457	--	--	--	--	--	--	--	--	--	--	--	--	--	--	--	--	--	--	--	--	--	--	-	-	-
CL10456.Contig1_All	3.4833	3.006	8.4092	6.1638	gi|359484651|ref|XP_002285023.2|	244.2	2e-63	PREDICTED: uncharacterized protein LOC100267997 [Vitis vinifera]	gi|356515465|ref|XM_003526373.1|	127	2e-26	PREDICTED: Glycine max uncharacterized protein LOC100800837 (LOC100800837), mRNA	--	--	--	--	--	--	--	--	--	--	--	--	--	--	-	-	-
CL10465.Contig11_All	15.9216	9.4132	56.3917	31.5904	gi|116833020|gb|ABK29439.1|	802	0	sugar transport protein [Coffea canephora]	gi|51849626|dbj|AB125648.1|	222	1e-54	Malus x domestica MdSOT5 mRNA for sorbitol transporter, complete cds	sp|Q8VZ80|PLT5_ARATH	684	0	Polyol transporter 5 OS=Arabidopsis thaliana GN=PLT5 PE=1 SV=2	Cgl0181	232	2e-60	COG0477	Permeases of the major facilitator superfamily	K08150	3e-67	254	vvi:100268023	MFS transporter, SP family, solute carrier family 2 (myo-inositol transporter), member 13	GO:0015798//myo-inositol transport;GO:0015797//mannitol transport;GO:0015795//sorbitol transport;GO:0015753//D-xylose transport;GO:0015757//galactose transport;GO:0055085//transmembrane transport;GO:0015752//D-ribose transport;GO:0015758//glucose transport;GO:0015793//glycerol transport;GO:0055114//oxidation-reduction process	GO:0005355//glucose transmembrane transporter activity;GO:0015148//D-xylose transmembrane transporter activity;GO:0015575//mannitol transmembrane transporter activity;GO:0005354//galactose transmembrane transporter activity;GO:0015168//glycerol transmembrane transporter activity;GO:0005351//sugar:hydrogen symporter activity;GO:0032440//2-alkenal reductase [NAD(P)] activity;GO:0005365//myo-inosito…	GO:0005886//plasma membrane;GO:0090406//pollen tube;GO:0016021//integral to membrane
CL10465.Contig12_All	10.4466	23.1286	63.6572	122.228	gi|116833020|gb|ABK29439.1|	825.9	0	sugar transport protein [Coffea canephora]	gi|51849626|dbj|AB125648.1|	230	4e-57	Malus x domestica MdSOT5 mRNA for sorbitol transporter, complete cds	sp|Q8VZ80|PLT5_ARATH	701	0	Polyol transporter 5 OS=Arabidopsis thaliana GN=PLT5 PE=1 SV=2	araE	231	3e-60	COG0477	Permeases of the major facilitator superfamily	K08150	1e-70	266	vvi:100268023	MFS transporter, SP family, solute carrier family 2 (myo-inositol transporter), member 13	GO:0015798//myo-inositol transport;GO:0015797//mannitol transport;GO:0015795//sorbitol transport;GO:0015753//D-xylose transport;GO:0015757//galactose transport;GO:0055085//transmembrane transport;GO:0015752//D-ribose transport;GO:0015758//glucose transport;GO:0015793//glycerol transport;GO:0055114//oxidation-reduction process	GO:0005355//glucose transmembrane transporter activity;GO:0015148//D-xylose transmembrane transporter activity;GO:0015575//mannitol transmembrane transporter activity;GO:0005354//galactose transmembrane transporter activity;GO:0015168//glycerol transmembrane transporter activity;GO:0005351//sugar:hydrogen symporter activity;GO:0032440//2-alkenal reductase [NAD(P)] activity;GO:0005365//myo-inosito…	GO:0005886//plasma membrane;GO:0090406//pollen tube;GO:0016021//integral to membrane
CL10465.Contig13_All	19.405	12.3541	152.754	46.698	gi|116833020|gb|ABK29439.1|	827.8	0	sugar transport protein [Coffea canephora]	gi|51849626|dbj|AB125648.1|	230	4e-57	Malus x domestica MdSOT5 mRNA for sorbitol transporter, complete cds	sp|Q8VZ80|PLT5_ARATH	703	0	Polyol transporter 5 OS=Arabidopsis thaliana GN=PLT5 PE=1 SV=2	araE	231	3e-60	COG0477	Permeases of the major facilitator superfamily	K08150	8e-70	263	vvi:100268023	MFS transporter, SP family, solute carrier family 2 (myo-inositol transporter), member 13	GO:0015798//myo-inositol transport;GO:0015797//mannitol transport;GO:0015795//sorbitol transport;GO:0015753//D-xylose transport;GO:0015757//galactose transport;GO:0055085//transmembrane transport;GO:0015752//D-ribose transport;GO:0015758//glucose transport;GO:0015793//glycerol transport;GO:0055114//oxidation-reduction process	GO:0005355//glucose transmembrane transporter activity;GO:0015148//D-xylose transmembrane transporter activity;GO:0015575//mannitol transmembrane transporter activity;GO:0005354//galactose transmembrane transporter activity;GO:0015168//glycerol transmembrane transporter activity;GO:0005351//sugar:hydrogen symporter activity;GO:0032440//2-alkenal reductase [NAD(P)] activity;GO:0005365//myo-inosito…	GO:0005886//plasma membrane;GO:0090406//pollen tube;GO:0016021//integral to membrane
CL10465.Contig2_All	16.5241	11.7278	41.3546	45.6751	gi|116833020|gb|ABK29439.1|	760.4	0	sugar transport protein [Coffea canephora]	gi|51849626|dbj|AB125648.1|	204	2e-49	Malus x domestica MdSOT5 mRNA for sorbitol transporter, complete cds	sp|Q8VZ80|PLT5_ARATH	649	0	Polyol transporter 5 OS=Arabidopsis thaliana GN=PLT5 PE=1 SV=2	Cgl0181	222	2e-57	COG0477	Permeases of the major facilitator superfamily	K08150	4e-65	247	vvi:100268023	MFS transporter, SP family, solute carrier family 2 (myo-inositol transporter), member 13	GO:0015798//myo-inositol transport;GO:0015797//mannitol transport;GO:0015795//sorbitol transport;GO:0015753//D-xylose transport;GO:0015757//galactose transport;GO:0055085//transmembrane transport;GO:0015752//D-ribose transport;GO:0015758//glucose transport;GO:0015793//glycerol transport;GO:0055114//oxidation-reduction process	GO:0005355//glucose transmembrane transporter activity;GO:0015148//D-xylose transmembrane transporter activity;GO:0015575//mannitol transmembrane transporter activity;GO:0005354//galactose transmembrane transporter activity;GO:0015168//glycerol transmembrane transporter activity;GO:0005351//sugar:hydrogen symporter activity;GO:0032440//2-alkenal reductase [NAD(P)] activity;GO:0005365//myo-inosito…	GO:0005886//plasma membrane;GO:0090406//pollen tube;GO:0016021//integral to membrane
CL10465.Contig3_All	26.4084	4.0226	69.4667	11.516	gi|171906300|gb|ACB56939.1|	781.6	0	mannitol transporter [Artemisia annua]	gi|28316432|gb|AF482011.1|	145	2e-31	Prunus cerasus sorbitol transporter mRNA, complete cds	sp|Q8VZ80|PLT5_ARATH	668	0	Polyol transporter 5 OS=Arabidopsis thaliana GN=PLT5 PE=1 SV=2	Cgl0181	227	6e-59	COG0477	Permeases of the major facilitator superfamily	K08150	5e-69	260	vvi:100268023	MFS transporter, SP family, solute carrier family 2 (myo-inositol transporter), member 13	GO:0015798//myo-inositol transport;GO:0015797//mannitol transport;GO:0015795//sorbitol transport;GO:0015753//D-xylose transport;GO:0015757//galactose transport;GO:0055085//transmembrane transport;GO:0015752//D-ribose transport;GO:0015758//glucose transport;GO:0015793//glycerol transport;GO:0055114//oxidation-reduction process	GO:0005355//glucose transmembrane transporter activity;GO:0015148//D-xylose transmembrane transporter activity;GO:0015575//mannitol transmembrane transporter activity;GO:0005354//galactose transmembrane transporter activity;GO:0015168//glycerol transmembrane transporter activity;GO:0005351//sugar:hydrogen symporter activity;GO:0032440//2-alkenal reductase [NAD(P)] activity;GO:0005365//myo-inosito…	GO:0005886//plasma membrane;GO:0090406//pollen tube;GO:0016021//integral to membrane
CL10465.Contig5_All	15.8218	2.8719	69.0209	8.0718	gi|171906300|gb|ACB56939.1|	721.5	0	mannitol transporter [Artemisia annua]	gi|28316432|gb|AF482011.1|	143	7e-31	Prunus cerasus sorbitol transporter mRNA, complete cds	sp|Q8VZ80|PLT5_ARATH	629	2e-180	Polyol transporter 5 OS=Arabidopsis thaliana GN=PLT5 PE=1 SV=2	Cgl0181	216	8e-56	COG0477	Permeases of the major facilitator superfamily	K08150	3e-66	251	vvi:100268023	MFS transporter, SP family, solute carrier family 2 (myo-inositol transporter), member 13	GO:0015798//myo-inositol transport;GO:0015797//mannitol transport;GO:0015753//D-xylose transport;GO:0015795//sorbitol transport;GO:0015757//galactose transport;GO:0055085//transmembrane transport;GO:0015752//D-ribose transport;GO:0015758//glucose transport;GO:0015793//glycerol transport;GO:0055114//oxidation-reduction process	GO:0005355//glucose transmembrane transporter activity;GO:0015148//D-xylose transmembrane transporter activity;GO:0015575//mannitol transmembrane transporter activity;GO:0005354//galactose transmembrane transporter activity;GO:0015168//glycerol transmembrane transporter activity;GO:0032440//2-alkenal reductase [NAD(P)] activity;GO:0005365//myo-inositol transmembrane transporter activity;GO:001557…	GO:0005886//plasma membrane;GO:0016021//integral to membrane
CL10472.Contig2_All	0.7584	0.7133	3.1361	1.5867	gi|225465512|ref|XP_002273014.1|	134.4	3e-30	PREDICTED: uncharacterized protein LOC100253325 [Vitis vinifera]	gi|147856281|emb|AM481014.2|	79.8	6e-12	Vitis vinifera contig VV78X201187.9, whole genome shotgun sequence	sp|Q9SAI4|NIP61_ARATH	69.7	3e-12	Aquaporin NIP6-1 OS=Arabidopsis thaliana GN=NIP6-1 PE=1 SV=1	--	--	--	--	--	K09874	9e-12	69.7	ath:AT1G80760	aquaporin NIP	GO:0046713//borate transport;GO:0055085//transmembrane transport	GO:0022891//substrate-specific transmembrane transporter activity	GO:0016021//integral to membrane;GO:0005739//mitochondrion
CL10475.Contig1_All	5.3111	4.0479	2.2658	0.2525	gi|225436916|ref|XP_002274682.1|	112.5	1e-24	PREDICTED: cyclin-P3-1-like isoform 1 [Vitis vinifera]	--	--	--	--	sp|Q8LB60|CCU31_ARATH	78.6	8e-16	Cyclin-U3-1 OS=Arabidopsis thaliana GN=CYCU3-1 PE=1 SV=2	--	--	--	--	--	--	--	--	--	--	GO:0010440//stomatal lineage progression;GO:0051726//regulation of cell cycle;GO:0016310//phosphorylation	GO:0016301//kinase activity	-
CL10476.Contig2_All	2.5118	1.9687	0.2748	0.3981	gi|224089873|ref|XP_002308845.1|	129	2e-29	predicted protein [Populus trichocarpa] >gi|222854821|gb|EEE92368.1| predicted protein [Populus trichocarpa]	gi|359481464|ref|XM_002278565.2|	168	3e-39	PREDICTED: Vitis vinifera ubiquitin-conjugating enzyme E2 22-like (LOC100244778), mRNA	sp|Q9FF66|UBC22_ARATH	110	5e-25	Ubiquitin-conjugating enzyme E2 22 OS=Arabidopsis thaliana GN=UBC22 PE=1 SV=1	--	--	--	--	--	K10583	2e-30	129	pop:POPTR_716748	ubiquitin-conjugating enzyme E2 S [EC:6.3.2.19]	GO:0016567//protein ubiquitination;GO:0006511//ubiquitin-dependent protein catabolic process	GO:0005524//ATP binding;GO:0004842//ubiquitin-protein ligase activity	-
CL10482.Contig1_All	23.7737	24.2148	6.3679	8.2281	gi|255580248|ref|XP_002530954.1|	107.8	1e-22	Protein grpE, putative [Ricinus communis] >gi|223529469|gb|EEF31426.1| Protein grpE, putative [Ricinus communis]	gi|356504247|ref|XM_003520861.1|	95.6	6e-17	PREDICTED: Glycine max protein grpE-like (LOC100794766), mRNA	--	--	--	--	alr2445	54.7	2e-07	COG0576	Molecular chaperone GrpE (heat shock protein)	K03687	1e-23	107	rcu:RCOM_0845250	molecular chaperone GrpE	GO:0006457//protein folding;GO:0009793//embryo development ending in seed dormancy	GO:0005507//copper ion binding;GO:0000774//adenyl-nucleotide exchange factor activity;GO:0051087//chaperone binding;GO:0016853//isomerase activity;GO:0042803//protein homodimerization activity	GO:0009579//thylakoid;GO:0009570//chloroplast stroma;GO:0005759//mitochondrial matrix
CL10482.Contig2_All	73.8491	77.6992	17.4216	23.7931	gi|224126029|ref|XP_002319738.1|	367.9	2e-100	predicted protein [Populus trichocarpa] >gi|222858114|gb|EEE95661.1| predicted protein [Populus trichocarpa]	gi|225439144|ref|XM_002267207.1|	254	2e-64	PREDICTED: Vitis vinifera protein grpE-like (LOC100251893), mRNA	--	--	--	--	sll0057	148	3e-35	COG0576	Molecular chaperone GrpE (heat shock protein)	K03687	2e-101	367	pop:POPTR_571297	molecular chaperone GrpE	-	GO:0005507//copper ion binding;GO:0005515//protein binding	GO:0005739//mitochondrion;GO:0009579//thylakoid;GO:0009570//chloroplast stroma
CL10495.Contig2_All	2.3582	6.9866	1.1478	0.4535	gi|225446995|ref|XP_002266937.1|	352.1	9e-96	PREDICTED: fasciclin-like arabinogalactan protein 7 isoform 2 [Vitis vinifera] >gi|225446997|ref|XP_002266986.1| PREDICTED: fasciclin-like arabinogalactan protein 7 isoform 3 [Vitis vinifera] >gi|225446999|ref|XP_002266893.1| PREDICTED: fasciclin-like arabinogalactan protein 7 isoform 1 [Vitis vinifera] >gi|147823112|emb|CAN73020.1| hypothetical protein VITISV_004046 [Vitis vinifera]	gi|349714561|emb|FQ396932.1|	147	3e-32	Vitis vinifera clone SS0AEB8YG05	sp|Q9SJ81|FLA7_ARATH	302	3e-82	Fasciclin-like arabinogalactan protein 7 OS=Arabidopsis thaliana GN=FLA7 PE=1 SV=1	all5264	57	6e-08	COG2335	Secreted and surface protein containing fasciclin-like repeats	--	--	--	--	--	GO:0016132//brassinosteroid biosynthetic process;GO:0010075//regulation of meristem growth;GO:0006084//acetyl-CoA metabolic process;GO:0009664//plant-type cell wall organization;GO:0009832//plant-type cell wall biogenesis;GO:0016126//sterol biosynthetic process	-	GO:0046658//anchored to plasma membrane
CL1050.Contig1_All	12.8038	22.386	5.7801	5.5212	gi|355525386|gb|AES93119.1|	349.4	8e-95	putative strictosidine beta-D-glucosidase [Camptotheca acuminata]	gi|255544755|ref|XM_002513393.1|	60	6e-06	Ricinus communis beta-glucosidase, putative, mRNA	sp|Q8GU20|SG1_RAUSE	317	1e-86	Strictosidine-O-beta-D-glucosidase OS=Rauvolfia serpentina GN=SGR1 PE=1 SV=1	BH1923	157	6e-38	COG2723	Beta-glucosidase/6-phospho-beta-glucosidase/beta-galactosidase	K01188	2e-76	285	sbi:SORBI_06g019840	beta-glucosidase [EC:3.2.1.21]	GO:0051707//response to other organism;GO:0009628//response to abiotic stimulus;GO:0009821//alkaloid biosynthetic process;GO:0006952//defense response	GO:0050247;GO:0050422;GO:0050506	GO:0043231//intracellular membrane-bounded organelle;GO:0044444//cytoplasmic part
CL1050.Contig34_All	12.6791	14.4092	2.1312	1.5357	gi|25989474|gb|AAL93619.1|	270.4	2e-71	beta-glucosidase [Olea europaea subsp. europaea]	gi|255544755|ref|XM_002513393.1|	60	4e-06	Ricinus communis beta-glucosidase, putative, mRNA	sp|Q8GU20|SG1_RAUSE	244	5e-65	Strictosidine-O-beta-D-glucosidase OS=Rauvolfia serpentina GN=SGR1 PE=1 SV=1	BH1923	136	6e-32	COG2723	Beta-glucosidase/6-phospho-beta-glucosidase/beta-galactosidase	K01188	6e-63	239	sbi:SORBI_06g019840	beta-glucosidase [EC:3.2.1.21]	GO:0009620//response to fungus;GO:0006970//response to osmotic stress;GO:0009821//alkaloid biosynthetic process;GO:0033554//cellular response to stress;GO:0006952//defense response	GO:0050247;GO:0050422;GO:0050506;GO:0005488//binding	GO:0043231//intracellular membrane-bounded organelle;GO:0044444//cytoplasmic part
CL1050.Contig35_All	10.6387	11.3787	1.1552	0.8554	gi|358439928|pdb|3U57|A	260.8	1e-68	Chain A, Structures Of Alkaloid Biosynthetic Glucosidases Decode Substrate Specificity >gi|358439929|pdb|3U57|B Chain B, Structures Of Alkaloid Biosynthetic Glucosidases Decode Substrate Specificity >gi|358439930|pdb|3U5U|A Chain A, Structures Of Alkaloid Biosynthetic Glucosidases Decode Substrate Specificity >gi|358439931|pdb|3U5U|B Chain B, Structures Of Alkaloid Biosynthetic Glucosidases Decod…	--	--	--	--	sp|Q8GU20|SG1_RAUSE	242	2e-64	Strictosidine-O-beta-D-glucosidase OS=Rauvolfia serpentina GN=SGR1 PE=1 SV=1	BH1923	128	1e-29	COG2723	Beta-glucosidase/6-phospho-beta-glucosidase/beta-galactosidase	K05350	6e-61	232	zma:100282438	beta-glucosidase [EC:3.2.1.21]	GO:0009821//alkaloid biosynthetic process	GO:0050247;GO:0050506;GO:0050422	-
CL1050.Contig36_All	10.6914	12.6755	1.0526	0.7907	gi|25989474|gb|AAL93619.1|	228.8	6e-59	beta-glucosidase [Olea europaea subsp. europaea]	gi|255544755|ref|XM_002513393.1|	60	4e-06	Ricinus communis beta-glucosidase, putative, mRNA	sp|Q8GU20|SG1_RAUSE	205	2e-53	Strictosidine-O-beta-D-glucosidase OS=Rauvolfia serpentina GN=SGR1 PE=1 SV=1	BH1923	114	3e-25	COG2723	Beta-glucosidase/6-phospho-beta-glucosidase/beta-galactosidase	K01188	2e-51	200	sbi:SORBI_06g019840	beta-glucosidase [EC:3.2.1.21]	GO:0009821//alkaloid biosynthetic process	GO:0050247;GO:0050506	-
CL10510.Contig1_All	0.6353	0.2472	3.5025	2.2352	--	--	--	--	gi|343887518|gb|JN227740.1|	188	4e-45	Magnolia denudata isolate BJ006 chloroplast, complete genome	--	--	--	--	--	--	--	--	--	--	--	--	--	--	-	-	-
CL10514.Contig1_All	30.2864	26.2203	6.1412	6.7122	gi|359484929|ref|XP_002262945.2|	406	5e-112	PREDICTED: preprotein translocase subunit secY, chloroplastic-like [Vitis vinifera]	gi|47105409|gb|BT013994.1|	412	1e-112	Lycopersicon esculentum clone 133039F, mRNA sequence	sp|Q38885|SCY1_ARATH	403	9e-113	Preprotein translocase subunit SCY1, chloroplastic OS=Arabidopsis thaliana GN=SCY1 PE=1 SV=2	sll1814	169	1e-41	COG0201	Preprotein translocase subunit SecY	K10956	2e-112	403	ath:AT2G18710	protein transport protein SEC61 subunit alpha	GO:0009306//protein secretion;GO:0006354//DNA-dependent transcription, elongation;GO:0010027//thylakoid membrane organization	GO:0015450//P-P-bond-hydrolysis-driven protein transmembrane transporter activity;GO:0005515//protein binding	GO:0016021//integral to membrane;GO:0009535//chloroplast thylakoid membrane
CL10514.Contig3_All	36.6708	21.8697	8.6194	8.9681	gi|255584934|ref|XP_002533181.1|	826.6	0	protein translocase secy subunit, putative [Ricinus communis] >gi|223527015|gb|EEF29204.1| protein translocase secy subunit, putative [Ricinus communis]	gi|47105409|gb|BT013994.1|	842	0	Lycopersicon esculentum clone 133039F, mRNA sequence	sp|Q38885|SCY1_ARATH	813	0	Preprotein translocase subunit SCY1, chloroplastic OS=Arabidopsis thaliana GN=SCY1 PE=1 SV=2	sll1814	337	6e-92	COG0201	Preprotein translocase subunit SecY	K10956	0	814	aly:ARALYDRAFT_480774	protein transport protein SEC61 subunit alpha	GO:0009306//protein secretion;GO:0006354//DNA-dependent transcription, elongation;GO:0010027//thylakoid membrane organization	GO:0015450//P-P-bond-hydrolysis-driven protein transmembrane transporter activity;GO:0005515//protein binding	GO:0016021//integral to membrane;GO:0009535//chloroplast thylakoid membrane
CL10514.Contig4_All	21.3536	11.082	5.0802	5.4422	gi|255584934|ref|XP_002533181.1|	600.9	1e-170	protein translocase secy subunit, putative [Ricinus communis] >gi|223527015|gb|EEF29204.1| protein translocase secy subunit, putative [Ricinus communis]	gi|47105409|gb|BT013994.1|	583	1e-163	Lycopersicon esculentum clone 133039F, mRNA sequence	sp|Q38885|SCY1_ARATH	576	1e-164	Preprotein translocase subunit SCY1, chloroplastic OS=Arabidopsis thaliana GN=SCY1 PE=1 SV=2	sll1814	229	1e-59	COG0201	Preprotein translocase subunit SecY	K10956	2e-164	577	aly:ARALYDRAFT_480774	protein transport protein SEC61 subunit alpha	GO:0009306//protein secretion;GO:0006354//DNA-dependent transcription, elongation;GO:0010027//thylakoid membrane organization	GO:0015450//P-P-bond-hydrolysis-driven protein transmembrane transporter activity;GO:0005515//protein binding	GO:0016021//integral to membrane;GO:0009535//chloroplast thylakoid membrane
CL10516.Contig1_All	511.366	260.803	37.0619	61.4665	gi|148616162|gb|ABQ96852.1|	302	1e-80	glutathione S-transferase [Solanum commersonii]	gi|225318462|dbj|AK329437.1|	117	3e-23	Solanum lycopersicum cDNA, clone: LEFL3142N08, HTC in root	sp|P46423|GSTF_HYOMU	298	4e-81	Glutathione S-transferase OS=Hyoscyamus muticus PE=1 SV=1	sll0067	87.8	3e-17	COG0625	Glutathione S-transferase	K00799	6e-72	269	vvi:100243577	glutathione S-transferase [EC:2.5.1.18]	GO:0006952//defense response;GO:0009628//response to abiotic stimulus	-	GO:0009526//plastid envelope;GO:0044434//chloroplast part
CL10527.Contig1_All	25.2219	0.4812	2.8464	6.0412	gi|225426395|ref|XP_002269839.1|	70.5	3e-11	PREDICTED: putative copper-transporting ATPase 3-like [Vitis vinifera]	gi|224071839|ref|XM_002303545.1|	73.8	2e-10	Populus trichocarpa heavy metal ATPase, mRNA	sp|Q9S7J8|HMA7_ARATH	132	3e-31	Copper-transporting ATPase RAN1 OS=Arabidopsis thaliana GN=RAN1 PE=1 SV=1	YDR270w	86.3	6e-17	COG2217	Cation transport ATPase	K01533	3e-82	303	vvi:100259857	Cu2+-exporting ATPase [EC:3.6.3.4]	GO:0006754//ATP biosynthetic process;GO:0060003//copper ion export;GO:0010273//detoxification of copper ion;GO:0010043//response to zinc ion	GO:0005507//copper ion binding;GO:0004008//copper-exporting ATPase activity;GO:0005524//ATP binding	GO:0016021//integral to membrane;GO:0005886//plasma membrane
CL1053.Contig2_All	15.3671	7.8935	5.9278	3.8746	gi|225444167|ref|XP_002268516.1|	875.5	0	PREDICTED: pentatricopeptide repeat-containing protein At1g30610, chloroplastic-like [Vitis vinifera]	gi|225444166|ref|XM_002268480.1|	492	1e-135	PREDICTED: Vitis vinifera pentatricopeptide repeat-containing protein At1g30610, chloroplastic-like (LOC100250871), mRNA	sp|Q9SA76|PPR64_ARATH	729	0	Pentatricopeptide repeat-containing protein At1g30610, chloroplastic OS=Arabidopsis thaliana GN=EMB2279 PE=2 SV=1	--	--	--	--	--	K15336	3e-14	79.3	vvi:100259391	tRNA (cytosine38-C5)-methyltransferase [EC:2.1.1.204]	GO:0010098//suspensor development;GO:0009793//embryo development ending in seed dormancy	-	GO:0009507//chloroplast
CL10536.Contig1_All	55.7371	82.9411	1.1366	3.9521	gi|225456515|ref|XP_002284699.1|	232.3	4e-60	PREDICTED: uncharacterized protein LOC100259528 [Vitis vinifera]	gi|351724820|ref|NM_001249374.1|	139	4e-30	Glycine max uncharacterized LOC100500575 (LOC100500575), mRNA	--	--	--	--	MTH155	50.1	3e-06	COG1773	Rubredoxin	K00366	1e-06	51.6	ota:Ot10g00930	ferredoxin-nitrite reductase [EC:1.7.7.1]	-	GO:0005506//iron ion binding	GO:0009507//chloroplast
CL10536.Contig2_All	169.02	121.793	1.7252	3.5615	gi|225456515|ref|XP_002284699.1|	241.1	1e-62	PREDICTED: uncharacterized protein LOC100259528 [Vitis vinifera]	gi|351724820|ref|NM_001249374.1|	151	1e-33	Glycine max uncharacterized LOC100500575 (LOC100500575), mRNA	--	--	--	--	--	--	--	--	--	K00366	7e-06	49.7	ota:Ot10g00930	ferredoxin-nitrite reductase [EC:1.7.7.1]	-	GO:0046872//metal ion binding	GO:0009507//chloroplast
CL10537.Contig2_All	2.3497	1.646	6.107	4.7368	gi|224101401|ref|XP_002312263.1|	89.4	1e-17	predicted protein [Populus trichocarpa] >gi|222852083|gb|EEE89630.1| predicted protein [Populus trichocarpa]	gi|225452896|ref|XM_002283936.1|	58	6e-06	PREDICTED: Vitis vinifera vesicle transport v-SNARE 13-like (LOC100264508), mRNA	sp|Q9SEL5|VTI12_ARATH	84	2e-17	Vesicle transport v-SNARE 12 OS=Arabidopsis thaliana GN=VTI12 PE=1 SV=3	--	--	--	--	--	K08493	3e-18	87.8	mtr:MTR_5g042530	vesicle transport through interaction with t-SNAREs 1	GO:0016049//cell growth;GO:0006623//protein targeting to vacuole;GO:0016558//protein import into peroxisome matrix;GO:0000902//cell morphogenesis;GO:0006891//intra-Golgi vesicle-mediated transport;GO:0006869//lipid transport;GO:0016197//endosomal transport;GO:0006944//cellular membrane fusion;GO:0010351//lithium ion transport	GO:0005483//soluble NSF attachment protein activity;GO:0000149//SNARE binding;GO:0004872//receptor activity	GO:0005770//late endosome;GO:0005802//trans-Golgi network;GO:0005794//Golgi apparatus;GO:0005634//nucleus;GO:0005886//plasma membrane
CL10538.Contig1_All	6.8587	2.275	0.1535	0.1482	gi|356566012|ref|XP_003551229.1|	109.4	1e-23	PREDICTED: inorganic phosphate transporter 2-1, chloroplastic-like [Glycine max]	gi|224100152|ref|XM_002311729.1|	93.7	6e-17	Populus trichocarpa low affinity inorganic phosphate transporter (PtrPHT2_2), mRNA	sp|Q38954|PHT21_ARATH	89	6e-19	Inorganic phosphate transporter 2-1, chloroplastic OS=Arabidopsis thaliana GN=PHT2-1 PE=1 SV=1	--	--	--	--	--	K14640	1e-24	109	gmx:100787349	solute carrier family 20 (sodium-dependent phosphate transporter)	GO:0052543//callose deposition in cell wall;GO:0016117//carotenoid biosynthetic process;GO:0009556//microsporogenesis;GO:0006944//cellular membrane fusion;GO:0006817//phosphate ion transport	GO:0005315//inorganic phosphate transmembrane transporter activity;GO:0009673//low affinity phosphate transmembrane transporter activity	GO:0009941//chloroplast envelope;GO:0016020//membrane
CL10538.Contig2_All	9.0662	3.6561	0.2936	0.7232	gi|225470559|ref|XP_002271876.1|	896.3	0	PREDICTED: inorganic phosphate transporter 2-1, chloroplastic-like [Vitis vinifera]	gi|224100152|ref|XM_002311729.1|	410	1e-111	Populus trichocarpa low affinity inorganic phosphate transporter (PtrPHT2_2), mRNA	sp|Q38954|PHT21_ARATH	820	0	Inorganic phosphate transporter 2-1, chloroplastic OS=Arabidopsis thaliana GN=PHT2-1 PE=1 SV=1	CPn0680	331	4e-90	COG0306	Phosphate/sulphate permeases	K14640	0	896	vvi:100247658	solute carrier family 20 (sodium-dependent phosphate transporter)	GO:0052543//callose deposition in cell wall;GO:0016117//carotenoid biosynthetic process;GO:0009556//microsporogenesis;GO:0006944//cellular membrane fusion;GO:0006817//phosphate ion transport	GO:0005315//inorganic phosphate transmembrane transporter activity;GO:0009673//low affinity phosphate transmembrane transporter activity	GO:0009941//chloroplast envelope;GO:0016020//membrane
CL10538.Contig3_All	14.5553	11.6094	0.6846	1.9988	gi|225470559|ref|XP_002271876.1|	893.3	0	PREDICTED: inorganic phosphate transporter 2-1, chloroplastic-like [Vitis vinifera]	gi|349721502|emb|FQ381953.1|	414	1e-112	Vitis vinifera clone SS0ABG77YP04	sp|Q38954|PHT21_ARATH	831	0	Inorganic phosphate transporter 2-1, chloroplastic OS=Arabidopsis thaliana GN=PHT2-1 PE=1 SV=1	CPn0680	330	6e-90	COG0306	Phosphate/sulphate permeases	K14640	0	893	vvi:100247658	solute carrier family 20 (sodium-dependent phosphate transporter)	GO:0052543//callose deposition in cell wall;GO:0016117//carotenoid biosynthetic process;GO:0009556//microsporogenesis;GO:0006944//cellular membrane fusion;GO:0006817//phosphate ion transport	GO:0005315//inorganic phosphate transmembrane transporter activity;GO:0009673//low affinity phosphate transmembrane transporter activity	GO:0009941//chloroplast envelope;GO:0016020//membrane
CL10540.Contig1_All	16.7485	4.466	2.2077	1.7326	gi|225457126|ref|XP_002283569.1|	292.4	6e-78	PREDICTED: uncharacterized protein At5g50100, mitochondrial [Vitis vinifera] >gi|297733833|emb|CBI15080.3| unnamed protein product [Vitis vinifera]	gi|225313028|dbj|AK327171.1|	192	4e-46	Solanum lycopersicum cDNA, clone: LEFL2023K18, HTC in fruit	sp|Q8W485|Y5010_ARATH	258	4e-69	Uncharacterized protein At5g50100, mitochondrial OS=Arabidopsis thaliana GN=At5g50100 PE=1 SV=1	slr0919	137	2e-32	COG3011	Uncharacterized protein conserved in bacteria	--	--	--	--	--	-	-	GO:0005739//mitochondrion
CL10541.Contig2_All	7.5752	8.0059	2.786	3.0635	gi|224139932|ref|XP_002323346.1|	90.5	2e-17	predicted protein [Populus trichocarpa] >gi|222867976|gb|EEF05107.1| predicted protein [Populus trichocarpa]	--	--	--	--	sp|Q9M2F9|RH52_ARATH	77.8	6e-15	DEAD-box ATP-dependent RNA helicase 52 OS=Arabidopsis thaliana GN=RH52 PE=2 SV=1	--	--	--	--	--	K11594	2e-18	90.5	pop:POPTR_576413	ATP-dependent RNA helicase [EC:3.6.4.13]	-	GO:0016787//hydrolase activity	GO:0043231//intracellular membrane-bounded organelle;GO:0044444//cytoplasmic part
CL10543.Contig1_All	5.61	4.222	11.87	12.2315	gi|255553691|ref|XP_002517886.1|	356.7	3e-97	ADP,ATP carrier protein, putative [Ricinus communis] >gi|223542868|gb|EEF44404.1| ADP,ATP carrier protein, putative [Ricinus communis]	gi|349717870|emb|FQ381073.1|	460	1e-126	Vitis vinifera clone SS0ACG1YH21	sp|O49447|ADT3_ARATH	344	5e-95	ADP,ATP carrier protein 3, mitochondrial OS=Arabidopsis thaliana GN=AAC3 PE=1 SV=1	--	--	--	--	--	K05863	3e-98	356	rcu:RCOM_1173510	solute carrier family 25 (mitochondrial adenine nucleotide translocator), member 4/5/6/31	GO:0009627//systemic acquired resistance;GO:0015865//purine nucleotide transport;GO:0034976//response to endoplasmic reticulum stress;GO:0055085//transmembrane transport;GO:0006839//mitochondrial transport	GO:0005471//ATP:ADP antiporter activity	GO:0009941//chloroplast envelope;GO:0005743//mitochondrial inner membrane;GO:0016021//integral to membrane
CL10543.Contig2_All	3.115	2.5541	8.0976	7.7549	gi|242042393|ref|XP_002468591.1|	187.6	2e-46	hypothetical protein SORBIDRAFT_01g048660 [Sorghum bicolor] >gi|241922445|gb|EER95589.1| hypothetical protein SORBIDRAFT_01g048660 [Sorghum bicolor]	gi|359485396|ref|XM_002275489.2|	240	2e-60	PREDICTED: Vitis vinifera ADP,ATP carrier protein 3, mitochondrial-like (LOC100262663), mRNA	sp|O49447|ADT3_ARATH	181	5e-46	ADP,ATP carrier protein 3, mitochondrial OS=Arabidopsis thaliana GN=AAC3 PE=1 SV=1	--	--	--	--	--	K05863	2e-47	187	sbi:SORBI_01g048660	solute carrier family 25 (mitochondrial adenine nucleotide translocator), member 4/5/6/31	GO:0009627//systemic acquired resistance;GO:0015865//purine nucleotide transport;GO:0034976//response to endoplasmic reticulum stress;GO:0055085//transmembrane transport;GO:0006839//mitochondrial transport	GO:0005471//ATP:ADP antiporter activity	GO:0009941//chloroplast envelope;GO:0005743//mitochondrial inner membrane;GO:0016021//integral to membrane
CL10554.Contig1_All	13.8668	7.9153	1.6686	0.7619	gi|225433524|ref|XP_002267551.1|	224.2	2e-57	PREDICTED: glucan endo-1,3-beta-glucosidase-like protein 2 [Vitis vinifera] >gi|298205250|emb|CBI17309.3| unnamed protein product [Vitis vinifera]	gi|403044215|ref|NM_001255867.2|	79.8	5e-12	Glycine max glucan endo-1,3-beta-glucosidase-like protein 2-like (LOC100779749), mRNA	sp|Q9SD84|E13L3_ARATH	129	2e-30	Glucan endo-1,3-beta-glucosidase-like protein 3 OS=Arabidopsis thaliana GN=At5g08000 PE=1 SV=1	--	--	--	--	--	K14489	2e-18	91.3	vvi:100263145	arabidopsis histidine kinase 2/3/4 (cytokinin receptor) [EC:2.7.13.3]	-	GO:0016787//hydrolase activity	GO:0005886//plasma membrane;GO:0005739//mitochondrion
CL10554.Contig2_All	2.581	0.8969	0.121	0.0584	gi|225433524|ref|XP_002267551.1|	66.6	1e-10	PREDICTED: glucan endo-1,3-beta-glucosidase-like protein 2 [Vitis vinifera] >gi|298205250|emb|CBI17309.3| unnamed protein product [Vitis vinifera]	--	--	--	--	--	--	--	--	--	--	--	--	--	--	--	--	--	--	-	-	-
CL10554.Contig3_All	5.6654	0.7432	0.188	0	gi|225433524|ref|XP_002267551.1|	63.9	1e-09	PREDICTED: glucan endo-1,3-beta-glucosidase-like protein 2 [Vitis vinifera] >gi|298205250|emb|CBI17309.3| unnamed protein product [Vitis vinifera]	--	--	--	--	--	--	--	--	--	--	--	--	--	--	--	--	--	--	-	-	-
CL10554.Contig4_All	1.8649	5.7201	0.3112	1.1121	gi|225433524|ref|XP_002267551.1|	221.9	1e-56	PREDICTED: glucan endo-1,3-beta-glucosidase-like protein 2 [Vitis vinifera] >gi|298205250|emb|CBI17309.3| unnamed protein product [Vitis vinifera]	gi|225433523|ref|XM_002267515.1|	69.9	5e-09	PREDICTED: Vitis vinifera glucan endo-1,3-beta-glucosidase-like protein 2 (LOC100260517), mRNA	sp|Q9SD84|E13L3_ARATH	130	2e-30	Glucan endo-1,3-beta-glucosidase-like protein 3 OS=Arabidopsis thaliana GN=At5g08000 PE=1 SV=1	--	--	--	--	--	K14489	3e-19	94.4	vvi:100263145	arabidopsis histidine kinase 2/3/4 (cytokinin receptor) [EC:2.7.13.3]	-	GO:0016787//hydrolase activity	GO:0005739//mitochondrion;GO:0071944//cell periphery
CL10554.Contig5_All	7.9665	20.9891	0.8812	1.8726	gi|225433524|ref|XP_002267551.1|	137.5	5e-32	PREDICTED: glucan endo-1,3-beta-glucosidase-like protein 2 [Vitis vinifera] >gi|298205250|emb|CBI17309.3| unnamed protein product [Vitis vinifera]	gi|225433523|ref|XM_002267515.1|	69.9	2e-09	PREDICTED: Vitis vinifera glucan endo-1,3-beta-glucosidase-like protein 2 (LOC100260517), mRNA	sp|Q9SD84|E13L3_ARATH	80.9	2e-16	Glucan endo-1,3-beta-glucosidase-like protein 3 OS=Arabidopsis thaliana GN=At5g08000 PE=1 SV=1	--	--	--	--	--	K14489	2e-07	52.4	vvi:100263145	arabidopsis histidine kinase 2/3/4 (cytokinin receptor) [EC:2.7.13.3]	-	GO:0016787//hydrolase activity	GO:0005886//plasma membrane
CL10556.Contig2_All	13.5784	8.7594	5.8942	3.334	gi|359495531|ref|XP_003635012.1|	231.1	5e-59	PREDICTED: uncharacterized protein LOC100852917 isoform 2 [Vitis vinifera] >gi|359495533|ref|XP_003635013.1| PREDICTED: uncharacterized protein LOC100852917 isoform 3 [Vitis vinifera]	gi|312032546|gb|AC243113.1|	81.8	3e-12	Gossypium raimondii clone GR__Ba0039D03-hoc, complete sequence	--	--	--	--	--	--	--	--	--	--	--	--	--	--	-	GO:0005488//binding	-
CL10556.Contig3_All	12.6094	8.4512	5.5632	3.6136	gi|359495531|ref|XP_003635012.1|	233.4	5e-60	PREDICTED: uncharacterized protein LOC100852917 isoform 2 [Vitis vinifera] >gi|359495533|ref|XP_003635013.1| PREDICTED: uncharacterized protein LOC100852917 isoform 3 [Vitis vinifera]	gi|312032546|gb|AC243113.1|	81.8	2e-12	Gossypium raimondii clone GR__Ba0039D03-hoc, complete sequence	--	--	--	--	--	--	--	--	--	--	--	--	--	--	-	GO:0005488//binding	-
CL10557.Contig1_All	26.1453	17.336	2.002	1.8416	gi|359495243|ref|XP_002276968.2|	53.9	7e-07	PREDICTED: uncharacterized protein LOC100248314 isoform 1 [Vitis vinifera]	--	--	--	--	--	--	--	--	--	--	--	--	--	--	--	--	--	--	-	-	-
CL10557.Contig2_All	24.8203	20.2339	2.1844	4.1992	gi|359495241|ref|XP_003634942.1|	407.9	1e-112	PREDICTED: uncharacterized protein LOC100248314 isoform 2 [Vitis vinifera] >gi|297741042|emb|CBI31354.3| unnamed protein product [Vitis vinifera]	gi|359495240|ref|XM_003634894.1|	385	1e-104	PREDICTED: Vitis vinifera uncharacterized LOC100248314, transcript variant 2 (LOC100248314), mRNA	--	--	--	--	all0921	63.5	9e-10	COG2146	Ferredoxin subunits of nitrite reductase and ring-hydroxylating dioxygenases	--	--	--	--	--	GO:0055114//oxidation-reduction process	GO:0016491//oxidoreductase activity;GO:0051537//2 iron, 2 sulfur cluster binding	GO:0009941//chloroplast envelope;GO:0009535//chloroplast thylakoid membrane
CL10562.Contig1_All	8.4513	16.0576	3.8566	4.1735	gi|359484823|ref|XP_002272377.2|	271.9	8e-72	PREDICTED: HD domain-containing protein 2 homolog isoform 1 [Vitis vinifera]	gi|225317175|dbj|AK328940.1|	238	8e-60	Solanum lycopersicum cDNA, clone: LEFL3073L02, HTC in root	--	--	--	--	SPCC4G3.17	149	5e-36	COG1896	Predicted hydrolases of HD superfamily	K07023	1e-71	268	rcu:RCOM_0063600	putative hydrolases of HD superfamily	GO:0008152//metabolic process	GO:0046872//metal ion binding;GO:0008081//phosphoric diester hydrolase activity	GO:0005829//cytosol;GO:0005634//nucleus;GO:0009536//plastid
CL10562.Contig2_All	8.7477	16.6733	4.3704	5.3697	gi|359484823|ref|XP_002272377.2|	296.2	4e-79	PREDICTED: HD domain-containing protein 2 homolog isoform 1 [Vitis vinifera]	gi|225317175|dbj|AK328940.1|	238	8e-60	Solanum lycopersicum cDNA, clone: LEFL3073L02, HTC in root	--	--	--	--	SPCC4G3.17	150	3e-36	COG1896	Predicted hydrolases of HD superfamily	K07023	3e-78	290	zma:100281836	putative hydrolases of HD superfamily	GO:0008152//metabolic process	GO:0046872//metal ion binding;GO:0008081//phosphoric diester hydrolase activity	GO:0005829//cytosol;GO:0005634//nucleus;GO:0009536//plastid
CL10562.Contig3_All	13.0547	19.5981	5.4272	7.748	gi|359484823|ref|XP_002272377.2|	329.7	4e-89	PREDICTED: HD domain-containing protein 2 homolog isoform 1 [Vitis vinifera]	gi|225317175|dbj|AK328940.1|	307	1e-80	Solanum lycopersicum cDNA, clone: LEFL3073L02, HTC in root	--	--	--	--	SPCC4G3.17	158	1e-38	COG1896	Predicted hydrolases of HD superfamily	K07023	8e-89	325	pop:POPTR_867715	putative hydrolases of HD superfamily	GO:0008152//metabolic process	GO:0046872//metal ion binding;GO:0008081//phosphoric diester hydrolase activity	GO:0005829//cytosol;GO:0005634//nucleus;GO:0009536//plastid
CL1057.Contig11_All	0.7427	2.6554	2.6529	6.3566	gi|350540006|ref|NP_001233840.1|	142.1	2e-32	flavonoid biosynthesis oxidoreductase protein [Solanum lycopersicum] >gi|307159104|gb|ADN39436.1| flavonoid biosynthesis oxidoreductase protein [Solanum lycopersicum]	gi|391224503|gb|AC246933.1|	111	2e-21	Solanum lycopersicum chromosome 3 clone HBa0136K02, complete sequence >gi|393393903|gb|AC246999.1| Solanum lycopersicum chromosome 3 clone HBa0136K02, complete sequence	sp|Q9LSW7|ACCH9_ARATH	106	4e-23	1-aminocyclopropane-1-carboxylate oxidase homolog 9 OS=Arabidopsis thaliana GN=At5g43440 PE=2 SV=1	CC0200	64.3	7e-10	COG3491	Isopenicillin N synthase and related dioxygenases	K06892	7e-36	150	pop:POPTR_550478		GO:0001666//response to hypoxia;GO:0010363//regulation of plant-type hypersensitive response;GO:0002831//regulation of response to biotic stimulus;GO:0055114//oxidation-reduction process;GO:0009862//systemic acquired resistance, salicylic acid mediated signaling pathway;GO:0034976//response to endoplasmic reticulum stress;GO:0009813//flavonoid biosynthetic process;GO:0031348//negative regulation …	GO:0045486//naringenin 3-dioxygenase activity	GO:0005737//cytoplasm
CL1057.Contig12_All	0.8926	5.1365	3.5402	12.8533	gi|350540006|ref|NP_001233840.1|	336.3	5e-91	flavonoid biosynthesis oxidoreductase protein [Solanum lycopersicum] >gi|307159104|gb|ADN39436.1| flavonoid biosynthesis oxidoreductase protein [Solanum lycopersicum]	gi|350540005|ref|NM_001246911.1|	137	3e-29	Solanum lycopersicum flavonoid biosynthesis oxidoreductase protein (LOC100736526), mRNA >gi|307159103|gb|GQ925908.1| Solanum lycopersicum flavonoid biosynthesis oxidoreductase protein mRNA, complete cds	sp|D4N501|DIOX2_PAPSO	149	3e-36	Probable 2-oxoglutarate/Fe(II)-dependent dioxygenase OS=Papaver somniferum GN=DIOX2 PE=2 SV=1	PA4191	79.3	1e-14	COG3491	Isopenicillin N synthase and related dioxygenases	K06892	8e-64	242	pop:POPTR_550478		GO:0009620//response to fungus;GO:0055114//oxidation-reduction process;GO:0009617//response to bacterium	GO:0045486//naringenin 3-dioxygenase activity	-
CL1057.Contig13_All	0.6636	4.7929	3.8948	12.548	gi|350540006|ref|NP_001233840.1|	336.3	5e-91	flavonoid biosynthesis oxidoreductase protein [Solanum lycopersicum] >gi|307159104|gb|ADN39436.1| flavonoid biosynthesis oxidoreductase protein [Solanum lycopersicum]	gi|350540005|ref|NM_001246911.1|	137	3e-29	Solanum lycopersicum flavonoid biosynthesis oxidoreductase protein (LOC100736526), mRNA >gi|307159103|gb|GQ925908.1| Solanum lycopersicum flavonoid biosynthesis oxidoreductase protein mRNA, complete cds	sp|D4N501|DIOX2_PAPSO	149	3e-36	Probable 2-oxoglutarate/Fe(II)-dependent dioxygenase OS=Papaver somniferum GN=DIOX2 PE=2 SV=1	PA4191	79.3	1e-14	COG3491	Isopenicillin N synthase and related dioxygenases	K06892	8e-64	242	pop:POPTR_550478		GO:0009620//response to fungus;GO:0055114//oxidation-reduction process;GO:0009617//response to bacterium	GO:0045486//naringenin 3-dioxygenase activity	-
CL1057.Contig15_All	0.5232	3.0736	1.6911	7.3785	gi|350540006|ref|NP_001233840.1|	96.7	8e-149	flavonoid biosynthesis oxidoreductase protein [Solanum lycopersicum] >gi|307159104|gb|ADN39436.1| flavonoid biosynthesis oxidoreductase protein [Solanum lycopersicum]	gi|47104686|gb|BT013271.1|	147	8e-32	Lycopersicon esculentum clone 134844R, mRNA sequence	sp|Q9LHN8|F6H1_ARATH	149	2e-41	Feruloyl CoA ortho-hydroxylase 1 OS=Arabidopsis thaliana GN=F6'H1 PE=1 SV=1	PA4191	79.3	4e-14	COG3491	Isopenicillin N synthase and related dioxygenases	K06892	2e-63	242	pop:POPTR_550478		GO:0001666//response to hypoxia;GO:0010363//regulation of plant-type hypersensitive response;GO:0002831//regulation of response to biotic stimulus;GO:0055114//oxidation-reduction process;GO:0009862//systemic acquired resistance, salicylic acid mediated signaling pathway;GO:0034976//response to endoplasmic reticulum stress;GO:0031348//negative regulation of defense response;GO:0009867//jasmonic ac…	GO:0045486//naringenin 3-dioxygenase activity	-
CL1057.Contig16_All	0.6836	5.3521	2.5982	10.9303	gi|350540006|ref|NP_001233840.1|	538.5	1e-151	flavonoid biosynthesis oxidoreductase protein [Solanum lycopersicum] >gi|307159104|gb|ADN39436.1| flavonoid biosynthesis oxidoreductase protein [Solanum lycopersicum]	gi|350540005|ref|NM_001246911.1|	137	5e-29	Solanum lycopersicum flavonoid biosynthesis oxidoreductase protein (LOC100736526), mRNA >gi|307159103|gb|GQ925908.1| Solanum lycopersicum flavonoid biosynthesis oxidoreductase protein mRNA, complete cds	sp|Q39111|GAOX2_ARATH	179	7e-45	Gibberellin 20 oxidase 2 OS=Arabidopsis thaliana GN=20ox2 PE=2 SV=1	SPAC25B8.13c	91.3	6e-18	COG3491	Isopenicillin N synthase and related dioxygenases	K06892	1e-63	242	pop:POPTR_550478		GO:0001666//response to hypoxia;GO:0010363//regulation of plant-type hypersensitive response;GO:0002831//regulation of response to biotic stimulus;GO:0055114//oxidation-reduction process;GO:0009862//systemic acquired resistance, salicylic acid mediated signaling pathway;GO:0034976//response to endoplasmic reticulum stress;GO:0031348//negative regulation of defense response;GO:0009867//jasmonic ac…	GO:0016706//oxidoreductase activity, acting on paired donors, with incorporation or reduction of molecular oxygen, 2-oxoglutarate as one donor, and incorporation of one atom each of oxygen into both donors	-
CL1057.Contig20_All	0.5358	2.6736	2.7394	5.6205	gi|350540006|ref|NP_001233840.1|	142.1	2e-32	flavonoid biosynthesis oxidoreductase protein [Solanum lycopersicum] >gi|307159104|gb|ADN39436.1| flavonoid biosynthesis oxidoreductase protein [Solanum lycopersicum]	gi|391224503|gb|AC246933.1|	111	2e-21	Solanum lycopersicum chromosome 3 clone HBa0136K02, complete sequence >gi|393393903|gb|AC246999.1| Solanum lycopersicum chromosome 3 clone HBa0136K02, complete sequence	sp|Q9LSW7|ACCH9_ARATH	106	4e-23	1-aminocyclopropane-1-carboxylate oxidase homolog 9 OS=Arabidopsis thaliana GN=At5g43440 PE=2 SV=1	CC0200	64.3	7e-10	COG3491	Isopenicillin N synthase and related dioxygenases	K06892	7e-36	150	pop:POPTR_550478		GO:0001666//response to hypoxia;GO:0010363//regulation of plant-type hypersensitive response;GO:0002831//regulation of response to biotic stimulus;GO:0055114//oxidation-reduction process;GO:0009862//systemic acquired resistance, salicylic acid mediated signaling pathway;GO:0034976//response to endoplasmic reticulum stress;GO:0009813//flavonoid biosynthetic process;GO:0031348//negative regulation …	GO:0045486//naringenin 3-dioxygenase activity	GO:0005737//cytoplasm
CL1057.Contig27_All	0.8341	5.985	3.1648	13.4338	gi|350540006|ref|NP_001233840.1|	578.6	1e-163	flavonoid biosynthesis oxidoreductase protein [Solanum lycopersicum] >gi|307159104|gb|ADN39436.1| flavonoid biosynthesis oxidoreductase protein [Solanum lycopersicum]	gi|350540005|ref|NM_001246911.1|	242	1e-60	Solanum lycopersicum flavonoid biosynthesis oxidoreductase protein (LOC100736526), mRNA >gi|307159103|gb|GQ925908.1| Solanum lycopersicum flavonoid biosynthesis oxidoreductase protein mRNA, complete cds	sp|Q06942|FL3H_MALDO	230	2e-60	Naringenin,2-oxoglutarate 3-dioxygenase OS=Malus domestica PE=2 SV=1	PA4191	106	1e-22	COG3491	Isopenicillin N synthase and related dioxygenases	K06892	6e-111	399	pop:POPTR_550478		GO:0001666//response to hypoxia;GO:0010363//regulation of plant-type hypersensitive response;GO:0002831//regulation of response to biotic stimulus;GO:0055114//oxidation-reduction process;GO:0009862//systemic acquired resistance, salicylic acid mediated signaling pathway;GO:0034976//response to endoplasmic reticulum stress;GO:0009813//flavonoid biosynthetic process;GO:0031348//negative regulation …	GO:0045486//naringenin 3-dioxygenase activity	GO:0005737//cytoplasm
CL1057.Contig31_All	0.8338	3.4073	1.9906	8.3054	gi|350540006|ref|NP_001233840.1|	96.7	7e-161	flavonoid biosynthesis oxidoreductase protein [Solanum lycopersicum] >gi|307159104|gb|ADN39436.1| flavonoid biosynthesis oxidoreductase protein [Solanum lycopersicum]	gi|350540005|ref|NM_001246911.1|	244	4e-61	Solanum lycopersicum flavonoid biosynthesis oxidoreductase protein (LOC100736526), mRNA >gi|307159103|gb|GQ925908.1| Solanum lycopersicum flavonoid biosynthesis oxidoreductase protein mRNA, complete cds	sp|Q06942|FL3H_MALDO	197	2e-55	Naringenin,2-oxoglutarate 3-dioxygenase OS=Malus domestica PE=2 SV=1	CC0200	92.8	3e-18	COG3491	Isopenicillin N synthase and related dioxygenases	K06892	8e-106	356	pop:POPTR_550478		GO:0001666//response to hypoxia;GO:0010363//regulation of plant-type hypersensitive response;GO:0002831//regulation of response to biotic stimulus;GO:0055114//oxidation-reduction process;GO:0009862//systemic acquired resistance, salicylic acid mediated signaling pathway;GO:0034976//response to endoplasmic reticulum stress;GO:0009813//flavonoid biosynthetic process;GO:0031348//negative regulation …	GO:0045486//naringenin 3-dioxygenase activity	GO:0005737//cytoplasm
CL1057.Contig4_All	0.5746	3.9017	2.1892	9.5271	gi|350540006|ref|NP_001233840.1|	142.1	3e-32	flavonoid biosynthesis oxidoreductase protein [Solanum lycopersicum] >gi|307159104|gb|ADN39436.1| flavonoid biosynthesis oxidoreductase protein [Solanum lycopersicum]	gi|225313235|dbj|AK320379.1|	214	3e-52	Solanum lycopersicum cDNA, clone: LEFL1008CB09, HTC in leaf	sp|P41090|FL3H_VITVI	154	7e-44	Naringenin,2-oxoglutarate 3-dioxygenase OS=Vitis vinifera GN=F3H PE=2 SV=1	CC0200	81.3	8e-15	COG3491	Isopenicillin N synthase and related dioxygenases	K06892	4e-79	265	pop:POPTR_550478		GO:0009620//response to fungus;GO:0055114//oxidation-reduction process;GO:0009617//response to bacterium	GO:0045486//naringenin 3-dioxygenase activity	-
CL1057.Contig6_All	0.6297	3.8418	2.415	9.156	gi|350540006|ref|NP_001233840.1|	142.1	3e-32	flavonoid biosynthesis oxidoreductase protein [Solanum lycopersicum] >gi|307159104|gb|ADN39436.1| flavonoid biosynthesis oxidoreductase protein [Solanum lycopersicum]	gi|225313235|dbj|AK320379.1|	214	3e-52	Solanum lycopersicum cDNA, clone: LEFL1008CB09, HTC in leaf	sp|P41090|FL3H_VITVI	187	3e-47	Naringenin,2-oxoglutarate 3-dioxygenase OS=Vitis vinifera GN=F3H PE=2 SV=1	mlr6892	93.6	1e-18	COG3491	Isopenicillin N synthase and related dioxygenases	K06892	5e-83	307	pop:POPTR_550478		GO:0001666//response to hypoxia;GO:0010363//regulation of plant-type hypersensitive response;GO:0002831//regulation of response to biotic stimulus;GO:0055114//oxidation-reduction process;GO:0009862//systemic acquired resistance, salicylic acid mediated signaling pathway;GO:0034976//response to endoplasmic reticulum stress;GO:0009813//flavonoid biosynthetic process;GO:0031348//negative regulation …	GO:0045486//naringenin 3-dioxygenase activity	GO:0005737//cytoplasm
CL1057.Contig7_All	0.5995	5.1042	2.4495	11.9011	gi|350540006|ref|NP_001233840.1|	94.4	2e-147	flavonoid biosynthesis oxidoreductase protein [Solanum lycopersicum] >gi|307159104|gb|ADN39436.1| flavonoid biosynthesis oxidoreductase protein [Solanum lycopersicum]	gi|350540005|ref|NM_001246911.1|	137	5e-29	Solanum lycopersicum flavonoid biosynthesis oxidoreductase protein (LOC100736526), mRNA >gi|307159103|gb|GQ925908.1| Solanum lycopersicum flavonoid biosynthesis oxidoreductase protein mRNA, complete cds	sp|Q7XZQ8|FNSI_PETCR	149	3e-41	Flavone synthase OS=Petroselinum crispum GN=FNSI PE=1 SV=1	PA4191	79.3	2e-14	COG3491	Isopenicillin N synthase and related dioxygenases	K06892	2e-63	242	pop:POPTR_550478		GO:0001666//response to hypoxia;GO:0010363//regulation of plant-type hypersensitive response;GO:0002831//regulation of response to biotic stimulus;GO:0055114//oxidation-reduction process;GO:0009862//systemic acquired resistance, salicylic acid mediated signaling pathway;GO:0034976//response to endoplasmic reticulum stress;GO:0031348//negative regulation of defense response;GO:0009867//jasmonic ac…	GO:0045486//naringenin 3-dioxygenase activity	-
CL1057.Contig9_All	0.7007	6.3103	2.8396	13.6827	gi|350540006|ref|NP_001233840.1|	94.4	1e-159	flavonoid biosynthesis oxidoreductase protein [Solanum lycopersicum] >gi|307159104|gb|ADN39436.1| flavonoid biosynthesis oxidoreductase protein [Solanum lycopersicum]	gi|350540005|ref|NM_001246911.1|	240	4e-60	Solanum lycopersicum flavonoid biosynthesis oxidoreductase protein (LOC100736526), mRNA >gi|307159103|gb|GQ925908.1| Solanum lycopersicum flavonoid biosynthesis oxidoreductase protein mRNA, complete cds	sp|Q06942|FL3H_MALDO	201	9e-57	Naringenin,2-oxoglutarate 3-dioxygenase OS=Malus domestica PE=2 SV=1	PA4191	90.1	2e-18	COG3491	Isopenicillin N synthase and related dioxygenases	K06892	7e-107	357	pop:POPTR_550478		GO:0009620//response to fungus;GO:0055114//oxidation-reduction process;GO:0009617//response to bacterium	GO:0045486//naringenin 3-dioxygenase activity	-
CL10570.Contig2_All	1.1255	1.4284	3.1797	3.9089	--	--	--	--	--	--	--	--	--	--	--	--	--	--	--	--	--	--	--	--	--	--	-	-	-
CL10575.Contig1_All	11.7558	9.2425	4.4431	3.9801	--	--	--	--	--	--	--	--	--	--	--	--	--	--	--	--	--	--	--	--	--	--	-	-	-
CL10575.Contig2_All	15.8627	5.3683	1.8107	0.9838	--	--	--	--	--	--	--	--	--	--	--	--	--	--	--	--	--	--	--	--	--	--	-	-	-
CL10575.Contig3_All	86.1427	7.1447	34.302	25.2343	--	--	--	--	--	--	--	--	--	--	--	--	--	--	--	--	--	--	--	--	--	--	-	-	-
CL10575.Contig4_All	4.1993	8.62	0.3529	0.8766	gi|297805510|ref|XP_002870639.1|	70.9	1e-11	predicted protein [Arabidopsis lyrata subsp. lyrata] >gi|297316475|gb|EFH46898.1| predicted protein [Arabidopsis lyrata subsp. lyrata]	gi|332002898|gb|CP002688.1|	61.9	7e-07	Arabidopsis thaliana chromosome 5, complete sequence	sp|Q38861|XPB1_ARATH	70.9	5e-13	DNA repair helicase XPB1 OS=Arabidopsis thaliana GN=XPB1 PE=2 SV=3	YIL143c	50.1	3e-06	COG1061	DNA or RNA helicases of superfamily II	K10843	1e-12	70.9	aly:ARALYDRAFT_659455	DNA excision repair protein ERCC-3 [EC:3.6.4.12]	GO:0006289//nucleotide-excision repair;GO:0010224//response to UV-B;GO:0009636//response to toxin	GO:0004003//ATP-dependent DNA helicase activity;GO:0003677//DNA binding;GO:0005524//ATP binding	GO:0005737//cytoplasm;GO:0005634//nucleus
CL10578.Contig2_All	6.098	6.8964	0.7797	0.9414	--	--	--	--	--	--	--	--	--	--	--	--	--	--	--	--	--	--	--	--	--	--	-	-	-
CL10610.Contig1_All	5.474	6.302	2.0315	2.8343	gi|225447781|ref|XP_002265790.1|	328.6	1e-88	PREDICTED: uncharacterized protein LOC100267543 [Vitis vinifera]	gi|225447780|ref|XM_002265754.1|	119	6e-24	PREDICTED: Vitis vinifera uncharacterized LOC100267543 (LOC100267543), mRNA	sp|Q84ZL0|FH5_ORYSJ	71.2	1e-12	Formin-like protein 5 OS=Oryza sativa subsp. japonica GN=FH5 PE=2 SV=2	YDL140c	50.8	4e-06	COG0086	DNA-directed RNA polymerase, beta' subunit/160 kD subunit	K01115	5e-12	70.5	vcn:VOLCADRAFT_99471	phospholipase D [EC:3.1.4.4]	-	-	GO:0005886//plasma membrane
CL10610.Contig2_All	2.6872	5.1937	1.3228	2.4862	gi|225447781|ref|XP_002265790.1|	289.7	3e-77	PREDICTED: uncharacterized protein LOC100267543 [Vitis vinifera]	gi|225447780|ref|XM_002265754.1|	119	5e-24	PREDICTED: Vitis vinifera uncharacterized LOC100267543 (LOC100267543), mRNA	sp|Q84ZL0|FH5_ORYSJ	71.2	7e-13	Formin-like protein 5 OS=Oryza sativa subsp. japonica GN=FH5 PE=2 SV=2	YDL140c	50.8	3e-06	COG0086	DNA-directed RNA polymerase, beta' subunit/160 kD subunit	K01115	3e-12	70.5	vcn:VOLCADRAFT_99471	phospholipase D [EC:3.1.4.4]	-	-	GO:0005886//plasma membrane
CL10610.Contig3_All	6.8692	4.1438	2.11	1.9857	gi|225447781|ref|XP_002265790.1|	22.7	1e-94	PREDICTED: uncharacterized protein LOC100267543 [Vitis vinifera]	gi|225447780|ref|XM_002265754.1|	91.7	1e-15	PREDICTED: Vitis vinifera uncharacterized LOC100267543 (LOC100267543), mRNA	sp|Q9C6S1|FH14_ARATH	74.3	1e-13	Formin-like protein 14 OS=Arabidopsis thaliana GN=FH14 PE=3 SV=3	Rv3876	50.1	7e-06	COG0455	ATPases involved in chromosome partitioning	K01115	5e-15	80.5	vcn:VOLCADRAFT_99471	phospholipase D [EC:3.1.4.4]	-	-	GO:0005886//plasma membrane
CL10616.Contig3_All	2.3178	5.5929	0.6998	2.0278	gi|357451249|ref|XP_003595901.1|	69.3	1e-10	hypothetical protein MTR_2g063210 [Medicago truncatula] >gi|355484949|gb|AES66152.1| hypothetical protein MTR_2g063210 [Medicago truncatula]	--	--	--	--	--	--	--	--	--	--	--	--	--	--	--	--	--	--	-	-	-
CL10616.Contig5_All	3.2621	11.3355	0.721	3.2286	gi|357451249|ref|XP_003595901.1|	57.4	8e-08	hypothetical protein MTR_2g063210 [Medicago truncatula] >gi|355484949|gb|AES66152.1| hypothetical protein MTR_2g063210 [Medicago truncatula]	--	--	--	--	--	--	--	--	--	--	--	--	--	--	--	--	--	--	-	-	-
CL10618.Contig1_All	3.6965	3.1707	1.0056	0.7863	gi|225461726|ref|XP_002285515.1|	340.9	8e-93	PREDICTED: uncharacterized protein LOC100245328 [Vitis vinifera] >gi|302142876|emb|CBI20171.3| unnamed protein product [Vitis vinifera]	gi|359493699|ref|XM_002285479.2|	339	2e-90	PREDICTED: Vitis vinifera uncharacterized LOC100245328 (LOC100245328), mRNA	--	--	--	--	--	--	--	--	--	--	--	--	--	--	GO:0009086//methionine biosynthetic process;GO:0009616//virus induced gene silencing;GO:0010050//vegetative phase change;GO:0000394//RNA splicing, via endonucleolytic cleavage and ligation	-	GO:0005576//extracellular region
CL10624.Contig1_All	7.6365	1.6263	0.0645	0	gi|225468885|ref|XP_002270044.1|	325.5	7e-88	PREDICTED: uncharacterized protein LOC100251709 [Vitis vinifera]	gi|148362059|gb|EF533696.1|	127	2e-26	Glycine max clone BAC GM_WBb026N19, complete sequence	--	--	--	--	--	--	--	--	--	--	--	--	--	--	-	-	-
CL10624.Contig2_All	1.7694	6.542	5.8879	1.7499	gi|225468885|ref|XP_002270044.1|	284.3	1e-75	PREDICTED: uncharacterized protein LOC100251709 [Vitis vinifera]	gi|357447748|ref|XM_003594102.1|	91.7	1e-15	Medicago truncatula Cytochrome b6 (MTR_2g024980) mRNA, complete cds	--	--	--	--	--	--	--	--	--	--	--	--	--	--	-	-	-
CL10624.Contig3_All	13.2868	11.4892	50.5769	2.4182	gi|225468885|ref|XP_002270044.1|	370.9	2e-101	PREDICTED: uncharacterized protein LOC100251709 [Vitis vinifera]	gi|359494834|ref|XM_002270008.2|	87.7	3e-14	PREDICTED: Vitis vinifera uncharacterized LOC100251709 (LOC100251709), mRNA	--	--	--	--	--	--	--	--	--	--	--	--	--	--	-	-	-
CL10625.Contig6_All	1.2896	0.6805	2.8404	1.642	gi|224075359|ref|XP_002304601.1|	119.4	1e-25	predicted protein [Populus trichocarpa] >gi|222842033|gb|EEE79580.1| predicted protein [Populus trichocarpa]	gi|349718741|emb|FQ392457.1|	71.9	2e-09	Vitis vinifera clone SS0AFA5YJ01	sp|Q655R6|MOCOS_ORYSJ	67.8	2e-11	Molybdenum cofactor sulfurase OS=Oryza sativa subsp. japonica GN=MCSU3 PE=2 SV=2	PA3022	96.7	9e-20	COG3217	Uncharacterized Fe-S protein	K15631	5e-13	74.3	smo:SELMODRAFT_173762	molybdenum cofactor sulfurtransferase [EC:2.8.1.9]	-	GO:0008265//Mo-molybdopterin cofactor sulfurase activity	GO:0009507//chloroplast
CL10627.Contig1_All	2.4429	3.6616	0.325	1.0045	gi|255537111|ref|XP_002509622.1|	258.8	2e-68	conserved hypothetical protein [Ricinus communis] >gi|223549521|gb|EEF51009.1| conserved hypothetical protein [Ricinus communis]	gi|147862662|emb|AM471406.2|	73.8	1e-10	Vitis vinifera contig VV78X043154.6, whole genome shotgun sequence	--	--	--	--	--	--	--	--	--	--	--	--	--	--	-	GO:0003676//nucleic acid binding	GO:0005634//nucleus;GO:0009507//chloroplast
CL10638.Contig1_All	0.3428	0.9492	2.6476	2.6075	--	--	--	--	gi|340007640|gb|JN098455.1|	105	1e-19	Mimulus guttatus mitochondrion, complete genome	--	--	--	--	--	--	--	--	--	--	--	--	--	--	-	-	-
CL10639.Contig2_All	5.9433	6.2381	1.7233	3	gi|255576922|ref|XP_002529346.1|	530.4	2e-149	conserved hypothetical protein [Ricinus communis] >gi|223531166|gb|EEF33013.1| conserved hypothetical protein [Ricinus communis]	gi|225318937|dbj|AK323895.1|	230	3e-57	Solanum lycopersicum cDNA, clone: LEFL1067AE09, HTC in leaf	sp|Q5NAN5|GLK2_ORYSJ	76.3	5e-14	Probable transcription factor GLK2 OS=Oryza sativa subsp. japonica GN=GLK2 PE=2 SV=1	--	--	--	--	--	K14491	1e-14	79.7	sbi:SORBI_01g042400	two-component response regulator ARR-B family	-	-	-
CL10640.Contig1_All	52.9429	14.5797	4.488	2.1031	gi|225449629|ref|XP_002279556.1|	273.5	1e-72	PREDICTED: psbP-like protein 2, chloroplastic [Vitis vinifera] >gi|296086288|emb|CBI31729.3| unnamed protein product [Vitis vinifera]	gi|225317336|dbj|AK322892.1|	196	2e-47	Solanum lycopersicum cDNA, clone: LEFL1045AE05, HTC in leaf	sp|O80634|PPL2_ARATH	238	2e-63	PsbP-like protein 2, chloroplastic OS=Arabidopsis thaliana GN=PPL2 PE=1 SV=2	--	--	--	--	--	K02717	3e-33	139	osa:4348816	photosystem II oxygen-evolving enhancer protein 2	GO:0016556//mRNA modification;GO:0010207//photosystem II assembly;GO:0019344//cysteine biosynthetic process	GO:0005509//calcium ion binding	GO:0030095//chloroplast photosystem II;GO:0019898//extrinsic to membrane;GO:0009654//oxygen evolving complex;GO:0009543//chloroplast thylakoid lumen
CL10640.Contig2_All	29.9349	26.5182	2.5168	7.7242	gi|225449629|ref|XP_002279556.1|	252.7	4e-66	PREDICTED: psbP-like protein 2, chloroplastic [Vitis vinifera] >gi|296086288|emb|CBI31729.3| unnamed protein product [Vitis vinifera]	gi|225317336|dbj|AK322892.1|	159	5e-36	Solanum lycopersicum cDNA, clone: LEFL1045AE05, HTC in leaf	sp|O80634|PPL2_ARATH	206	9e-54	PsbP-like protein 2, chloroplastic OS=Arabidopsis thaliana GN=PPL2 PE=1 SV=2	--	--	--	--	--	K02717	4e-25	113	osa:4348816	photosystem II oxygen-evolving enhancer protein 2	GO:0016556//mRNA modification;GO:0010207//photosystem II assembly;GO:0019344//cysteine biosynthetic process	GO:0005509//calcium ion binding	GO:0030095//chloroplast photosystem II;GO:0019898//extrinsic to membrane;GO:0009654//oxygen evolving complex;GO:0009543//chloroplast thylakoid lumen
CL10640.Contig3_All	34.8191	32.3489	2.1317	7.4722	gi|225449629|ref|XP_002279556.1|	308.9	6e-83	PREDICTED: psbP-like protein 2, chloroplastic [Vitis vinifera] >gi|296086288|emb|CBI31729.3| unnamed protein product [Vitis vinifera]	gi|225317336|dbj|AK322892.1|	206	3e-50	Solanum lycopersicum cDNA, clone: LEFL1045AE05, HTC in leaf	sp|O80634|PPL2_ARATH	259	1e-69	PsbP-like protein 2, chloroplastic OS=Arabidopsis thaliana GN=PPL2 PE=1 SV=2	--	--	--	--	--	K02717	4e-37	153	osa:4348816	photosystem II oxygen-evolving enhancer protein 2	GO:0016556//mRNA modification;GO:0010207//photosystem II assembly;GO:0019344//cysteine biosynthetic process	GO:0005509//calcium ion binding	GO:0030095//chloroplast photosystem II;GO:0019898//extrinsic to membrane;GO:0009654//oxygen evolving complex;GO:0009543//chloroplast thylakoid lumen
CL10641.Contig2_All	0.6711	0.4664	3.2404	3.9503	gi|147776896|emb|CAN63558.1|	208.4	1e-52	hypothetical protein VITISV_034122 [Vitis vinifera]	gi|124222182|dbj|AK224776.2|	60	4e-06	Solanum lycopersicum cDNA, clone: FC14DB10, HTC in fruit	--	--	--	--	--	--	--	--	--	--	--	--	--	--	-	-	-
CL10644.Contig1_All	12.9181	8.4273	1.3969	2.0239	gi|225436164|ref|XP_002264054.1|	339.7	4e-92	PREDICTED: glutathione transferase GST 23 [Vitis vinifera]	gi|380863045|gb|JF815449.1|	143	4e-31	Dimocarpus longan clone Unigene64771 glutathione transferase mRNA, complete cds	sp|Q9FQA3|GST23_MAIZE	216	2e-56	Glutathione transferase GST 23 OS=Zea mays PE=2 SV=1	alr4570	65.1	2e-10	COG0625	Glutathione S-transferase	K00799	4e-93	339	vvi:100254124	glutathione S-transferase [EC:2.5.1.18]	-	GO:0004462//lactoylglutathione lyase activity;GO:0016740//transferase activity	-
CL10644.Contig2_All	11.8066	7.7122	1.9373	2.2929	gi|225436162|ref|XP_002263302.1|	153.3	6e-36	PREDICTED: probable glutathione S-transferase-like isoform 1 [Vitis vinifera]	gi|380863045|gb|JF815449.1|	103	4e-19	Dimocarpus longan clone Unigene64771 glutathione transferase mRNA, complete cds	sp|Q9ZW24|GSTU7_ARATH	144	9e-35	Glutathione S-transferase U7 OS=Arabidopsis thaliana GN=GSTU7 PE=2 SV=1	VC0576	58.9	2e-08	COG0625	Glutathione S-transferase	K00799	6e-45	179	vvi:100245369	glutathione S-transferase [EC:2.5.1.18]	-	GO:0004462//lactoylglutathione lyase activity;GO:0016740//transferase activity	-
CL10644.Contig3_All	9.5432	6.2957	1.3879	2.8531	gi|225436164|ref|XP_002264054.1|	273.5	2e-72	PREDICTED: glutathione transferase GST 23 [Vitis vinifera]	gi|380863045|gb|JF815449.1|	143	3e-31	Dimocarpus longan clone Unigene64771 glutathione transferase mRNA, complete cds	sp|Q9FQA3|GST23_MAIZE	184	4e-47	Glutathione transferase GST 23 OS=Zea mays PE=2 SV=1	XF0911	62.4	1e-09	COG0625	Glutathione S-transferase	K00799	3e-73	273	vvi:100254124	glutathione S-transferase [EC:2.5.1.18]	-	GO:0004462//lactoylglutathione lyase activity;GO:0016740//transferase activity	-
CL10644.Contig4_All	8.0242	4.9871	1.4964	1.7143	gi|225436162|ref|XP_002263302.1|	92.8	6e-18	PREDICTED: probable glutathione S-transferase-like isoform 1 [Vitis vinifera]	gi|380863045|gb|JF815449.1|	103	3e-19	Dimocarpus longan clone Unigene64771 glutathione transferase mRNA, complete cds	sp|Q9ZW24|GSTU7_ARATH	144	7e-35	Glutathione S-transferase U7 OS=Arabidopsis thaliana GN=GSTU7 PE=2 SV=1	VC0576	58.9	1e-08	COG0625	Glutathione S-transferase	K00799	4e-45	179	vvi:100245369	glutathione S-transferase [EC:2.5.1.18]	-	GO:0004462//lactoylglutathione lyase activity;GO:0016740//transferase activity	-
CL1065.Contig1_All	0.3604	52.3649	44.4108	538.571	gi|284433788|gb|ADB85100.1|	110.2	1e-23	proteinase inhibitor [Jatropha curcas]	--	--	--	--	sp|P82381|ICI_LINUS	95.1	2e-20	Proteinase inhibitor OS=Linum usitatissimum PE=1 SV=1	--	--	--	--	--	--	--	--	--	--	GO:0009611//response to wounding;GO:0050832//defense response to fungus	GO:0004867//serine-type endopeptidase inhibitor activity	GO:0005618//cell wall
CL1065.Contig2_All	2.5094	32.8533	376.896	624.475	gi|284433788|gb|ADB85100.1|	117.5	3e-25	proteinase inhibitor [Jatropha curcas]	--	--	--	--	sp|P82381|ICI_LINUS	101	8e-22	Proteinase inhibitor OS=Linum usitatissimum PE=1 SV=1	--	--	--	--	--	--	--	--	--	--	GO:0009611//response to wounding;GO:0015824//proline transport;GO:0050832//defense response to fungus	GO:0004867//serine-type endopeptidase inhibitor activity	GO:0005576//extracellular region;GO:0005618//cell wall
CL1065.Contig3_All	2.1132	33.5991	648.231	262.554	gi|284433788|gb|ADB85100.1|	110.5	5e-23	proteinase inhibitor [Jatropha curcas]	--	--	--	--	sp|P82381|ICI_LINUS	94.7	9e-20	Proteinase inhibitor OS=Linum usitatissimum PE=1 SV=1	--	--	--	--	--	--	--	--	--	--	GO:0009611//response to wounding;GO:0050832//defense response to fungus	GO:0004867//serine-type endopeptidase inhibitor activity	GO:0005618//cell wall
CL10658.Contig1_All	3.0461	2.7401	7.1577	6.4764	gi|15144507|gb|AAK84474.1|	196.1	8e-49	suppressor-like protein [Solanum lycopersicum]	gi|225316025|dbj|AK321979.1|	60	5e-06	Solanum lycopersicum cDNA, clone: LEFL1031DG08, HTC in leaf	sp|Q9LSM5|SGT1_ARATH	165	4e-41	Protein SGT1 homolog At5g65490 OS=Arabidopsis thaliana GN=At5g65490 PE=2 SV=1	--	--	--	--	--	--	--	--	--	--	-	-	GO:0009507//chloroplast
CL10660.Contig1_All	0	0.3429	2.1976	4.8038	--	--	--	--	--	--	--	--	--	--	--	--	--	--	--	--	--	--	--	--	--	--	-	-	-
CL10663.Contig1_All	0	2.2272	5.1382	0.1741	--	--	--	--	--	--	--	--	--	--	--	--	--	--	--	--	--	--	--	--	--	--	-	-	-
CL10665.Contig2_All	0.1239	2.362	0.6097	10.2704	gi|212276059|ref|NP_001130763.1|	127.1	5e-28	uncharacterized protein LOC100191867 precursor [Zea mays]	gi|32994763|dbj|AK109554.1|	1257	0	Oryza sativa Japonica Group cDNA clone:002-125-C07, full insert sequence	sp|Q9LK03|PERK2_ARATH	60.1	3e-09	Proline-rich receptor-like protein kinase PERK2 OS=Arabidopsis thaliana GN=PERK2 PE=2 SV=3	mll1106	52.4	2e-06	COG3827	Uncharacterized protein conserved in bacteria	K01051	7e-08	57	gmx:100776781	pectinesterase [EC:3.1.1.11]	-	-	-
CL10670.Contig1_All	21.2823	23.1433	3.0081	2.6432	gi|225426574|ref|XP_002279815.1|	430.3	3e-119	PREDICTED: uncharacterized protein LOC100256431 [Vitis vinifera]	gi|349721571|emb|FQ382022.1|	375	1e-101	Vitis vinifera clone SS0ABG75YC02	--	--	--	--	--	--	--	--	--	--	--	--	--	--	GO:0016556//mRNA modification	-	GO:0009941//chloroplast envelope;GO:0009534//chloroplast thylakoid
CL10670.Contig2_All	10.9538	5.0484	1.7027	0.3916	gi|224057988|ref|XP_002299424.1|	211.1	3e-54	predicted protein [Populus trichocarpa] >gi|222846682|gb|EEE84229.1| predicted protein [Populus trichocarpa]	gi|225426573|ref|XM_002279779.1|	250	8e-64	PREDICTED: Vitis vinifera uncharacterized LOC100256431 (LOC100256431), mRNA	--	--	--	--	--	--	--	--	--	--	--	--	--	--	GO:0016556//mRNA modification	-	GO:0009941//chloroplast envelope;GO:0009534//chloroplast thylakoid
CL10676.Contig1_All	6.6816	4.7061	16.5023	11.5471	gi|297735205|emb|CBI17567.3|	740.7	0	unnamed protein product [Vitis vinifera]	gi|225430839|ref|XM_002273447.1|	315	1e-82	PREDICTED: Vitis vinifera uncharacterized LOC100254794 (LOC100254794), mRNA	sp|Q9FLG8|SPNS2_ARATH	55.8	1e-07	Probable sphingolipid transporter spinster homolog 2 OS=Arabidopsis thaliana GN=At5g64500 PE=2 SV=1	PH0367	109	2e-23	COG0477	Permeases of the major facilitator superfamily	K13783	3e-08	58.9	sbi:SORBI_06g024830	MFS transporter, OPA family, solute carrier family 37 (glycerol-3-phosphate transporter), member 1/2	GO:0015706//nitrate transport;GO:0055085//transmembrane transport	GO:0005351//sugar:hydrogen symporter activity	GO:0016023//cytoplasmic membrane-bounded vesicle;GO:0016021//integral to membrane;GO:0009507//chloroplast;GO:0005739//mitochondrion
CL10676.Contig2_All	2.6801	2.0811	5.9368	4.411	gi|297735205|emb|CBI17567.3|	354.4	2e-96	unnamed protein product [Vitis vinifera]	gi|225430839|ref|XM_002273447.1|	315	6e-83	PREDICTED: Vitis vinifera uncharacterized LOC100254794 (LOC100254794), mRNA	--	--	--	--	PH0367	80.1	7e-15	COG0477	Permeases of the major facilitator superfamily	K13783	3e-07	54.7	sbi:SORBI_06g024830	MFS transporter, OPA family, solute carrier family 37 (glycerol-3-phosphate transporter), member 1/2	GO:0015706//nitrate transport;GO:0055085//transmembrane transport	GO:0005351//sugar:hydrogen symporter activity	GO:0016023//cytoplasmic membrane-bounded vesicle;GO:0016021//integral to membrane;GO:0005739//mitochondrion
CL10678.Contig1_All	1.4213	3.3902	9.5238	6.8883	gi|16755592|gb|AAL28022.1|	244.2	1e-63	small GTPase Rab2 [Nicotiana tabacum]	gi|225315952|dbj|AK328511.1|	331	5e-88	Solanum lycopersicum cDNA, clone: LEFL3001K23, HTC in root	sp|P92963|RAB1C_ARATH	239	1e-63	Ras-related protein RABB1c OS=Arabidopsis thaliana GN=RABB1C PE=2 SV=1	SPAC18G6.03	89.7	4e-18	COG1100	GTPase SAR1 and related small G proteins	K07877	3e-63	239	aly:ARALYDRAFT_493160	Ras-related protein Rab-2A	GO:0016049//cell growth;GO:0006623//protein targeting to vacuole;GO:0007264//small GTPase mediated signal transduction;GO:0000902//cell morphogenesis;GO:0006944//cellular membrane fusion;GO:0006888//ER to Golgi vesicle-mediated transport	GO:0003924//GTPase activity;GO:0005525//GTP binding	GO:0033116//endoplasmic reticulum-Golgi intermediate compartment membrane;GO:0005773//vacuole;GO:0005794//Golgi apparatus;GO:0005886//plasma membrane
CL10678.Contig2_All	3.5972	6.1833	15.9071	13.3977	gi|16755592|gb|AAL28022.1|	420.2	2e-116	small GTPase Rab2 [Nicotiana tabacum]	gi|225315952|dbj|AK328511.1|	533	1e-148	Solanum lycopersicum cDNA, clone: LEFL3001K23, HTC in root	sp|P92963|RAB1C_ARATH	415	2e-116	Ras-related protein RABB1c OS=Arabidopsis thaliana GN=RABB1C PE=2 SV=1	SPAC18G6.03	199	9e-51	COG1100	GTPase SAR1 and related small G proteins	K07877	6e-116	415	aly:ARALYDRAFT_493160	Ras-related protein Rab-2A	GO:0016049//cell growth;GO:0006623//protein targeting to vacuole;GO:0007264//small GTPase mediated signal transduction;GO:0000902//cell morphogenesis;GO:0006944//cellular membrane fusion;GO:0006888//ER to Golgi vesicle-mediated transport	GO:0003924//GTPase activity;GO:0005525//GTP binding	GO:0033116//endoplasmic reticulum-Golgi intermediate compartment membrane;GO:0005773//vacuole;GO:0005794//Golgi apparatus;GO:0005886//plasma membrane
CL10681.Contig1_All	46.0819	31.6604	9.9752	11.951	gi|255555853|ref|XP_002518962.1|	164.9	8e-40	conserved hypothetical protein [Ricinus communis] >gi|223541949|gb|EEF43495.1| conserved hypothetical protein [Ricinus communis]	gi|225426493|ref|XM_002277425.1|	129	4e-27	PREDICTED: Vitis vinifera uncharacterized LOC100253102 (LOC100253102), mRNA	--	--	--	--	--	--	--	--	--	--	--	--	--	--	GO:0006364//rRNA processing	-	GO:0005739//mitochondrion
CL10681.Contig2_All	6.8787	4.9984	3.0003	2.1528	gi|225426494|ref|XP_002277461.1|	107.1	7e-23	PREDICTED: uncharacterized protein LOC100253102 [Vitis vinifera] >gi|297742484|emb|CBI34633.3| unnamed protein product [Vitis vinifera]	gi|225426493|ref|XM_002277425.1|	111	5e-22	PREDICTED: Vitis vinifera uncharacterized LOC100253102 (LOC100253102), mRNA	--	--	--	--	--	--	--	--	--	--	--	--	--	--	GO:0006364//rRNA processing	-	-
CL10684.Contig1_All	45.1337	22.4737	11.264	8.6001	gi|297744550|emb|CBI37812.3|	909.4	0	unnamed protein product [Vitis vinifera]	gi|225312908|dbj|AK320250.1|	513	1e-142	Solanum lycopersicum cDNA, clone: LEFL1007AC03, HTC in leaf	sp|Q2MHE4|HT1_ARATH	252	5e-67	Serine/threonine-protein kinase HT1 OS=Arabidopsis thaliana GN=HT1 PE=1 SV=1	CAC1728_1	129	2e-29	COG0515	Serine/threonine protein kinase	K14510	2e-62	238	aly:ARALYDRAFT_487152	serine/threonine-protein kinase CTR1 [EC:2.7.11.1]	GO:0007015//actin filament organization;GO:0009658//chloroplast organization;GO:0006468//protein phosphorylation	GO:0004715//non-membrane spanning protein tyrosine kinase activity;GO:0016597//amino acid binding;GO:0004712//protein serine/threonine/tyrosine kinase activity;GO:0005524//ATP binding;GO:0004674//protein serine/threonine kinase activity	GO:0005886//plasma membrane;GO:0005829//cytosol
CL10684.Contig3_All	33.5885	6.9387	5.7346	3.0025	gi|359474826|ref|XP_002280985.2|	91.7	6e-18	PREDICTED: uncharacterized mscS family protein At1g78610-like [Vitis vinifera]	--	--	--	--	--	--	--	--	--	--	--	--	--	--	--	--	--	--	GO:0007015//actin filament organization;GO:0016310//phosphorylation;GO:0009658//chloroplast organization	GO:0004713//protein tyrosine kinase activity;GO:0000166//nucleotide binding	GO:0005829//cytosol
CL1069.Contig2_All	0.0397	0.8121	2.9738	7.37	gi|255586799|ref|XP_002534014.1|	386	3e-106	conserved hypothetical protein [Ricinus communis] >gi|223525979|gb|EEF28367.1| conserved hypothetical protein [Ricinus communis]	gi|356534379|ref|XM_003535685.1|	178	5e-42	PREDICTED: Glycine max uncharacterized protein LOC100787176 (LOC100787176), mRNA	--	--	--	--	--	--	--	--	--	--	--	--	--	--	GO:0009627//systemic acquired resistance;GO:0034976//response to endoplasmic reticulum stress;GO:0043090//amino acid import;GO:0055085//transmembrane transport;GO:0050832//defense response to fungus;GO:0006888//ER to Golgi vesicle-mediated transport	-	GO:0009506//plasmodesma;GO:0016021//integral to membrane;GO:0009507//chloroplast
CL10696.Contig1_All	0.1921	0.1869	2.9001	1.8878	--	--	--	--	--	--	--	--	--	--	--	--	--	--	--	--	--	--	--	--	--	--	-	-	-
CL10698.Contig2_All	34.495	1.9551	4.5061	0.7431	gi|359493332|ref|XP_002264725.2|	320.9	2e-86	PREDICTED: uncharacterized protein LOC100244294 [Vitis vinifera]	gi|359493331|ref|XM_002264689.2|	79.8	5e-12	PREDICTED: Vitis vinifera uncharacterized LOC100244294 (LOC100244294), mRNA	--	--	--	--	sll0195	54.7	3e-07	COG2802	Uncharacterized protein, similar to the N-terminal domain of Lon protease	--	--	--	--	--	GO:0006508//proteolysis	GO:0004176//ATP-dependent peptidase activity	GO:0005634//nucleus;GO:0009507//chloroplast
CL10698.Contig3_All	4.741	24.8015	0.6668	7.0259	gi|359493332|ref|XP_002264725.2|	122.1	4e-61	PREDICTED: uncharacterized protein LOC100244294 [Vitis vinifera]	gi|359493331|ref|XM_002264689.2|	81.8	1e-12	PREDICTED: Vitis vinifera uncharacterized LOC100244294 (LOC100244294), mRNA	--	--	--	--	--	--	--	--	--	--	--	--	--	--	-	GO:0004176//ATP-dependent peptidase activity	GO:0005634//nucleus;GO:0009507//chloroplast
CL1070.Contig1_All	10.2856	11.2502	1.1897	1.6062	gi|255546981|ref|XP_002514548.1|	896	0	rubisco subunit binding-protein beta subunit, rubb, putative [Ricinus communis] >gi|223546152|gb|EEF47654.1| rubisco subunit binding-protein beta subunit, rubb, putative [Ricinus communis]	gi|359473644|ref|XM_002269305.2|	872	0	PREDICTED: Vitis vinifera chaperonin 60 subunit beta 4, chloroplastic-like (LOC100251252), mRNA	sp|Q9C667|CPNB4_ARATH	818	0	Chaperonin 60 subunit beta 4, chloroplastic OS=Arabidopsis thaliana GN=CPN60B4 PE=1 SV=1	alr1896	521	2e-147	COG0459	Chaperonin GroEL (HSP60 family)	K04077	0	756	bdi:100842360	chaperonin GroEL	GO:0006655//phosphatidylglycerol biosynthetic process;GO:0043085//positive regulation of catalytic activity;GO:0019252//starch biosynthetic process;GO:0019288//isopentenyl diphosphate biosynthetic process, mevalonate-independent pathway;GO:0000023//maltose metabolic process;GO:0016556//mRNA modification;GO:0051085//chaperone mediated protein folding requiring cofactor;GO:0008219//cell death;GO:00…	GO:0051082//unfolded protein binding;GO:0005524//ATP binding	GO:0009941//chloroplast envelope;GO:0048046//apoplast;GO:0010319//stromule;GO:0022626//cytosolic ribosome;GO:0005730//nucleolus;GO:0009570//chloroplast stroma;GO:0005886//plasma membrane;GO:0005739//mitochondrion
CL1070.Contig2_All	12.732	11.9542	1.248	2.1194	gi|255546981|ref|XP_002514548.1|	902.1	0	rubisco subunit binding-protein beta subunit, rubb, putative [Ricinus communis] >gi|223546152|gb|EEF47654.1| rubisco subunit binding-protein beta subunit, rubb, putative [Ricinus communis]	gi|359473644|ref|XM_002269305.2|	872	0	PREDICTED: Vitis vinifera chaperonin 60 subunit beta 4, chloroplastic-like (LOC100251252), mRNA	sp|Q9C667|CPNB4_ARATH	817	0	Chaperonin 60 subunit beta 4, chloroplastic OS=Arabidopsis thaliana GN=CPN60B4 PE=1 SV=1	alr1896	520	3e-147	COG0459	Chaperonin GroEL (HSP60 family)	K04077	0	751	bdi:100842360	chaperonin GroEL	GO:0006655//phosphatidylglycerol biosynthetic process;GO:0043085//positive regulation of catalytic activity;GO:0019252//starch biosynthetic process;GO:0019288//isopentenyl diphosphate biosynthetic process, mevalonate-independent pathway;GO:0000023//maltose metabolic process;GO:0016556//mRNA modification;GO:0051085//chaperone mediated protein folding requiring cofactor;GO:0008219//cell death;GO:00…	GO:0051082//unfolded protein binding;GO:0005524//ATP binding	GO:0009941//chloroplast envelope;GO:0048046//apoplast;GO:0010319//stromule;GO:0022626//cytosolic ribosome;GO:0005730//nucleolus;GO:0009570//chloroplast stroma;GO:0005886//plasma membrane;GO:0005739//mitochondrion
CL10704.Contig1_All	3.0662	3.1271	11.3838	34.0405	gi|47716659|gb|AAT37529.1|	315.1	8e-85	purple acid phosphatase 1 [Solanum tuberosum]	gi|225314408|dbj|AK321154.1|	101	1e-18	Solanum lycopersicum cDNA, clone: LEFL1020CB07, HTC in leaf	sp|Q8H129|PPA3_ARATH	283	7e-77	Purple acid phosphatase 3 OS=Arabidopsis thaliana GN=PAP3 PE=2 SV=1	all1686	61.2	2e-09	COG1409	Predicted phosphohydrolases	K01078	5e-74	275	ath:AT1G14700	acid phosphatase [EC:3.1.3.2]	GO:0006355//regulation of transcription, DNA-dependent;GO:0031539//positive regulation of anthocyanin metabolic process;GO:0007623//circadian rhythm;GO:0009630//gravitropism;GO:0009740//gibberellic acid mediated signaling pathway;GO:0010017//red or far-red light signaling pathway;GO:0009704//de-etiolation	GO:0042802//identical protein binding;GO:0003677//DNA binding;GO:0003993//acid phosphatase activity;GO:0004722//protein serine/threonine phosphatase activity;GO:0003700//sequence-specific DNA binding transcription factor activity	GO:0005576//extracellular region;GO:0005773//vacuole;GO:0005634//nucleus
CL10704.Contig2_All	7.0456	1.6806	19.422	17.1603	gi|147790115|emb|CAN65461.1|	231.9	6e-60	hypothetical protein VITISV_002197 [Vitis vinifera]	gi|47716658|gb|AY598343.1|	75.8	5e-11	Solanum tuberosum purple acid phosphatase 1 (PAP1) mRNA, complete cds	sp|Q8H129|PPA3_ARATH	209	9e-55	Purple acid phosphatase 3 OS=Arabidopsis thaliana GN=PAP3 PE=2 SV=1	--	--	--	--	--	K01078	1e-54	210	ath:AT1G14700	acid phosphatase [EC:3.1.3.2]	GO:0009740//gibberellic acid mediated signaling pathway;GO:0015706//nitrate transport;GO:0031539//positive regulation of anthocyanin metabolic process;GO:0010017//red or far-red light signaling pathway;GO:0010167//response to nitrate;GO:0009704//de-etiolation;GO:0016311//dephosphorylation	GO:0042802//identical protein binding;GO:0003677//DNA binding;GO:0003993//acid phosphatase activity;GO:0004722//protein serine/threonine phosphatase activity	GO:0005773//vacuole;GO:0005576//extracellular region;GO:0005634//nucleus
CL10707.Contig2_All	0.9683	1.4918	6.2364	3.1845	--	--	--	--	--	--	--	--	--	--	--	--	--	--	--	--	--	--	--	--	--	--	-	-	-
CL10708.Contig2_All	9.541	3.8198	2.0224	1.6496	gi|225452101|ref|XP_002284159.1|	134.4	1e-30	PREDICTED: uncharacterized protein LOC100254978 [Vitis vinifera]	gi|359488255|ref|XM_002284123.2|	73.8	2e-10	PREDICTED: Vitis vinifera uncharacterized LOC100254978 (LOC100254978), mRNA	--	--	--	--	--	--	--	--	--	--	--	--	--	--	-	-	-
CL10709.Contig1_All	6.6612	129.862	5127.33	9418.79	gi|157497151|gb|ABV58322.1|	231.9	1e-59	dehydrin [Avicennia marina]	gi|157497150|gb|EU121851.1|	151	2e-33	Avicennia marina dehydrin (DHN) mRNA, complete cds	sp|A8CVF3|DHN1_AVIMR	230	1e-60	Dehydrin DHN1 OS=Avicennia marina GN=DHN1 PE=1 SV=1	--	--	--	--	--	--	--	--	--	--	-	-	-
CL10709.Contig2_All	3.9285	20.5569	1350.33	1445.14	gi|157497151|gb|ABV58322.1|	168.3	7e-41	dehydrin [Avicennia marina]	gi|157497150|gb|EU121851.1|	151	1e-33	Avicennia marina dehydrin (DHN) mRNA, complete cds	sp|A8CVF3|DHN1_AVIMR	168	3e-42	Dehydrin DHN1 OS=Avicennia marina GN=DHN1 PE=1 SV=1	--	--	--	--	--	--	--	--	--	--	-	-	-
CL1071.Contig1_All	18.824	9.6377	0.3363	0.5052	gi|255559611|ref|XP_002520825.1|	184.9	1e-45	DNA binding protein, putative [Ricinus communis] >gi|223539956|gb|EEF41534.1| DNA binding protein, putative [Ricinus communis]	gi|170932581|gb|AC219225.1|	91.7	1e-15	Solanum lycopersicum chromosome 6 clone C06SLm0082G10, complete sequence	sp|Q9LXA9|BH061_ARATH	65.9	3e-11	Transcription factor bHLH61 OS=Arabidopsis thaliana GN=BHLH61 PE=2 SV=1	--	--	--	--	--	--	--	--	--	--	-	-	GO:0005634//nucleus
CL10719.Contig1_All	6.7237	6.5192	1.7068	1.5372	gi|225458001|ref|XP_002276294.1|	612.8	3e-174	PREDICTED: uncharacterized protein LOC100250572 [Vitis vinifera]	gi|225319588|dbj|AK324149.1|	252	8e-64	Solanum lycopersicum cDNA, clone: LEFL1072CF06, HTC in leaf	--	--	--	--	--	--	--	--	--	--	--	--	--	--	-	GO:0003700//sequence-specific DNA binding transcription factor activity;GO:0003676//nucleic acid binding;GO:0008270//zinc ion binding	GO:0005634//nucleus;GO:0009536//plastid
CL10719.Contig3_All	7.9958	1.8225	0.3578	0.7976	gi|225458001|ref|XP_002276294.1|	554.3	1e-156	PREDICTED: uncharacterized protein LOC100250572 [Vitis vinifera]	gi|225319588|dbj|AK324149.1|	268	1e-68	Solanum lycopersicum cDNA, clone: LEFL1072CF06, HTC in leaf	--	--	--	--	--	--	--	--	--	--	--	--	--	--	-	GO:0003700//sequence-specific DNA binding transcription factor activity;GO:0003676//nucleic acid binding;GO:0008270//zinc ion binding	GO:0005634//nucleus;GO:0009536//plastid
CL10728.Contig1_All	2.6998	2.4358	0.2416	0.14	gi|255578609|ref|XP_002530166.1|	173.3	2e-42	conserved hypothetical protein [Ricinus communis] >gi|223530327|gb|EEF32221.1| conserved hypothetical protein [Ricinus communis]	gi|255578608|ref|XM_002530120.1|	67.9	1e-08	Ricinus communis conserved hypothetical protein, mRNA	--	--	--	--	--	--	--	--	--	--	--	--	--	--	GO:0080167//response to karrikin	-	GO:0005634//nucleus
CL10731.Contig2_All	1.187	1.1319	3.7397	6.2084	gi|255585128|ref|XP_002533269.1|	378.6	1e-103	conserved hypothetical protein [Ricinus communis] >gi|223526894|gb|EEF29101.1| conserved hypothetical protein [Ricinus communis]	gi|154350257|gb|AC182570.2|	95.6	1e-16	Mimulus guttatus clone MGBa-64L10, complete sequence	--	--	--	--	--	--	--	--	--	--	--	--	--	--	-	-	GO:0005739//mitochondrion;GO:0009507//chloroplast
CL10731.Contig3_All	1.2322	1.079	4.9738	6.9523	gi|350536683|ref|NP_001234771.1|	172.6	5e-42	ACI19 protein [Solanum lycopersicum] >gi|68449768|gb|AAY97871.1| ACI19 [Solanum lycopersicum]	gi|154350257|gb|AC182570.2|	93.7	2e-16	Mimulus guttatus clone MGBa-64L10, complete sequence	--	--	--	--	--	--	--	--	--	--	--	--	--	--	-	-	-
CL10732.Contig2_All	90.4218	72.0482	18.8372	16.9567	gi|192764525|gb|ACF05806.1|	288.9	0	PAE [Litchi chinensis]	gi|192764524|gb|EU717680.1|	274	3e-70	Litchi chinensis PAE mRNA, complete cds	--	--	--	--	--	--	--	--	--	--	--	--	--	--	-	GO:0004091//carboxylesterase activity	GO:0005576//extracellular region;GO:0016023//cytoplasmic membrane-bounded vesicle
CL10732.Contig3_All	30.8299	50.4898	8.7059	20.1434	gi|192764525|gb|ACF05806.1|	288.9	0	PAE [Litchi chinensis]	gi|192764524|gb|EU717680.1|	274	2e-70	Litchi chinensis PAE mRNA, complete cds	--	--	--	--	--	--	--	--	--	--	--	--	--	--	-	GO:0004091//carboxylesterase activity	GO:0005576//extracellular region;GO:0016023//cytoplasmic membrane-bounded vesicle
CL10732.Contig5_All	75.3566	34.5947	16.4531	12.1787	gi|356575283|ref|XP_003555771.1|	71.2	6e-106	PREDICTED: uncharacterized protein LOC100793403 [Glycine max]	gi|192764524|gb|EU717680.1|	274	3e-70	Litchi chinensis PAE mRNA, complete cds	--	--	--	--	--	--	--	--	--	--	--	--	--	--	-	GO:0004091//carboxylesterase activity	GO:0005576//extracellular region;GO:0016023//cytoplasmic membrane-bounded vesicle
CL10737.Contig1_All	3.9384	6.48	0.9457	2.0705	gi|225459052|ref|XP_002283727.1|	349.7	3e-95	PREDICTED: crt homolog 1 [Vitis vinifera] >gi|302142085|emb|CBI19288.3| unnamed protein product [Vitis vinifera]	gi|225459051|ref|XM_002283691.1|	236	3e-59	PREDICTED: Vitis vinifera crt homolog 1-like (LOC100267712), mRNA	--	--	--	--	--	--	--	--	--	--	--	--	--	--	GO:0046686//response to cadmium ion;GO:0002229//defense response to oomycetes;GO:0034635//glutathione transport	-	GO:0009507//chloroplast;GO:0016020//membrane
CL10744.Contig1_All	0.9753	0.9366	3.1672	4.0468	--	--	--	--	--	--	--	--	--	--	--	--	--	--	--	--	--	--	--	--	--	--	-	-	-
CL10746.Contig1_All	3.9479	3.0802	11.88	7.3666	gi|224112034|ref|XP_002316060.1|	341.7	7e-93	predicted protein [Populus trichocarpa] >gi|222865100|gb|EEF02231.1| predicted protein [Populus trichocarpa]	gi|356565344|ref|XM_003550854.1|	281	5e-73	PREDICTED: Glycine max MYB transcription factor MYB72 (MYB72), mRNA	sp|P81396|MYB40_ANTMA	148	4e-36	Myb-related protein 340 OS=Antirrhinum majus GN=MYB340 PE=2 SV=1	ECU11g1690	95.9	8e-20	COG5147	Myb superfamily proteins, including transcription factors and mRNA splicing factors	K09422	8e-94	341	pop:POPTR_566874	myb proto-oncogene protein, plant	GO:0052542//defense response by callose deposition;GO:0009620//response to fungus;GO:0009414//response to water deprivation;GO:0009867//jasmonic acid mediated signaling pathway;GO:0009611//response to wounding;GO:0009695//jasmonic acid biosynthetic process;GO:0042538//hyperosmotic salinity response;GO:0009733//response to auxin stimulus;GO:0010583//response to cyclopentenone;GO:0009738//abscisic …	-	GO:0005634//nucleus
CL10746.Contig2_All	5.114	3.7654	14.2333	9.5682	gi|224112034|ref|XP_002316060.1|	412.1	7e-114	predicted protein [Populus trichocarpa] >gi|222865100|gb|EEF02231.1| predicted protein [Populus trichocarpa]	gi|356565344|ref|XM_003550854.1|	317	1e-83	PREDICTED: Glycine max MYB transcription factor MYB72 (MYB72), mRNA	sp|Q9LK95|MYB21_ARATH	207	7e-54	Transcription factor MYB21 OS=Arabidopsis thaliana GN=MYB21 PE=1 SV=1	ECU11g1690	117	5e-26	COG5147	Myb superfamily proteins, including transcription factors and mRNA splicing factors	K09422	7e-115	412	pop:POPTR_566874	myb proto-oncogene protein, plant	GO:0052542//defense response by callose deposition;GO:0009620//response to fungus;GO:0009414//response to water deprivation;GO:0009867//jasmonic acid mediated signaling pathway;GO:0009611//response to wounding;GO:0009695//jasmonic acid biosynthetic process;GO:0042538//hyperosmotic salinity response;GO:0009733//response to auxin stimulus;GO:0010583//response to cyclopentenone;GO:0009738//abscisic …	-	GO:0005634//nucleus
CL10754.Contig1_All	29.987	14.4228	0.4306	0.5777	gi|224070174|ref|XP_002303129.1|	450.7	2e-125	predicted protein [Populus trichocarpa] >gi|118486503|gb|ABK95091.1| unknown [Populus trichocarpa] >gi|222844855|gb|EEE82402.1| predicted protein [Populus trichocarpa]	gi|123685533|emb|AM427097.1|	242	7e-61	Vitis vinifera contig VV78X125253.13, whole genome shotgun sequence	--	--	--	--	all7332	83.6	7e-16	COG3315	O-Methyltransferase involved in polyketide biosynthesis	--	--	--	--	--	GO:0032259//methylation	GO:0008168//methyltransferase activity	GO:0005634//nucleus
CL10754.Contig2_All	23.4369	13.871	0.3042	0.6296	gi|224070174|ref|XP_002303129.1|	338.2	1e-91	predicted protein [Populus trichocarpa] >gi|118486503|gb|ABK95091.1| unknown [Populus trichocarpa] >gi|222844855|gb|EEE82402.1| predicted protein [Populus trichocarpa]	gi|123685533|emb|AM427097.1|	242	8e-61	Vitis vinifera contig VV78X125253.13, whole genome shotgun sequence	--	--	--	--	all7332	67.8	5e-11	COG3315	O-Methyltransferase involved in polyketide biosynthesis	--	--	--	--	--	GO:0032259//methylation	GO:0008168//methyltransferase activity	GO:0005634//nucleus
CL10755.Contig2_All	15.1119	3.6542	2.6948	1.6586	gi|377806992|ref|YP_005090421.1|	280	1e-73	rps4 gene product (mitochondrion) [Boea hygrometrica] >gi|340549497|gb|AEK53318.1| ribosomal protein S4 (mitochondrion) [Boea hygrometrica]	gi|340007640|gb|JN098455.1|	3322	0	Mimulus guttatus mitochondrion, complete genome	sp|Q31708|RT04_ARATH	234	2e-61	Ribosomal protein S4, mitochondrial OS=Arabidopsis thaliana GN=RPS4 PE=2 SV=2	--	--	--	--	--	--	--	--	--	--	GO:0006412//translation	GO:0003735//structural constituent of ribosome;GO:0019843//rRNA binding	GO:0005763//mitochondrial small ribosomal subunit;GO:0009507//chloroplast
CL1076.Contig5_All	0.9793	1.1581	2.0172	2.3639	gi|255572181|ref|XP_002527030.1|	172.6	2e-41	Non-imprinted in Prader-Willi/Angelman syndrome region protein, putative [Ricinus communis] >gi|223533592|gb|EEF35330.1| Non-imprinted in Prader-Willi/Angelman syndrome region protein, putative [Ricinus communis]	gi|356554107|ref|XM_003545343.1|	168	1e-38	PREDICTED: Glycine max magnesium transporter NIPA2-like (LOC100793445), mRNA	--	--	--	--	--	--	--	--	--	--	--	--	--	--	-	-	GO:0016020//membrane
CL10763.Contig1_All	2.5853	1.2917	0.2522	0.2658	gi|225466356|ref|XP_002275014.1|	336.3	6e-91	PREDICTED: uncharacterized protein LOC100255200 [Vitis vinifera]	gi|323371293|gb|HQ853615.1|	129	8e-27	Plantago coronopus DIVARICATA-like protein (DIVL) gene, partial cds	sp|Q8S9H7|DIV_ANTMA	255	4e-68	Transcription factor DIVARICATA OS=Antirrhinum majus GN=DIVARICATA PE=2 SV=1	--	--	--	--	--	--	--	--	--	--	GO:0010033//response to organic substance	-	-
CL10763.Contig2_All	4.9202	2.8219	0.5609	0.3694	gi|225466356|ref|XP_002275014.1|	354.4	2e-96	PREDICTED: uncharacterized protein LOC100255200 [Vitis vinifera]	gi|323371293|gb|HQ853615.1|	168	8e-39	Plantago coronopus DIVARICATA-like protein (DIVL) gene, partial cds	sp|Q8S9H7|DIV_ANTMA	280	9e-76	Transcription factor DIVARICATA OS=Antirrhinum majus GN=DIVARICATA PE=2 SV=1	--	--	--	--	--	--	--	--	--	--	GO:0010033//response to organic substance	-	-
CL10763.Contig3_All	5.2037	2.8543	0.6877	0.9631	gi|225466356|ref|XP_002275014.1|	111.3	1e-81	PREDICTED: uncharacterized protein LOC100255200 [Vitis vinifera]	gi|225434675|ref|XM_002280367.1|	151	1e-33	PREDICTED: Vitis vinifera uncharacterized LOC100244960 (LOC100244960), mRNA	sp|Q8S9H7|DIV_ANTMA	169	6e-66	Transcription factor DIVARICATA OS=Antirrhinum majus GN=DIVARICATA PE=2 SV=1	--	--	--	--	--	--	--	--	--	--	GO:0010033//response to organic substance	GO:0003677//DNA binding	GO:0005634//nucleus
CL10763.Contig4_All	5.5296	4.0425	0.8121	0.8134	gi|225466356|ref|XP_002275014.1|	354.4	1e-96	PREDICTED: uncharacterized protein LOC100255200 [Vitis vinifera]	gi|323371293|gb|HQ853615.1|	168	7e-39	Plantago coronopus DIVARICATA-like protein (DIVL) gene, partial cds	sp|Q8S9H7|DIV_ANTMA	280	7e-76	Transcription factor DIVARICATA OS=Antirrhinum majus GN=DIVARICATA PE=2 SV=1	--	--	--	--	--	--	--	--	--	--	GO:0010033//response to organic substance	-	-
CL10763.Contig5_All	6.0932	3.5132	0.6665	0.8584	gi|296086097|emb|CBI31538.3|	188	1e-46	unnamed protein product [Vitis vinifera]	gi|225434675|ref|XM_002280367.1|	127	2e-26	PREDICTED: Vitis vinifera uncharacterized LOC100244960 (LOC100244960), mRNA	sp|Q8S9H7|DIV_ANTMA	136	1e-32	Transcription factor DIVARICATA OS=Antirrhinum majus GN=DIVARICATA PE=2 SV=1	--	--	--	--	--	--	--	--	--	--	GO:0010033//response to organic substance	-	-
CL10774.Contig5_All	154.569	128.021	59.7546	60.7741	gi|225450401|ref|XP_002278318.1|	374.8	1e-102	PREDICTED: DEAD-box ATP-dependent RNA helicase 3, chloroplastic [Vitis vinifera] >gi|296089875|emb|CBI39694.3| unnamed protein product [Vitis vinifera]	gi|165263521|dbj|AP009606.1|	272	7e-70	Solanum lycopersicum DNA, chromosome 8, clone: C08SLm0031I10, complete sequence	sp|Q0DM51|RH3_ORYSJ	337	1e-92	DEAD-box ATP-dependent RNA helicase 3, chloroplastic OS=Oryza sativa subsp. japonica GN=Os03g0827700 PE=2 SV=2	Cgl1130	169	1e-41	COG0513	Superfamily II DNA and RNA helicases	K14811	2e-36	151	aly:ARALYDRAFT_680933	ATP-dependent RNA helicase DBP3 [EC:3.6.4.13]	GO:0009793//embryo development ending in seed dormancy	GO:0003723//RNA binding;GO:0008270//zinc ion binding;GO:0008026//ATP-dependent helicase activity;GO:0005524//ATP binding	GO:0009941//chloroplast envelope;GO:0009570//chloroplast stroma;GO:0016020//membrane;GO:0005634//nucleus
CL10782.Contig1_All	0.7842	0.5246	3.7154	2.843	gi|255581601|ref|XP_002531605.1|	229.2	3e-59	dopamine beta-monooxygenase, putative [Ricinus communis] >gi|223528772|gb|EEF30780.1| dopamine beta-monooxygenase, putative [Ricinus communis]	gi|164565493|gb|AC216465.1|	63.9	2e-07	Populus trichocarpa clone POP024-D12, complete sequence	sp|Q94BT2|AIR12_ARATH	94	6e-20	Auxin-induced in root cultures protein 12 OS=Arabidopsis thaliana GN=AIR12 PE=1 SV=3	--	--	--	--	--	--	--	--	--	--	GO:0007275//multicellular organismal development	GO:0004497//monooxygenase activity	GO:0005576//extracellular region;GO:0016021//integral to membrane
CL10783.Contig1_All	34.0916	12.2115	10.6737	4.7231	gi|255582876|ref|XP_002532210.1|	808.1	0	Ribulose-1,5 bisphosphate carboxylase/oxygenase large subunit N-methyltransferase, chloroplast precursor, putative [Ricinus communis] >gi|223528106|gb|EEF30179.1| Ribulose-1,5 bisphosphate carboxylase/oxygenase large subunit N-methyltransferase, chloroplast precursor, putative [Ricinus communis]	gi|359485850|ref|XM_002267433.2|	702	0	PREDICTED: Vitis vinifera ribulose-1,5 bisphosphate carboxylase/oxygenase large subunit N-methyltransferase, chloroplastic-like (LOC100247772), mRNA	sp|P94026|RBCMT_TOBAC	119	7e-27	Ribulose-1,5 bisphosphate carboxylase/oxygenase large subunit N-methyltransferase, chloroplastic OS=Nicotiana tabacum GN=RBCMT PE=2 SV=1	--	--	--	--	--	K00592	5e-22	104	ath:AT1G14030	[ribulose-bisphosphate carboxylase]-lysine N-methyltransferase [EC:2.1.1.127]	GO:0009902//chloroplast relocation;GO:0019288//isopentenyl diphosphate biosynthetic process, mevalonate-independent pathway;GO:0032259//methylation;GO:0010027//thylakoid membrane organization;GO:0000023//maltose metabolic process;GO:0019252//starch biosynthetic process;GO:0034660//ncRNA metabolic process	GO:0030785//[ribulose-bisphosphate carboxylase]-lysine N-methyltransferase activity	GO:0005739//mitochondrion;GO:0009507//chloroplast
CL10783.Contig2_All	17.633	13.7975	5.3683	5.7744	gi|255582876|ref|XP_002532210.1|	241.9	0	Ribulose-1,5 bisphosphate carboxylase/oxygenase large subunit N-methyltransferase, chloroplast precursor, putative [Ricinus communis] >gi|223528106|gb|EEF30179.1| Ribulose-1,5 bisphosphate carboxylase/oxygenase large subunit N-methyltransferase, chloroplast precursor, putative [Ricinus communis]	gi|359485850|ref|XM_002267433.2|	652	0	PREDICTED: Vitis vinifera ribulose-1,5 bisphosphate carboxylase/oxygenase large subunit N-methyltransferase, chloroplastic-like (LOC100247772), mRNA	sp|P94026|RBCMT_TOBAC	74.7	2e-13	Ribulose-1,5 bisphosphate carboxylase/oxygenase large subunit N-methyltransferase, chloroplastic OS=Nicotiana tabacum GN=RBCMT PE=2 SV=1	--	--	--	--	--	K00592	4e-11	68.2	ath:AT1G14030	[ribulose-bisphosphate carboxylase]-lysine N-methyltransferase [EC:2.1.1.127]	GO:0009902//chloroplast relocation;GO:0019288//isopentenyl diphosphate biosynthetic process, mevalonate-independent pathway;GO:0032259//methylation;GO:0010027//thylakoid membrane organization;GO:0000023//maltose metabolic process;GO:0019252//starch biosynthetic process;GO:0034660//ncRNA metabolic process	GO:0030785//[ribulose-bisphosphate carboxylase]-lysine N-methyltransferase activity	GO:0005739//mitochondrion;GO:0009507//chloroplast
CL10783.Contig3_All	10.0473	10.7992	3.4638	5.0358	gi|224129218|ref|XP_002320530.1|	362.1	5e-99	predicted protein [Populus trichocarpa] >gi|222861303|gb|EEE98845.1| predicted protein [Populus trichocarpa]	gi|160957073|emb|CU226246.1|	375	1e-101	Populus EST from leave	--	--	--	--	--	--	--	--	--	--	--	--	--	--	GO:0009902//chloroplast relocation;GO:0019288//isopentenyl diphosphate biosynthetic process, mevalonate-independent pathway;GO:0032259//methylation;GO:0010027//thylakoid membrane organization;GO:0000023//maltose metabolic process;GO:0019252//starch biosynthetic process;GO:0034660//ncRNA metabolic process	GO:0030785//[ribulose-bisphosphate carboxylase]-lysine N-methyltransferase activity	GO:0005739//mitochondrion;GO:0009507//chloroplast
CL10786.Contig1_All	12.4646	9.8271	4.3565	3.8867	gi|147771043|emb|CAN65243.1|	271.2	1e-71	hypothetical protein VITISV_010925 [Vitis vinifera]	gi|147771042|emb|AM447219.2|	119	5e-24	Vitis vinifera contig VV78X033112.54, whole genome shotgun sequence	sp|Q6NLW5|XRI1_ARATH	207	5e-54	Protein XRI1 OS=Arabidopsis thaliana GN=XRI1 PE=1 SV=2	--	--	--	--	--	--	--	--	--	--	GO:0010332//response to gamma radiation;GO:0010165//response to X-ray;GO:0006302//double-strand break repair;GO:0009165//nucleotide biosynthetic process;GO:0043687//post-translational protein modification;GO:0007143//female meiosis;GO:0009555//pollen development;GO:0045893//positive regulation of transcription, DNA-dependent;GO:0007140//male meiosis	GO:0005515//protein binding	GO:0005634//nucleus
CL10787.Contig6_All	3.9429	3.2721	11.0364	7.0086	gi|224082740|ref|XP_002306821.1|	159.1	6e-143	predicted protein [Populus trichocarpa] >gi|222856270|gb|EEE93817.1| predicted protein [Populus trichocarpa]	gi|359479605|ref|XM_002275562.2|	224	3e-55	PREDICTED: Vitis vinifera E3 ubiquitin protein ligase DRIP2-like (LOC100264728), mRNA	sp|Q94AY3|DRIP2_ARATH	316	2e-125	E3 ubiquitin protein ligase DRIP2 OS=Arabidopsis thaliana GN=DRIP2 PE=1 SV=1	TM0374	70.5	1e-11	COG0071	Molecular chaperone (small heat shock protein)	K13993	3e-43	175	vvi:100254799	HSP20 family protein	GO:0009414//response to water deprivation;GO:0051865//protein autoubiquitination	GO:0005515//protein binding;GO:0004842//ubiquitin-protein ligase activity;GO:0008270//zinc ion binding	GO:0005634//nucleus
CL10796.Contig1_All	33.0664	16.4899	5.685	7.5	gi|255579041|ref|XP_002530371.1|	750.7	0	Glucan endo-1,3-beta-glucosidase precursor, putative [Ricinus communis] >gi|223530088|gb|EEF32004.1| Glucan endo-1,3-beta-glucosidase precursor, putative [Ricinus communis]	gi|359483083|ref|XM_002273790.2|	313	4e-82	PREDICTED: Vitis vinifera glucan endo-1,3-beta-glucosidase 6-like (LOC100251609), mRNA	sp|Q93Z08|E136_ARATH	708	0	Glucan endo-1,3-beta-glucosidase 6 OS=Arabidopsis thaliana GN=At5g58090 PE=1 SV=2	--	--	--	--	--	K14489	2e-06	52.8	vvi:100263145	arabidopsis histidine kinase 2/3/4 (cytokinin receptor) [EC:2.7.13.3]	GO:0005975//carbohydrate metabolic process	GO:0043169//cation binding;GO:0042973//glucan endo-1,3-beta-D-glucosidase activity	GO:0009505//plant-type cell wall;GO:0005773//vacuole;GO:0046658//anchored to plasma membrane;GO:0009506//plasmodesma;GO:0016023//cytoplasmic membrane-bounded vesicle
CL10797.Contig1_All	32.5755	7.9504	12.1028	23.4494	gi|225424323|ref|XP_002284784.1|	258.8	7e-68	PREDICTED: 21 kDa protein [Vitis vinifera] >gi|147834866|emb|CAN63370.1| hypothetical protein VITISV_031278 [Vitis vinifera]	gi|359472610|ref|XM_002284748.2|	73.8	3e-10	PREDICTED: Vitis vinifera 21 kDa protein-like (LOC100247498), mRNA	sp|P17407|21KD_DAUCA	139	3e-33	21 kDa protein OS=Daucus carota PE=2 SV=1	slr0744	49.7	7e-06	COG0532	Translation initiation factor 2 (IF-2; GTPase)	K02355	3e-15	80.5	vvi:100257414	elongation factor G	GO:0043086//negative regulation of catalytic activity	GO:0030599//pectinesterase activity;GO:0004857//enzyme inhibitor activity	-
CL10797.Contig2_All	4.1332	16.8663	0.1822	0.2346	gi|255573718|ref|XP_002527780.1|	188.7	3e-47	21 kDa protein precursor, putative [Ricinus communis] >gi|223532815|gb|EEF34590.1| 21 kDa protein precursor, putative [Ricinus communis]	gi|330250293|gb|CP002685.1|	58	9e-06	Arabidopsis thaliana chromosome 2, complete sequence	sp|P17407|21KD_DAUCA	96.7	7e-21	21 kDa protein OS=Daucus carota PE=2 SV=1	--	--	--	--	--	K02355	5e-10	62	vvi:100257414	elongation factor G	GO:0043086//negative regulation of catalytic activity	GO:0030599//pectinesterase activity;GO:0046910//pectinesterase inhibitor activity	GO:0005739//mitochondrion
CL108.Contig1_All	2.1162	1.6472	28.454	5.8647	gi|350534654|ref|NP_001233896.1|	565.8	3e-160	trehalose-6-phosphate synthase [Solanum lycopersicum] >gi|164457325|dbj|BAF98176.1| trehalose-6-phosphate synthase [Solanum lycopersicum]	gi|350534653|ref|NM_001246967.1|	153	4e-34	Solanum lycopersicum trehalose-6-phosphate synthase (TPS1), mRNA >gi|164457324|dbj|AB368491.1| Solanum lycopersicum SlTPS1 mRNA for trehalose-6-phosphate synthase, complete cds	sp|Q9ZV48|TPS11_ARATH	532	1e-151	Probable alpha,alpha-trehalose-phosphate synthase [UDP-forming] 11 OS=Arabidopsis thaliana GN=TPS11 PE=2 SV=1	YBR126c	251	1e-66	COG0380	Trehalose-6-phosphate synthase	K16055	7e-156	548	gmx:100810498	trehalose 6-phosphate synthase/phosphatase [EC:2.4.1.15 3.1.3.12]	GO:0005992//trehalose biosynthetic process	GO:0003825//alpha,alpha-trehalose-phosphate synthase (UDP-forming) activity;GO:0004805//trehalose-phosphatase activity	GO:0005739//mitochondrion
CL108.Contig2_All	14.6183	13.8185	140.583	64.8709	gi|350534654|ref|NP_001233896.1|	867.1	0	trehalose-6-phosphate synthase [Solanum lycopersicum] >gi|164457325|dbj|BAF98176.1| trehalose-6-phosphate synthase [Solanum lycopersicum]	gi|350534653|ref|NM_001246967.1|	325	1e-85	Solanum lycopersicum trehalose-6-phosphate synthase (TPS1), mRNA >gi|164457324|dbj|AB368491.1| Solanum lycopersicum SlTPS1 mRNA for trehalose-6-phosphate synthase, complete cds	sp|Q9ZV48|TPS11_ARATH	775	0	Probable alpha,alpha-trehalose-phosphate synthase [UDP-forming] 11 OS=Arabidopsis thaliana GN=TPS11 PE=2 SV=1	YBR126c	328	2e-89	COG0380	Trehalose-6-phosphate synthase	K16055	0	828	gmx:100810498	trehalose 6-phosphate synthase/phosphatase [EC:2.4.1.15 3.1.3.12]	GO:0005992//trehalose biosynthetic process	GO:0003825//alpha,alpha-trehalose-phosphate synthase (UDP-forming) activity;GO:0004805//trehalose-phosphatase activity	-
CL10800.Contig1_All	969.574	1424.66	305.346	548.176	gi|225440003|ref|XP_002281642.1|	337.4	3e-91	PREDICTED: 31 kDa ribonucleoprotein, chloroplastic isoform 1 [Vitis vinifera]	gi|225311372|dbj|AK319511.1|	117	3e-23	Solanum lycopersicum cDNA, clone: LEFL1024DE12, HTC in leaf	sp|Q08935|ROC1_NICSY	334	1e-91	29 kDa ribonucleoprotein A, chloroplastic OS=Nicotiana sylvestris PE=2 SV=1	SPAC140.02	96.3	1e-19	COG0724	RNA-binding proteins (RRM domain)	K11294	1e-40	166	smo:SELMODRAFT_15428	nucleolin	GO:0019684//photosynthesis, light reaction;GO:0042742//defense response to bacterium;GO:0009409//response to cold;GO:0009737//response to abscisic acid stimulus;GO:0009814//defense response, incompatible interaction;GO:0009697//salicylic acid biosynthetic process	GO:0008266//poly(U) RNA binding	GO:0009941//chloroplast envelope;GO:0009535//chloroplast thylakoid membrane;GO:0009570//chloroplast stroma;GO:0010319//stromule
CL10800.Contig2_All	563.855	948.528	168.77	201.133	gi|225440003|ref|XP_002281642.1|	335.9	8e-91	PREDICTED: 31 kDa ribonucleoprotein, chloroplastic isoform 1 [Vitis vinifera]	gi|19709|emb|X65117.1|	117	3e-23	N.plumbaginifolia mRNA for RNA binding protein 31	sp|Q08935|ROC1_NICSY	333	1e-91	29 kDa ribonucleoprotein A, chloroplastic OS=Nicotiana sylvestris PE=2 SV=1	SPAC140.02	101	3e-21	COG0724	RNA-binding proteins (RRM domain)	K11294	1e-40	166	smo:SELMODRAFT_15428	nucleolin	GO:0019684//photosynthesis, light reaction;GO:0042742//defense response to bacterium;GO:0009409//response to cold;GO:0009737//response to abscisic acid stimulus;GO:0009814//defense response, incompatible interaction;GO:0009697//salicylic acid biosynthetic process	GO:0008266//poly(U) RNA binding	GO:0009941//chloroplast envelope;GO:0009535//chloroplast thylakoid membrane;GO:0009570//chloroplast stroma;GO:0010319//stromule
CL10800.Contig3_All	111.389	685.865	41.2152	195.357	--	--	--	--	--	--	--	--	--	--	--	--	--	--	--	--	--	--	--	--	--	--	-	-	-
CL10800.Contig4_All	509.628	394.404	136.211	166.679	gi|359481379|ref|XP_003632613.1|	135.6	1e-31	PREDICTED: 31 kDa ribonucleoprotein, chloroplastic isoform 2 [Vitis vinifera]	gi|359481378|ref|XM_003632565.1|	155	3e-35	PREDICTED: Vitis vinifera 31 kDa ribonucleoprotein, chloroplastic-like, transcript variant 2 (LOC100246501), mRNA	sp|Q08935|ROC1_NICSY	130	2e-31	29 kDa ribonucleoprotein A, chloroplastic OS=Nicotiana sylvestris PE=2 SV=1	all2928	68.9	2e-12	COG0724	RNA-binding proteins (RRM domain)	K11294	6e-18	87	smo:SELMODRAFT_15428	nucleolin	GO:0045087//innate immune response;GO:0009409//response to cold;GO:0009737//response to abscisic acid stimulus	GO:0008266//poly(U) RNA binding;GO:0000166//nucleotide binding	GO:0009941//chloroplast envelope;GO:0010319//stromule;GO:0009570//chloroplast stroma;GO:0030529//ribonucleoprotein complex;GO:0009535//chloroplast thylakoid membrane
CL10807.Contig1_All	1.4408	1.4018	7.2193	9.3656	gi|225448461|ref|XP_002272219.1|	360.1	4e-98	PREDICTED: gibberellin 2-beta-dioxygenase 1-like [Vitis vinifera]	gi|356501167|ref|XM_003519352.1|	79.8	7e-12	PREDICTED: Glycine max uncharacterized protein LOC100785042 (LOC100785042), mRNA	sp|Q9LK03|PERK2_ARATH	101	1e-21	Proline-rich receptor-like protein kinase PERK2 OS=Arabidopsis thaliana GN=PERK2 PE=2 SV=3	Rv3876	63.2	1e-09	COG0455	ATPases involved in chromosome partitioning	K01115	6e-19	94	vcn:VOLCADRAFT_99471	phospholipase D [EC:3.1.4.4]	-	-	-
CL10814.Contig1_All	129.727	95.6761	36.9034	26.1097	gi|255545864|ref|XP_002513992.1|	157.5	2e-37	conserved hypothetical protein [Ricinus communis] >gi|223547078|gb|EEF48575.1| conserved hypothetical protein [Ricinus communis]	gi|147863303|emb|AM436910.2|	60	4e-06	Vitis vinifera contig VV78X139112.9, whole genome shotgun sequence	sp|Q9T0K5|LRX3_ARATH	97.1	1e-20	Leucine-rich repeat extensin-like protein 3 OS=Arabidopsis thaliana GN=LRX3 PE=1 SV=1	Rv3876	74.3	3e-13	COG0455	ATPases involved in chromosome partitioning	K01115	2e-21	101	vcn:VOLCADRAFT_99471	phospholipase D [EC:3.1.4.4]	-	GO:0016787//hydrolase activity	-
CL10819.Contig2_All	0.3697	1.439	3.614	3.3652	gi|302144055|emb|CBI23160.3|	329.7	5e-89	unnamed protein product [Vitis vinifera]	gi|356540316|ref|XM_003538588.1|	115	1e-22	PREDICTED: Glycine max cysteine-rich receptor-like protein kinase 10-like (LOC100798666), mRNA	sp|O81906|B120_ARATH	251	5e-67	G-type lectin S-receptor-like serine/threonine-protein kinase B120 OS=Arabidopsis thaliana GN=B120 PE=1 SV=1	BS_yloP_1	75.1	2e-13	COG0515	Serine/threonine protein kinase	K04733	7e-30	129	smo:SELMODRAFT_159261	interleukin-1 receptor-associated kinase 4 [EC:2.7.11.1]	GO:0000186//activation of MAPKK activity;GO:0000165//MAPK cascade	GO:0005524//ATP binding;GO:0004709//MAP kinase kinase kinase activity	-
CL1082.Contig1_All	1.826	4.9883	8.4355	13.357	--	--	--	--	--	--	--	--	--	--	--	--	--	--	--	--	--	--	--	--	--	--	-	-	-
CL1082.Contig2_All	1.6704	9.3275	5.7915	21.1328	--	--	--	--	--	--	--	--	--	--	--	--	--	--	--	--	--	--	--	--	--	--	-	-	-
CL10820.Contig1_All	45.86	36.5801	4.5538	6.1954	gi|363814543|ref|NP_001242704.1|	85.1	7e-103	uncharacterized protein LOC100813771 [Glycine max]	gi|402793991|ref|NM_001255775.2|	325	5e-86	Glycine max psbP domain-containing protein 6, chloroplastic-like (LOC100813771), mRNA	sp|Q9LXX5|PPD6_ARATH	294	1e-93	PsbP domain-containing protein 6, chloroplastic OS=Arabidopsis thaliana GN=PPD6 PE=1 SV=1	--	--	--	--	--	--	--	--	--	--	GO:0009965//leaf morphogenesis;GO:0010027//thylakoid membrane organization;GO:0030154//cell differentiation;GO:0015979//photosynthesis	GO:0005509//calcium ion binding;GO:0005515//protein binding	GO:0019898//extrinsic to membrane;GO:0009570//chloroplast stroma;GO:0009654//oxygen evolving complex;GO:0009543//chloroplast thylakoid lumen
CL10820.Contig2_All	31.9553	27.1913	2.5089	3.9481	gi|363814543|ref|NP_001242704.1|	86.3	3e-98	uncharacterized protein LOC100813771 [Glycine max]	gi|402793991|ref|NM_001255775.2|	256	4e-65	Glycine max psbP domain-containing protein 6, chloroplastic-like (LOC100813771), mRNA	sp|Q9LXX5|PPD6_ARATH	199	5e-75	PsbP domain-containing protein 6, chloroplastic OS=Arabidopsis thaliana GN=PPD6 PE=1 SV=1	--	--	--	--	--	--	--	--	--	--	GO:0009965//leaf morphogenesis;GO:0010027//thylakoid membrane organization;GO:0030154//cell differentiation;GO:0015979//photosynthesis	GO:0005509//calcium ion binding;GO:0005515//protein binding	GO:0019898//extrinsic to membrane;GO:0009570//chloroplast stroma;GO:0009654//oxygen evolving complex;GO:0009543//chloroplast thylakoid lumen
CL10822.Contig1_All	14.6796	1.3722	0.3313	0.3657	--	--	--	--	--	--	--	--	--	--	--	--	--	--	--	--	--	--	--	--	--	--	-	-	-
CL10824.Contig1_All	2.4057	7.9192	0.9079	3.2408	--	--	--	--	--	--	--	--	--	--	--	--	--	--	--	--	--	--	--	--	--	--	-	-	-
CL10828.Contig2_All	0.481	0.8775	2.8708	4.9454	gi|225457863|ref|XP_002269120.1|	198	1e-49	PREDICTED: uncharacterized protein LOC100259118 [Vitis vinifera]	gi|356509352|ref|XM_003523366.1|	71.9	1e-09	PREDICTED: Glycine max uncharacterized protein LOC100791820 (LOC100791820), mRNA	--	--	--	--	--	--	--	--	--	--	--	--	--	--	-	-	-
CL10835.Contig1_All	5.8209	10.7912	2.547	0.8656	gi|320462776|dbj|BAJ65442.1|	560.8	1e-158	gibberellin 3-oxidase [Torenia fournieri] >gi|323098314|dbj|BAJ76663.1| gibberellin 3-oxidase [Torenia fournieri]	gi|323098313|dbj|AB613270.1|	151	2e-33	Torenia fournieri TfGA3ox1 mRNA for gibberellin 3-oxidase, complete cds	sp|Q39103|G3OX1_ARATH	414	8e-116	Gibberellin 3-beta-dioxygenase 1 OS=Arabidopsis thaliana GN=GA4 PE=1 SV=2	PA4191	95.5	2e-19	COG3491	Isopenicillin N synthase and related dioxygenases	K04124	1e-150	531	pop:POPTR_548646	gibberellin 3-beta-dioxygenase [EC:1.14.11.15]	GO:0009739//response to gibberellin stimulus;GO:0009686//gibberellin biosynthetic process;GO:0010114//response to red light;GO:0009845//seed germination;GO:0055114//oxidation-reduction process	GO:0005506//iron ion binding;GO:0016707//gibberellin 3-beta-dioxygenase activity;GO:0008134//transcription factor binding	-
CL10837.Contig1_All	8.4892	8.7298	1.5628	3.1503	gi|224065288|ref|XP_002301757.1|	55.1	3e-07	predicted protein [Populus trichocarpa] >gi|222843483|gb|EEE81030.1| predicted protein [Populus trichocarpa]	--	--	--	--	--	--	--	--	--	--	--	--	--	K14822	1e-06	50.4	vvi:100254991	rRNA-processing protein CGR1	-	-	-
CL10838.Contig1_All	1.3782	1.5281	8.7722	4.968	--	--	--	--	--	--	--	--	--	--	--	--	--	--	--	--	--	--	--	--	--	--	-	-	-
CL10844.Contig1_All	8.8356	7.7908	18.9739	17.9767	gi|377806977|ref|YP_005090418.1|	193.7	6e-105	atp1 gene product (mitochondrion) [Boea hygrometrica] >gi|340549482|gb|AEK53303.1| ATPase subunit 1 (mitochondrion) [Boea hygrometrica]	gi|340549473|gb|JN107812.1|	924	0	Boea hygrometrica mitochondrion, complete genome	sp|P92549|ATPAM_ARATH	194	4e-101	ATP synthase subunit alpha, mitochondrial OS=Arabidopsis thaliana GN=ATPA PE=1 SV=2	mll4065	181	1e-74	COG0056	F0F1-type ATP synthase, alpha subunit	K02132	1e-97	192	ath:AT2G07698	F-type H+-transporting ATPase subunit alpha [EC:3.6.3.14]	GO:0015991//ATP hydrolysis coupled proton transport;GO:0042777//plasma membrane ATP synthesis coupled proton transport;GO:0022904//respiratory electron transport chain	GO:0004129//cytochrome-c oxidase activity;GO:0046961//proton-transporting ATPase activity, rotational mechanism;GO:0046933//hydrogen ion transporting ATP synthase activity, rotational mechanism;GO:0020037//heme binding;GO:0009055//electron carrier activity;GO:0005507//copper ion binding;GO:0005524//ATP binding	GO:0016021//integral to membrane;GO:0045261//proton-transporting ATP synthase complex, catalytic core F(1);GO:0005886//plasma membrane;GO:0005739//mitochondrion
CL10844.Contig2_All	10.0882	9.3769	22.7674	19.0969	gi|377806977|ref|YP_005090418.1|	397.5	3e-109	atp1 gene product (mitochondrion) [Boea hygrometrica] >gi|340549482|gb|AEK53303.1| ATPase subunit 1 (mitochondrion) [Boea hygrometrica]	gi|340549473|gb|JN107812.1|	938	0	Boea hygrometrica mitochondrion, complete genome	sp|P92549|ATPAM_ARATH	379	2e-105	ATP synthase subunit alpha, mitochondrial OS=Arabidopsis thaliana GN=ATPA PE=1 SV=2	mll4065	291	2e-78	COG0056	F0F1-type ATP synthase, alpha subunit	K02132	5e-102	370	ath:ArthMp100	F-type H+-transporting ATPase subunit alpha [EC:3.6.3.14]	GO:0015991//ATP hydrolysis coupled proton transport;GO:0042777//plasma membrane ATP synthesis coupled proton transport;GO:0022904//respiratory electron transport chain	GO:0004129//cytochrome-c oxidase activity;GO:0046961//proton-transporting ATPase activity, rotational mechanism;GO:0046933//hydrogen ion transporting ATP synthase activity, rotational mechanism;GO:0020037//heme binding;GO:0009055//electron carrier activity;GO:0005507//copper ion binding;GO:0005524//ATP binding	GO:0016021//integral to membrane;GO:0045261//proton-transporting ATP synthase complex, catalytic core F(1);GO:0005886//plasma membrane;GO:0005739//mitochondrion
CL10845.Contig3_All	4.7626	6.876	14.2176	21.0372	gi|84873488|gb|ABC67804.1|	135.6	1e-31	protein kinase SRK [Nicotiana tabacum]	gi|84873487|gb|DQ340760.1|	115	2e-23	Nicotiana tabacum protein kinase SRK mRNA, complete cds	sp|Q9SN43|CIPKC_ARATH	133	3e-32	CBL-interacting serine/threonine-protein kinase 12 OS=Arabidopsis thaliana GN=CIPK12 PE=1 SV=1	ECU01g0630	60.1	1e-09	COG0515	Serine/threonine protein kinase	K00924	9e-25	109	osa:4342410	[EC:2.7.1.-]	GO:0010118//stomatal movement;GO:0006468//protein phosphorylation;GO:0009860//pollen tube growth;GO:0019722//calcium-mediated signaling;GO:0009827//plant-type cell wall modification	GO:0005524//ATP binding;GO:0005515//protein binding;GO:0004683//calmodulin-dependent protein kinase activity	GO:0005886//plasma membrane
CL10849.Contig1_All	0.9745	4.4642	0.04	0.3475	gi|359482068|ref|XP_002272910.2|	256.1	3e-67	PREDICTED: rop guanine nucleotide exchange factor 1-like [Vitis vinifera]	gi|148539051|dbj|AK247817.1|	198	6e-48	Solanum lycopersicum cDNA, clone: LEFL2022A01, HTC in fruit	sp|Q93ZY2|ROGF1_ARATH	127	9e-30	Rop guanine nucleotide exchange factor 1 OS=Arabidopsis thaliana GN=ROPGEF1 PE=1 SV=2	--	--	--	--	--	--	--	--	--	--	-	GO:0005089//Rho guanyl-nucleotide exchange factor activity	-
CL10853.Contig1_All	3.6291	3.2101	0.8352	0.3137	gi|296084735|emb|CBI25876.3|	72.8	4e-12	unnamed protein product [Vitis vinifera]	--	--	--	--	--	--	--	--	--	--	--	--	--	K03144	4e-13	72.8	vvi:100258601	transcription initiation factor TFIIH subunit 4	-	-	-
CL10857.Contig2_All	0.2619	0.3398	9.7131	2.5323	--	--	--	--	--	--	--	--	--	--	--	--	--	--	--	--	--	--	--	--	--	--	-	-	-
CL1086.Contig1_All	31.5035	21.7009	3.8258	4.7781	gi|255543323|ref|XP_002512724.1|	569.7	4e-161	conserved hypothetical protein [Ricinus communis] >gi|223547735|gb|EEF49227.1| conserved hypothetical protein [Ricinus communis]	gi|359483161|ref|XM_002264316.2|	353	4e-94	PREDICTED: Vitis vinifera uncharacterized LOC100263772 (LOC100263772), mRNA	--	--	--	--	--	--	--	--	--	--	--	--	--	--	GO:0016226//iron-sulfur cluster assembly;GO:0010207//photosystem II assembly;GO:0009073//aromatic amino acid family biosynthetic process	-	GO:0009571//proplastid stroma;GO:0009570//chloroplast stroma
CL1086.Contig2_All	43.9632	35.1547	5.311	8.4361	gi|255543323|ref|XP_002512724.1|	569.7	4e-161	conserved hypothetical protein [Ricinus communis] >gi|223547735|gb|EEF49227.1| conserved hypothetical protein [Ricinus communis]	gi|359483161|ref|XM_002264316.2|	353	4e-94	PREDICTED: Vitis vinifera uncharacterized LOC100263772 (LOC100263772), mRNA	--	--	--	--	--	--	--	--	--	--	--	--	--	--	GO:0016226//iron-sulfur cluster assembly;GO:0010207//photosystem II assembly;GO:0009073//aromatic amino acid family biosynthetic process	-	GO:0009571//proplastid stroma;GO:0009570//chloroplast stroma
CL1086.Contig3_All	34.9119	24.2547	3.9475	5.0838	gi|255543323|ref|XP_002512724.1|	567.4	2e-160	conserved hypothetical protein [Ricinus communis] >gi|223547735|gb|EEF49227.1| conserved hypothetical protein [Ricinus communis]	gi|359483161|ref|XM_002264316.2|	345	8e-92	PREDICTED: Vitis vinifera uncharacterized LOC100263772 (LOC100263772), mRNA	--	--	--	--	--	--	--	--	--	--	--	--	--	--	GO:0016226//iron-sulfur cluster assembly;GO:0010207//photosystem II assembly;GO:0009073//aromatic amino acid family biosynthetic process	-	GO:0009571//proplastid stroma;GO:0009570//chloroplast stroma
CL10860.Contig1_All	11.063	3.9107	1.3712	1.665	gi|225461848|ref|XP_002285665.1|	229.6	3e-59	PREDICTED: prenyl transferase-like [Vitis vinifera]	gi|297842624|ref|XM_002889148.1|	105	7e-20	Arabidopsis lyrata subsp. lyrata solanesyl diphosphate synthase, mRNA	sp|Q76FS5|SPS2_ARATH	145	3e-35	Solanesyl diphosphate synthase 2, chloroplastic OS=Arabidopsis thaliana GN=SPS2 PE=1 SV=1	alr0096	63.9	3e-10	COG0142	Geranylgeranyl pyrophosphate synthase	K05356	4e-60	229	vvi:100246988	all-trans-nonaprenyl-diphosphate synthase [EC:2.5.1.84 2.5.1.85]	GO:0010208//pollen wall assembly;GO:0006744//ubiquinone biosynthetic process;GO:0015979//photosynthesis;GO:0019761//glucosinolate biosynthetic process;GO:0008299//isoprenoid biosynthetic process	GO:0016709//oxidoreductase activity, acting on paired donors, with incorporation or reduction of molecular oxygen, NADH or NADPH as one donor, and incorporation of one atom of oxygen;GO:0000010//trans-hexaprenyltranstransferase activity;GO:0050347//trans-octaprenyltranstransferase activity	GO:0009570//chloroplast stroma;GO:0005783//endoplasmic reticulum;GO:0005886//plasma membrane
CL10872.Contig4_All	68.859	61.7768	31.5684	27.8356	gi|350536645|ref|NP_001234001.1|	584.3	1e-165	mitochondrial malate dehydrogenase [Solanum lycopersicum] >gi|52139816|gb|AAU29198.1| mitochondrial malate dehydrogenase [Solanum lycopersicum]	gi|356517065|ref|XM_003527163.1|	428	1e-117	PREDICTED: Glycine max malate dehydrogenase, mitochondrial-like (LOC100777296), mRNA	sp|P17783|MDHM_CITLA	572	2e-163	Malate dehydrogenase, mitochondrial OS=Citrullus lanatus GN=MMDH PE=1 SV=1	HI1210	337	4e-92	COG0039	Malate/lactate dehydrogenases	K00026	3e-164	576	rcu:RCOM_1520380	malate dehydrogenase [EC:1.1.1.37]	GO:0009651//response to salt stress;GO:0042742//defense response to bacterium;GO:0009409//response to cold;GO:0006108//malate metabolic process;GO:0006099//tricarboxylic acid cycle;GO:0044262//cellular carbohydrate metabolic process;GO:0006972//hyperosmotic response;GO:0006833//water transport;GO:0007030//Golgi organization;GO:0006096//glycolysis;GO:0006094//gluconeogenesis;GO:0046686//response t…	GO:0005507//copper ion binding;GO:0030060//L-malate dehydrogenase activity;GO:0000166//nucleotide binding	GO:0005829//cytosol;GO:0005618//cell wall;GO:0005739//mitochondrion;GO:0009507//chloroplast;GO:0016020//membrane;GO:0005794//Golgi apparatus;GO:0048046//apoplast
CL10872.Contig5_All	63.9701	52.6938	28.318	24.4491	gi|350536645|ref|NP_001234001.1|	580.1	3e-164	mitochondrial malate dehydrogenase [Solanum lycopersicum] >gi|52139816|gb|AAU29198.1| mitochondrial malate dehydrogenase [Solanum lycopersicum]	gi|356517065|ref|XM_003527163.1|	424	1e-115	PREDICTED: Glycine max malate dehydrogenase, mitochondrial-like (LOC100777296), mRNA	sp|P17783|MDHM_CITLA	570	8e-163	Malate dehydrogenase, mitochondrial OS=Citrullus lanatus GN=MMDH PE=1 SV=1	HI1210	336	6e-92	COG0039	Malate/lactate dehydrogenases	K00026	2e-163	573	rcu:RCOM_1520380	malate dehydrogenase [EC:1.1.1.37]	GO:0009651//response to salt stress;GO:0042742//defense response to bacterium;GO:0009409//response to cold;GO:0006108//malate metabolic process;GO:0006099//tricarboxylic acid cycle;GO:0044262//cellular carbohydrate metabolic process;GO:0046686//response to cadmium ion	GO:0005507//copper ion binding;GO:0030060//L-malate dehydrogenase activity;GO:0000166//nucleotide binding	GO:0005618//cell wall;GO:0005739//mitochondrion;GO:0009507//chloroplast;GO:0016020//membrane;GO:0048046//apoplast
CL10874.Contig2_All	9.4367	9.0159	3.6558	3.6607	gi|359484753|ref|XP_002264815.2|	352.1	6e-96	PREDICTED: uncharacterized protein LOC100256872 [Vitis vinifera]	gi|359484752|ref|XM_002264779.2|	341	7e-91	PREDICTED: Vitis vinifera uncharacterized LOC100256872 (LOC100256872), mRNA	--	--	--	--	--	--	--	--	--	K00939	6e-97	352	vvi:100256872	adenylate kinase [EC:2.7.4.3]	GO:0046939//nucleotide phosphorylation;GO:0006354//DNA-dependent transcription, elongation;GO:0009165//nucleotide biosynthetic process;GO:0015979//photosynthesis	GO:0004017//adenylate kinase activity;GO:0005524//ATP binding	GO:0009941//chloroplast envelope;GO:0009535//chloroplast thylakoid membrane
CL10875.Contig2_All	1.5815	3.2133	5.5868	6.9444	--	--	--	--	--	--	--	--	--	--	--	--	--	--	--	--	--	--	--	--	--	--	-	-	-
CL10883.Contig1_All	0.0664	0.0646	4.6438	2.0216	--	--	--	--	--	--	--	--	--	--	--	--	--	--	--	--	--	--	--	--	--	--	-	-	-
CL10888.Contig2_All	1.2935	0.5594	0.0943	0	gi|224089513|ref|XP_002308740.1|	58.5	5e-46	predicted protein [Populus trichocarpa] >gi|222854716|gb|EEE92263.1| predicted protein [Populus trichocarpa]	gi|357460304|ref|XM_003600386.1|	91.7	8e-16	Medicago truncatula Subtilisin-like protease (MTR_3g061110) mRNA, complete cds	sp|Q39547|CUCM1_CUCME	40.8	7e-10	Cucumisin OS=Cucumis melo PE=1 SV=1	--	--	--	--	--	--	--	--	--	--	GO:0006508//proteolysis;GO:0043086//negative regulation of catalytic activity;GO:0055114//oxidation-reduction process	GO:0042802//identical protein binding;GO:0004252//serine-type endopeptidase activity;GO:0032440//2-alkenal reductase [NAD(P)] activity	GO:0005618//cell wall;GO:0005576//extracellular region
CL10893.Contig3_All	0.3741	2.4226	1.2066	5.2015	gi|224111762|ref|XP_002315969.1|	82.8	2e-14	predicted protein [Populus trichocarpa] >gi|222865009|gb|EEF02140.1| predicted protein [Populus trichocarpa]	gi|359472718|ref|XM_002277954.2|	474	1e-130	PREDICTED: Vitis vinifera probable isoprenylcysteine alpha-carbonyl methylesterase ICMEL1-like (LOC100249158), mRNA	sp|Q1PET6|ICML2_ARATH	391	9e-134	Probable isoprenylcysteine alpha-carbonyl methylesterase ICMEL2 OS=Arabidopsis thaliana GN=ICMEL2 PE=2 SV=1	CC2298	90.5	1e-17	COG0657	Esterase/lipase	K15889	1e-145	423	vvi:100263542	prenylcysteine alpha-carboxyl methylesterase [EC:3.1.1.-]	GO:0009737//response to abscisic acid stimulus;GO:0008152//metabolic process	GO:0004091//carboxylesterase activity;GO:0010296//prenylcysteine methylesterase activity	GO:0000139//Golgi membrane;GO:0005789//endoplasmic reticulum membrane;GO:0005576//extracellular region
CL10895.Contig1_All	8.8091	4.1294	1.4045	0.6444	gi|225450121|ref|XP_002279163.1|	223.8	2e-57	PREDICTED: uncharacterized protein LOC100251681 [Vitis vinifera]	gi|225450120|ref|XM_002279127.1|	79.8	4e-12	PREDICTED: Vitis vinifera uncharacterized LOC100251681 (LOC100251681), mRNA	--	--	--	--	--	--	--	--	--	--	--	--	--	--	GO:0061077//chaperone-mediated protein folding	GO:0044183//protein binding involved in protein folding	GO:0009570//chloroplast stroma
CL10895.Contig2_All	14.7867	4.5148	2.8019	1.2061	gi|225450121|ref|XP_002279163.1|	278.9	8e-74	PREDICTED: uncharacterized protein LOC100251681 [Vitis vinifera]	gi|225450120|ref|XM_002279127.1|	79.8	5e-12	PREDICTED: Vitis vinifera uncharacterized LOC100251681 (LOC100251681), mRNA	--	--	--	--	--	--	--	--	--	--	--	--	--	--	GO:0061077//chaperone-mediated protein folding	GO:0044183//protein binding involved in protein folding	GO:0009570//chloroplast stroma
CL109.Contig2_All	1.5032	0.5983	3.1617	1.4295	gi|255571823|ref|XP_002526854.1|	147.1	2e-137	peroxisomal membrane protein pmp34, putative [Ricinus communis] >gi|223533753|gb|EEF35485.1| peroxisomal membrane protein pmp34, putative [Ricinus communis]	gi|359486714|ref|XM_002279452.2|	214	2e-52	PREDICTED: Vitis vinifera mitochondrial substrate carrier family protein Q-like (LOC100261501), mRNA	sp|P29518|BT1_MAIZE	67.4	2e-11	Protein brittle-1, chloroplastic/amyloplastic OS=Zea mays GN=BT1 PE=2 SV=1	--	--	--	--	--	K13354	2e-138	366	rcu:RCOM_0591310	solute carrier family 25 (peroxisomal adenine nucleotide transporter), member 17	GO:0006635//fatty acid beta-oxidation;GO:0043132//NAD transport;GO:0044375//regulation of peroxisome size	-	GO:0016021//integral to membrane;GO:0005743//mitochondrial inner membrane;GO:0009536//plastid;GO:0005778//peroxisomal membrane;GO:0005774//vacuolar membrane;GO:0005886//plasma membrane
CL109.Contig5_All	1.886	0.5773	5.299	1.3299	gi|255571823|ref|XP_002526854.1|	547.4	2e-154	peroxisomal membrane protein pmp34, putative [Ricinus communis] >gi|223533753|gb|EEF35485.1| peroxisomal membrane protein pmp34, putative [Ricinus communis]	gi|359486714|ref|XM_002279452.2|	379	1e-102	PREDICTED: Vitis vinifera mitochondrial substrate carrier family protein Q-like (LOC100261501), mRNA	sp|Q93XM7|MCAT_ARATH	90.5	2e-18	Mitochondrial carnitine/acylcarnitine carrier-like protein OS=Arabidopsis thaliana GN=BOU PE=1 SV=1	--	--	--	--	--	K13354	2e-155	547	rcu:RCOM_0591310	solute carrier family 25 (peroxisomal adenine nucleotide transporter), member 17	GO:0006635//fatty acid beta-oxidation;GO:0043132//NAD transport;GO:0044375//regulation of peroxisome size	-	GO:0016021//integral to membrane;GO:0005743//mitochondrial inner membrane;GO:0005778//peroxisomal membrane;GO:0005774//vacuolar membrane;GO:0005886//plasma membrane
CL109.Contig6_All	1.4222	0.4541	3.1285	1.4792	gi|255571823|ref|XP_002526854.1|	529.6	4e-149	peroxisomal membrane protein pmp34, putative [Ricinus communis] >gi|223533753|gb|EEF35485.1| peroxisomal membrane protein pmp34, putative [Ricinus communis]	gi|359486714|ref|XM_002279452.2|	347	2e-92	PREDICTED: Vitis vinifera mitochondrial substrate carrier family protein Q-like (LOC100261501), mRNA	sp|Q93XM7|MCAT_ARATH	87	2e-17	Mitochondrial carnitine/acylcarnitine carrier-like protein OS=Arabidopsis thaliana GN=BOU PE=1 SV=1	--	--	--	--	--	K13354	4e-150	529	rcu:RCOM_0591310	solute carrier family 25 (peroxisomal adenine nucleotide transporter), member 17	GO:0006635//fatty acid beta-oxidation;GO:0043132//NAD transport;GO:0044375//regulation of peroxisome size	-	GO:0016021//integral to membrane;GO:0005743//mitochondrial inner membrane;GO:0005778//peroxisomal membrane;GO:0005774//vacuolar membrane;GO:0005886//plasma membrane
CL109.Contig7_All	0.5845	0.9479	3.357	3.7057	gi|356568612|ref|XP_003552504.1|	159.5	1e-38	PREDICTED: mitochondrial substrate carrier family protein Q-like [Glycine max]	gi|359486714|ref|XM_002279452.2|	121	4e-25	PREDICTED: Vitis vinifera mitochondrial substrate carrier family protein Q-like (LOC100261501), mRNA	--	--	--	--	--	--	--	--	--	K13354	9e-40	159	gmx:100775784	solute carrier family 25 (peroxisomal adenine nucleotide transporter), member 17	GO:0006635//fatty acid beta-oxidation;GO:0043132//NAD transport;GO:0044375//regulation of peroxisome size	-	GO:0016021//integral to membrane;GO:0005743//mitochondrial inner membrane;GO:0005778//peroxisomal membrane;GO:0005774//vacuolar membrane
CL10901.Contig1_All	5.8491	4.9	1.0005	1.4496	gi|225452450|ref|XP_002274298.1|	398.7	2e-109	PREDICTED: uncharacterized protein LOC100252584 [Vitis vinifera] >gi|296087660|emb|CBI34916.3| unnamed protein product [Vitis vinifera]	gi|359488839|ref|XM_002274262.2|	511	1e-141	PREDICTED: Vitis vinifera uncharacterized LOC100252584 (LOC100252584), mRNA	sp|F4J117|LSF1_ARATH	485	7e-137	Phosphoglucan phosphatase LSF1, chloroplastic OS=Arabidopsis thaliana GN=LSF1 PE=1 SV=1	--	--	--	--	--	K14165	2e-11	69.7	cme:CMT465C	dual specificity phosphatase [EC:3.1.3.16 3.1.3.48]	GO:0006470//protein dephosphorylation;GO:0005983//starch catabolic process;GO:0000023//maltose metabolic process;GO:0019252//starch biosynthetic process;GO:0043085//positive regulation of catalytic activity	GO:0008138//protein tyrosine/serine/threonine phosphatase activity	GO:0043036//starch grain;GO:0009570//chloroplast stroma
CL10901.Contig2_All	3.9532	1.9833	0.5676	0.744	gi|225452450|ref|XP_002274298.1|	86.3	2e-88	PREDICTED: uncharacterized protein LOC100252584 [Vitis vinifera] >gi|296087660|emb|CBI34916.3| unnamed protein product [Vitis vinifera]	gi|359488839|ref|XM_002274262.2|	125	1e-25	PREDICTED: Vitis vinifera uncharacterized LOC100252584 (LOC100252584), mRNA	sp|F4J117|LSF1_ARATH	235	2e-78	Phosphoglucan phosphatase LSF1, chloroplastic OS=Arabidopsis thaliana GN=LSF1 PE=1 SV=1	--	--	--	--	--	--	--	--	--	--	GO:0006470//protein dephosphorylation;GO:0005983//starch catabolic process;GO:0000023//maltose metabolic process;GO:0019252//starch biosynthetic process;GO:0043085//positive regulation of catalytic activity	GO:0008138//protein tyrosine/serine/threonine phosphatase activity	GO:0043036//starch grain;GO:0009570//chloroplast stroma
CL10901.Contig3_All	6.9761	4.5712	1.0321	1.4769	gi|225452450|ref|XP_002274298.1|	901	0	PREDICTED: uncharacterized protein LOC100252584 [Vitis vinifera] >gi|296087660|emb|CBI34916.3| unnamed protein product [Vitis vinifera]	gi|359488839|ref|XM_002274262.2|	581	1e-162	PREDICTED: Vitis vinifera uncharacterized LOC100252584 (LOC100252584), mRNA	sp|F4J117|LSF1_ARATH	835	0	Phosphoglucan phosphatase LSF1, chloroplastic OS=Arabidopsis thaliana GN=LSF1 PE=1 SV=1	--	--	--	--	--	K14165	6e-14	78.2	cme:CMT465C	dual specificity phosphatase [EC:3.1.3.16 3.1.3.48]	GO:0006470//protein dephosphorylation;GO:0005983//starch catabolic process;GO:0000023//maltose metabolic process;GO:0019252//starch biosynthetic process;GO:0043085//positive regulation of catalytic activity	GO:0008138//protein tyrosine/serine/threonine phosphatase activity	GO:0043036//starch grain;GO:0009570//chloroplast stroma
CL10901.Contig4_All	5.1036	3.6572	0.6728	0.9434	gi|225452450|ref|XP_002274298.1|	398.7	2e-109	PREDICTED: uncharacterized protein LOC100252584 [Vitis vinifera] >gi|296087660|emb|CBI34916.3| unnamed protein product [Vitis vinifera]	gi|359488839|ref|XM_002274262.2|	511	1e-141	PREDICTED: Vitis vinifera uncharacterized LOC100252584 (LOC100252584), mRNA	sp|F4J117|LSF1_ARATH	485	7e-137	Phosphoglucan phosphatase LSF1, chloroplastic OS=Arabidopsis thaliana GN=LSF1 PE=1 SV=1	--	--	--	--	--	K14165	6e-11	68.6	cme:CMT465C	dual specificity phosphatase [EC:3.1.3.16 3.1.3.48]	GO:0006470//protein dephosphorylation;GO:0005983//starch catabolic process;GO:0000023//maltose metabolic process;GO:0019252//starch biosynthetic process;GO:0043085//positive regulation of catalytic activity	GO:0008138//protein tyrosine/serine/threonine phosphatase activity	GO:0043036//starch grain;GO:0009570//chloroplast stroma
CL10901.Contig5_All	3.5205	2.1558	0.4363	0.6321	gi|225452450|ref|XP_002274298.1|	47	1e-100	PREDICTED: uncharacterized protein LOC100252584 [Vitis vinifera] >gi|296087660|emb|CBI34916.3| unnamed protein product [Vitis vinifera]	gi|359488839|ref|XM_002274262.2|	159	8e-36	PREDICTED: Vitis vinifera uncharacterized LOC100252584 (LOC100252584), mRNA	sp|F4J117|LSF1_ARATH	311	4e-91	Phosphoglucan phosphatase LSF1, chloroplastic OS=Arabidopsis thaliana GN=LSF1 PE=1 SV=1	--	--	--	--	--	--	--	--	--	--	GO:0006470//protein dephosphorylation;GO:0005983//starch catabolic process;GO:0000023//maltose metabolic process;GO:0019252//starch biosynthetic process;GO:0043085//positive regulation of catalytic activity	GO:0008138//protein tyrosine/serine/threonine phosphatase activity	GO:0043036//starch grain;GO:0009570//chloroplast stroma
CL10901.Contig6_All	6.0987	3.7798	0.987	0.8739	gi|225452450|ref|XP_002274298.1|	86.3	0	PREDICTED: uncharacterized protein LOC100252584 [Vitis vinifera] >gi|296087660|emb|CBI34916.3| unnamed protein product [Vitis vinifera]	gi|359488839|ref|XM_002274262.2|	581	1e-162	PREDICTED: Vitis vinifera uncharacterized LOC100252584 (LOC100252584), mRNA	sp|F4J117|LSF1_ARATH	709	0	Phosphoglucan phosphatase LSF1, chloroplastic OS=Arabidopsis thaliana GN=LSF1 PE=1 SV=1	--	--	--	--	--	K14165	5e-14	78.2	cme:CMT465C	dual specificity phosphatase [EC:3.1.3.16 3.1.3.48]	GO:0006470//protein dephosphorylation;GO:0005983//starch catabolic process;GO:0000023//maltose metabolic process;GO:0019252//starch biosynthetic process;GO:0043085//positive regulation of catalytic activity	GO:0008138//protein tyrosine/serine/threonine phosphatase activity	GO:0043036//starch grain;GO:0009570//chloroplast stroma
CL10903.Contig1_All	3.059	2.9763	8.8196	8.1032	gi|225453082|ref|XP_002270912.1|	334	2e-90	PREDICTED: uncharacterized protein LOC100258737 [Vitis vinifera] >gi|296087202|emb|CBI33576.3| unnamed protein product [Vitis vinifera]	gi|359472643|ref|XM_002280313.2|	182	5e-43	PREDICTED: Vitis vinifera uncharacterized LOC100259487 (LOC100259487), mRNA	--	--	--	--	ECU06g0830	55.5	2e-07	COG5183	Protein involved in mRNA turnover and stability	K10661	1e-08	59.3	ppp:PHYPADRAFT_317	E3 ubiquitin-protein ligase MARCH6 [EC:6.3.2.19]	-	GO:0008270//zinc ion binding;GO:0016874//ligase activity	-
CL10905.Contig1_All	3.4011	5.6275	0.2838	0.1827	gi|225443982|ref|XP_002274153.1|	613.2	3e-174	PREDICTED: protein kinase PINOID [Vitis vinifera] >gi|147828664|emb|CAN62073.1| hypothetical protein VITISV_032865 [Vitis vinifera]	gi|225443981|ref|XM_002274117.1|	190	3e-45	PREDICTED: Vitis vinifera protein kinase PINOID-like (LOC100254888), mRNA	sp|O64682|PID_ARATH	528	5e-150	Protein kinase PINOID OS=Arabidopsis thaliana GN=PID PE=1 SV=1	YBL105c_2	148	2e-35	COG0515	Serine/threonine protein kinase	K08286	1e-100	365	aly:ARALYDRAFT_494187	protein-serine/threonine kinase [EC:2.7.11.-]	GO:0048766//root hair initiation;GO:0009958//positive gravitropism;GO:0009734//auxin mediated signaling pathway;GO:0080167//response to karrikin;GO:0048825//cotyledon development;GO:0043481//anthocyanin accumulation in tissues in response to UV light;GO:0048767//root hair elongation;GO:0009640//photomorphogenesis;GO:0008361//regulation of cell size;GO:0006468//protein phosphorylation;GO:0009637//…	GO:0005515//protein binding;GO:0005524//ATP binding;GO:0004697//protein kinase C activity	GO:0009536//plastid;GO:0009986//cell surface;GO:0005634//nucleus
CL1091.Contig1_All	0.2516	0.3672	3.2203	1.6749	--	--	--	--	--	--	--	--	--	--	--	--	--	--	--	--	--	--	--	--	--	--	-	-	-
CL10917.Contig1_All	25.1127	69.9311	122.294	205.957	gi|291195873|gb|ADD84651.1|	784.6	0	CYP81B36 [Scoparia dulcis]	gi|291195872|gb|GU592500.1|	194	2e-46	Scoparia dulcis CYP81B36 (CYP1) mRNA, complete cds	sp|Q9FG65|C81D1_ARATH	450	1e-126	Cytochrome P450 81D1 OS=Arabidopsis thaliana GN=CYP81D1 PE=2 SV=1	BH0579	111	4e-24	COG2124	Cytochrome P450	K00517	2e-130	464	ath:AT4G37340	[EC:1.14.-.-]	GO:0055114//oxidation-reduction process	GO:0020037//heme binding;GO:0033773;GO:0005506//iron ion binding;GO:0009055//electron carrier activity	-
CL10917.Contig2_All	30.4543	25.8989	152.867	81.2013	gi|291195873|gb|ADD84651.1|	352.4	5e-96	CYP81B36 [Scoparia dulcis]	gi|291195872|gb|GU592500.1|	149	6e-33	Scoparia dulcis CYP81B36 (CYP1) mRNA, complete cds	sp|Q9FG65|C81D1_ARATH	242	2e-64	Cytochrome P450 81D1 OS=Arabidopsis thaliana GN=CYP81D1 PE=2 SV=1	alr4833	94.7	2e-19	COG2124	Cytochrome P450	K00517	2e-65	247	ath:AT4G37340	[EC:1.14.-.-]	GO:0055114//oxidation-reduction process	GO:0020037//heme binding;GO:0033773;GO:0005506//iron ion binding;GO:0009055//electron carrier activity	-
CL10932.Contig2_All	4.5335	4.5185	1.4333	1.7524	gi|225448586|ref|XP_002278231.1|	786.6	0	PREDICTED: uncharacterized protein LOC100253544 [Vitis vinifera]	gi|225448585|ref|XM_002278195.1|	595	1e-167	PREDICTED: Vitis vinifera uncharacterized LOC100253544 (LOC100253544), mRNA	sp|Q84ZL0|FH5_ORYSJ	55.1	1e-07	Formin-like protein 5 OS=Oryza sativa subsp. japonica GN=FH5 PE=2 SV=2	--	--	--	--	--	K07562	1e-19	96.3	sbi:SORBI_03g046345	nonsense-mediated mRNA decay protein 3	GO:0015995//chlorophyll biosynthetic process	-	GO:0009543//chloroplast thylakoid lumen
CL10935.Contig2_All	0.9683	1.2869	3.8599	4.3795	gi|359494049|ref|XP_002277977.2|	115.9	1e-24	PREDICTED: uncharacterized protein LOC100267501 [Vitis vinifera]	gi|290544328|gb|GU172082.1|	65.9	1e-07	Ipomoea batatas microsatellite Stv_Ipb_2160 sequence	--	--	--	--	--	--	--	--	--	K11723	7e-26	116	vvi:100267501	bromodomain-containing protein 7/9	-	-	-
CL10936.Contig1_All	9.4309	35.702	1.7578	9.7735	gi|225464577|ref|XP_002273581.1|	480.7	2e-134	PREDICTED: beta-carotene hydroxylase 2, chloroplastic isoform 1 [Vitis vinifera]	gi|2956716|emb|Y09722.1|	454	1e-124	C.annuum mRNA for beta-carotene hydroxylase 2, partial	sp|O49814|BCH2_CAPAN	463	1e-130	Beta-carotene hydroxylase 2, chloroplastic (Fragment) OS=Capsicum annuum GN=CA2 PE=2 SV=1	--	--	--	--	--	K15746	2e-135	480	vvi:100268009	beta-carotene 3-hydroxylase [EC:1.14.13.129]	GO:0006633//fatty acid biosynthetic process;GO:0055114//oxidation-reduction process	GO:0016491//oxidoreductase activity;GO:0005506//iron ion binding	GO:0016021//integral to membrane
CL10954.Contig1_All	48.1886	29.3195	119.328	101.493	gi|118162023|gb|ABK64186.1|	373.6	2e-102	CBS domain-containing protein [Solenostemon scutellarioides]	gi|118162022|gb|EF076754.1|	551	1e-154	Solenostemon scutellarioides CBS domain-containing protein mRNA, complete cds	sp|Q9LEV3|CBSX3_ARATH	330	8e-91	CBS domain-containing protein CBSX3, mitochondrial OS=Arabidopsis thaliana GN=CBSX3 PE=1 SV=1	PA0250	104	3e-22	COG0517	FOG: CBS domain	--	--	--	--	--	GO:0007030//Golgi organization;GO:0006833//water transport;GO:0046686//response to cadmium ion;GO:0045454//cell redox homeostasis;GO:0006972//hyperosmotic response;GO:0006096//glycolysis;GO:0009651//response to salt stress;GO:0009266//response to temperature stimulus	GO:0050897//cobalt ion binding;GO:0003824//catalytic activity	GO:0005739//mitochondrion
CL10963.Contig1_All	1.9014	1.3129	38.5854	6.9989	gi|225458245|ref|XP_002282213.1|	89	3e-17	PREDICTED: uncharacterized protein LOC100259078 [Vitis vinifera]	gi|225458244|ref|XM_002282177.1|	75.8	4e-11	PREDICTED: Vitis vinifera uncharacterized LOC100259078 (LOC100259078), mRNA	--	--	--	--	--	--	--	--	--	--	--	--	--	--	-	-	-
CL10963.Contig2_All	2.0996	1.2457	32.2164	7.7916	gi|225458245|ref|XP_002282213.1|	141.7	6e-33	PREDICTED: uncharacterized protein LOC100259078 [Vitis vinifera]	gi|225458244|ref|XM_002282177.1|	75.8	5e-11	PREDICTED: Vitis vinifera uncharacterized LOC100259078 (LOC100259078), mRNA	--	--	--	--	--	--	--	--	--	--	--	--	--	--	GO:0009061//anaerobic respiration	-	-
CL10966.Contig2_All	26.9587	13.605	10.1054	5.6354	gi|359478737|ref|XP_002282837.2|	121.7	1e-26	PREDICTED: GTPase Der-like [Vitis vinifera]	gi|147785730|emb|AM483494.2|	115	7e-23	Vitis vinifera contig VV78X061816.10, whole genome shotgun sequence	--	--	--	--	alr0483	68.6	1e-11	COG1160	Predicted GTPases	K03977	1e-27	121	vvi:100260310	GTP-binding protein	GO:0006364//rRNA processing;GO:0009658//chloroplast organization;GO:0006399//tRNA metabolic process;GO:0009793//embryo development ending in seed dormancy	GO:0005525//GTP binding	GO:0005739//mitochondrion;GO:0009507//chloroplast
CL10966.Contig3_All	20.7552	9.6809	5.3384	3.4042	gi|359478737|ref|XP_002282837.2|	917.5	0	PREDICTED: GTPase Der-like [Vitis vinifera]	gi|359478736|ref|XM_002282801.2|	801	0	PREDICTED: Vitis vinifera GTPase Der-like (LOC100260310), mRNA	sp|Q9TLX6|MNME_CYACA	71.6	2e-12	Probable tRNA modification GTPase mnmE OS=Cyanidium caldarium GN=mnmE PE=3 SV=1	alr0483	450	5e-126	COG1160	Predicted GTPases	K03977	0	912	vvi:100260310	GTP-binding protein	GO:0006364//rRNA processing;GO:0009658//chloroplast organization;GO:0006399//tRNA metabolic process;GO:0009793//embryo development ending in seed dormancy	GO:0005525//GTP binding	GO:0005739//mitochondrion;GO:0009507//chloroplast
CL10966.Contig4_All	12.544	9.8211	3.2615	4.2332	gi|359478737|ref|XP_002282837.2|	730.7	0	PREDICTED: GTPase Der-like [Vitis vinifera]	gi|359478736|ref|XM_002282801.2|	682	0	PREDICTED: Vitis vinifera GTPase Der-like (LOC100260310), mRNA	sp|Q9TLX6|MNME_CYACA	71.2	2e-12	Probable tRNA modification GTPase mnmE OS=Cyanidium caldarium GN=mnmE PE=3 SV=1	alr0483	339	1e-92	COG1160	Predicted GTPases	K03977	0	726	vvi:100260310	GTP-binding protein	GO:0006364//rRNA processing;GO:0009658//chloroplast organization;GO:0006399//tRNA metabolic process;GO:0009793//embryo development ending in seed dormancy	GO:0005525//GTP binding	GO:0005739//mitochondrion;GO:0009507//chloroplast
CL10966.Contig5_All	28.6492	13.6714	7.8369	5.3084	gi|359478737|ref|XP_002282837.2|	926.4	0	PREDICTED: GTPase Der-like [Vitis vinifera]	gi|359478736|ref|XM_002282801.2|	801	0	PREDICTED: Vitis vinifera GTPase Der-like (LOC100260310), mRNA	sp|Q9TLX6|MNME_CYACA	71.6	2e-12	Probable tRNA modification GTPase mnmE OS=Cyanidium caldarium GN=mnmE PE=3 SV=1	alr0483	451	4e-126	COG1160	Predicted GTPases	K03977	0	921	vvi:100260310	GTP-binding protein	GO:0006364//rRNA processing;GO:0009658//chloroplast organization;GO:0006399//tRNA metabolic process;GO:0009793//embryo development ending in seed dormancy	GO:0005525//GTP binding	GO:0005739//mitochondrion;GO:0009507//chloroplast
CL10974.Contig2_All	8.7297	5.3768	3.5481	1.9801	gi|255557853|ref|XP_002519956.1|	55.1	3e-07	ATP-dependent clp protease ATP-binding subunit clpx, putative [Ricinus communis] >gi|223541002|gb|EEF42560.1| ATP-dependent clp protease ATP-binding subunit clpx, putative [Ricinus communis]	--	--	--	--	--	--	--	--	--	--	--	--	--	K03544	8e-07	50.4	osa:4329696	ATP-dependent Clp protease ATP-binding subunit ClpX	-	GO:0005488//binding	-
CL1098.Contig1_All	15.7683	13.9944	49.7907	39.1938	gi|359478231|ref|XP_002279889.2|	644.4	0	PREDICTED: ankyrin repeat-containing protein At5g02620-like [Vitis vinifera]	gi|225321794|dbj|AK325810.1|	270	5e-69	Solanum lycopersicum cDNA, clone: LEFL2035I18, HTC in fruit	sp|Q6AWW5|Y5262_ARATH	408	5e-114	Ankyrin repeat-containing protein At5g02620 OS=Arabidopsis thaliana GN=At5g02620 PE=1 SV=1	RSc0257	82	3e-15	COG0666	FOG: Ankyrin repeat	K06694	8e-16	84	gmx:100499930	26S proteasome non-ATPase regulatory subunit 10	-	-	GO:0005886//plasma membrane
CL1098.Contig2_All	22.4127	32.3757	63.7864	83.1166	gi|359478231|ref|XP_002279889.2|	857.4	0	PREDICTED: ankyrin repeat-containing protein At5g02620-like [Vitis vinifera]	gi|225321794|dbj|AK325810.1|	448	1e-122	Solanum lycopersicum cDNA, clone: LEFL2035I18, HTC in fruit	sp|Q6AWW5|Y5262_ARATH	490	2e-138	Ankyrin repeat-containing protein At5g02620 OS=Arabidopsis thaliana GN=At5g02620 PE=1 SV=1	all2748	92	5e-18	COG0666	FOG: Ankyrin repeat	K06694	1e-15	84	gmx:100499930	26S proteasome non-ATPase regulatory subunit 10	-	-	GO:0005886//plasma membrane
CL10989.Contig1_All	1.2458	1.8855	13.063	5.754	gi|106879643|emb|CAJ38405.1|	167.2	6e-40	embryo-specific protein 3 [Plantago major]	gi|106879642|emb|AM111349.1|	153	6e-34	Plantago major partial mRNA for embryo-specific protein 3 (ats3 gene)	--	--	--	--	--	--	--	--	--	--	--	--	--	--	GO:0009695//jasmonic acid biosynthetic process;GO:0009611//response to wounding	-	GO:0005886//plasma membrane;GO:0031225//anchored to membrane;GO:0005774//vacuolar membrane
CL10989.Contig3_All	1.1654	3.3419	13.7072	7.7572	gi|106879643|emb|CAJ38405.1|	169.1	2e-41	embryo-specific protein 3 [Plantago major]	gi|106879642|emb|AM111349.1|	155	5e-35	Plantago major partial mRNA for embryo-specific protein 3 (ats3 gene)	--	--	--	--	--	--	--	--	--	--	--	--	--	--	GO:0009695//jasmonic acid biosynthetic process;GO:0009611//response to wounding	-	GO:0005886//plasma membrane;GO:0031225//anchored to membrane;GO:0005774//vacuolar membrane
CL1099.Contig12_All	0.2539	0.4477	1.7339	1.7653	gi|224056887|ref|XP_002299073.1|	94.7	5e-18	predicted protein [Populus trichocarpa] >gi|222846331|gb|EEE83878.1| predicted protein [Populus trichocarpa]	gi|359494227|ref|XM_002274612.2|	135	2e-28	PREDICTED: Vitis vinifera RNA-binding KH domain-containing-like, transcript variant 1 (LOC100246386), mRNA	sp|Q0WLR1|QKIL1_ARATH	129	5e-30	KH domain-containing protein At4g26480 OS=Arabidopsis thaliana GN=At4g26480 PE=2 SV=1	YLR116w_1	62.8	2e-09	COG5176	Splicing factor (branch point binding protein)	K14945	3e-35	148	pop:POPTR_642696	protein quaking	-	GO:0003723//RNA binding	GO:0005634//nucleus
CL1099.Contig15_All	0.277	0.5043	1.4428	1.0367	gi|225462037|ref|XP_002274648.1|	94.7	1e-17	PREDICTED: KH domain-containing protein At5g56140 isoform 1 [Vitis vinifera] >gi|296089986|emb|CBI39805.3| unnamed protein product [Vitis vinifera]	gi|157954564|gb|AC210366.3|	385	1e-103	Solanum lycopersicum chromosome 7 clone C07HBa0309F18, complete sequence	sp|Q0WLR1|QKIL1_ARATH	161	3e-39	KH domain-containing protein At4g26480 OS=Arabidopsis thaliana GN=At4g26480 PE=2 SV=1	YLR116w_1	62.8	4e-09	COG5176	Splicing factor (branch point binding protein)	K14945	3e-45	182	vvi:100246386	protein quaking	-	GO:0003723//RNA binding	GO:0005739//mitochondrion
CL10990.Contig1_All	10.5163	38.9983	3.0119	11.6594	gi|157273672|gb|ABV27490.1|	476.9	3e-133	fasciclin-like arabinogalactan protein 19 [Gossypium hirsutum]	gi|338777049|gb|HQ731510.1|	216	4e-53	Pisum sativum fasciclin-like arabinogalactan 2 (FLA2) gene, complete cds	sp|Q9SU13|FLA2_ARATH	462	1e-130	Fasciclin-like arabinogalactan protein 2 OS=Arabidopsis thaliana GN=FLA2 PE=1 SV=1	YPO2725	79.7	1e-14	COG3501	Uncharacterized protein conserved in bacteria	K01115	4e-15	80.9	vcn:VOLCADRAFT_99471	phospholipase D [EC:3.1.4.4]	GO:0016132//brassinosteroid biosynthetic process;GO:0048767//root hair elongation;GO:0009651//response to salt stress;GO:0006084//acetyl-CoA metabolic process;GO:0006816//calcium ion transport;GO:0007030//Golgi organization;GO:0016126//sterol biosynthetic process	-	GO:0005774//vacuolar membrane;GO:0046658//anchored to plasma membrane
CL10998.Contig1_All	2.0729	1.917	7.7792	4.118	gi|225438452|ref|XP_002277212.1|	694.5	0	PREDICTED: serine/threonine-protein kinase SRPK2 [Vitis vinifera] >gi|296082557|emb|CBI21562.3| unnamed protein product [Vitis vinifera]	gi|225313971|dbj|AK327718.1|	468	1e-129	Solanum lycopersicum cDNA, clone: LEFL2036C24, HTC in fruit	sp|P51568|AFC3_ARATH	151	9e-37	Serine/threonine-protein kinase AFC3 OS=Arabidopsis thaliana GN=AFC3 PE=2 SV=2	CAC1728_1	57	9e-08	COG0515	Serine/threonine protein kinase	K08832	4e-133	473	zma:100381954	serine/threonine-protein kinase SRPK3 [EC:2.7.11.1]	GO:0006468//protein phosphorylation	GO:0004713//protein tyrosine kinase activity;GO:0004712//protein serine/threonine/tyrosine kinase activity;GO:0005524//ATP binding;GO:0004674//protein serine/threonine kinase activity	GO:0005634//nucleus
CL10998.Contig2_All	2.1214	3.9844	7.5213	9.6013	gi|225438452|ref|XP_002277212.1|	736.1	0	PREDICTED: serine/threonine-protein kinase SRPK2 [Vitis vinifera] >gi|296082557|emb|CBI21562.3| unnamed protein product [Vitis vinifera]	gi|225313971|dbj|AK327718.1|	603	1e-169	Solanum lycopersicum cDNA, clone: LEFL2036C24, HTC in fruit	sp|P51568|AFC3_ARATH	160	3e-39	Serine/threonine-protein kinase AFC3 OS=Arabidopsis thaliana GN=AFC3 PE=2 SV=2	CAC1728_1	57	1e-07	COG0515	Serine/threonine protein kinase	K08832	8e-138	489	zma:100285074	serine/threonine-protein kinase SRPK3 [EC:2.7.11.1]	GO:0006468//protein phosphorylation	GO:0004713//protein tyrosine kinase activity;GO:0004712//protein serine/threonine/tyrosine kinase activity;GO:0005524//ATP binding;GO:0004674//protein serine/threonine kinase activity	GO:0005634//nucleus
CL110.Contig5_All	1.8095	1.4085	3.8835	2.994	gi|147851991|emb|CAN79067.1|	373.2	2e-102	hypothetical protein VITISV_043720 [Vitis vinifera]	gi|147851990|emb|AM463548.2|	200	2e-48	Vitis vinifera contig VV78X174649.6, whole genome shotgun sequence	sp|O64425|RMA1_ARATH	116	2e-26	E3 ubiquitin-protein ligase RMA1 OS=Arabidopsis thaliana GN=RMA1 PE=1 SV=1	SPBC17A3.10	59.7	6e-09	COG5574	RING-finger-containing E3 ubiquitin ligase	K10666	5e-94	342	rcu:RCOM_1593560	E3 ubiquitin-protein ligase RNF5 [EC:6.3.2.19]	-	GO:0008270//zinc ion binding	GO:0005634//nucleus
CL11000.Contig1_All	4.6913	2.3291	9.7908	6.5235	gi|224119508|ref|XP_002331178.1|	907.5	0	predicted protein [Populus trichocarpa] >gi|222873299|gb|EEF10430.1| predicted protein [Populus trichocarpa]	gi|225314914|dbj|AK321263.1|	650	0	Solanum lycopersicum cDNA, clone: LEFL1022BE03, HTC in leaf	sp|Q9SYG7|AL7B4_ARATH	858	0	Aldehyde dehydrogenase family 7 member B4 OS=Arabidopsis thaliana GN=ALDH7B4 PE=2 SV=3	TVN1054	482	9e-136	COG1012	NAD-dependent aldehyde dehydrogenases	K14085	0	907	pop:POPTR_745820	aldehyde dehydrogenase family 7 member A1 [EC:1.2.1.31 1.2.1.8 1.2.1.3]	GO:0055114//oxidation-reduction process;GO:0009651//response to salt stress;GO:0009269//response to desiccation;GO:0009743//response to carbohydrate stimulus;GO:0015996//chlorophyll catabolic process;GO:0009733//response to auxin stimulus;GO:0009737//response to abscisic acid stimulus;GO:0000303//response to superoxide;GO:0009873//ethylene mediated signaling pathway	GO:0004028//3-chloroallyl aldehyde dehydrogenase activity	GO:0005829//cytosol
CL11000.Contig2_All	3.8909	2.1748	8.2481	6.597	gi|224119508|ref|XP_002331178.1|	904	0	predicted protein [Populus trichocarpa] >gi|222873299|gb|EEF10430.1| predicted protein [Populus trichocarpa]	gi|225314914|dbj|AK321263.1|	654	0	Solanum lycopersicum cDNA, clone: LEFL1022BE03, HTC in leaf	sp|Q9SYG7|AL7B4_ARATH	852	0	Aldehyde dehydrogenase family 7 member B4 OS=Arabidopsis thaliana GN=ALDH7B4 PE=2 SV=3	TVN1054	483	4e-136	COG1012	NAD-dependent aldehyde dehydrogenases	K14085	0	904	pop:POPTR_745820	aldehyde dehydrogenase family 7 member A1 [EC:1.2.1.31 1.2.1.8 1.2.1.3]	GO:0055114//oxidation-reduction process;GO:0009651//response to salt stress;GO:0009269//response to desiccation;GO:0009743//response to carbohydrate stimulus;GO:0015996//chlorophyll catabolic process;GO:0009733//response to auxin stimulus;GO:0009737//response to abscisic acid stimulus;GO:0000303//response to superoxide;GO:0009873//ethylene mediated signaling pathway	GO:0004028//3-chloroallyl aldehyde dehydrogenase activity	GO:0005829//cytosol
CL11000.Contig3_All	6.1625	6.7051	16.1459	15.1542	gi|224119508|ref|XP_002331178.1|	914.5	0	predicted protein [Populus trichocarpa] >gi|222873299|gb|EEF10430.1| predicted protein [Populus trichocarpa]	gi|225314914|dbj|AK321263.1|	698	0	Solanum lycopersicum cDNA, clone: LEFL1022BE03, HTC in leaf	sp|Q9SYG7|AL7B4_ARATH	860	0	Aldehyde dehydrogenase family 7 member B4 OS=Arabidopsis thaliana GN=ALDH7B4 PE=2 SV=3	TVN1054	486	4e-137	COG1012	NAD-dependent aldehyde dehydrogenases	K14085	0	914	pop:POPTR_745820	aldehyde dehydrogenase family 7 member A1 [EC:1.2.1.31 1.2.1.8 1.2.1.3]	GO:0055114//oxidation-reduction process;GO:0009651//response to salt stress;GO:0009269//response to desiccation;GO:0009743//response to carbohydrate stimulus;GO:0015996//chlorophyll catabolic process;GO:0009733//response to auxin stimulus;GO:0009737//response to abscisic acid stimulus;GO:0000303//response to superoxide;GO:0009873//ethylene mediated signaling pathway	GO:0004028//3-chloroallyl aldehyde dehydrogenase activity	GO:0005829//cytosol
CL11000.Contig6_All	5.6773	10.0482	14.5856	23.4459	gi|224119508|ref|XP_002331178.1|	287.7	6e-77	predicted protein [Populus trichocarpa] >gi|222873299|gb|EEF10430.1| predicted protein [Populus trichocarpa]	gi|225321290|dbj|AK325501.1|	331	4e-88	Solanum lycopersicum cDNA, clone: LEFL1097BB10, HTC in leaf	sp|Q9ZPB7|AL7A1_MALDO	273	7e-74	Aldehyde dehydrogenase family 7 member A1 OS=Malus domestica PE=1 SV=3	TVN1054	183	2e-46	COG1012	NAD-dependent aldehyde dehydrogenases	K14085	7e-78	287	pop:POPTR_745820	aldehyde dehydrogenase family 7 member A1 [EC:1.2.1.31 1.2.1.8 1.2.1.3]	GO:0009737//response to abscisic acid stimulus;GO:0009269//response to desiccation;GO:0009651//response to salt stress;GO:0055114//oxidation-reduction process	GO:0004029//aldehyde dehydrogenase (NAD) activity	-
CL11011.Contig1_All	2.0777	4.4132	11.9272	11.103	gi|255546773|ref|XP_002514445.1|	131.3	2e-29	phospholipid-transporting atpase, putative [Ricinus communis] >gi|223546441|gb|EEF47941.1| phospholipid-transporting atpase, putative [Ricinus communis]	--	--	--	--	sp|P98204|ALA1_ARATH	75.5	5e-14	Phospholipid-transporting ATPase 1 OS=Arabidopsis thaliana GN=ALA1 PE=1 SV=1	--	--	--	--	--	--	--	--	--	--	GO:0010363//regulation of plant-type hypersensitive response;GO:0006612//protein targeting to membrane;GO:0009963//positive regulation of flavonoid biosynthetic process	GO:0005515//protein binding;GO:0016820//hydrolase activity, acting on acid anhydrides, catalyzing transmembrane movement of substances;GO:0022892;GO:0043492//ATPase activity, coupled to movement of substances	GO:0005886//plasma membrane
CL11011.Contig3_All	2.3656	7.4641	14.2893	15.3016	gi|255546773|ref|XP_002514445.1|	33.5	0	phospholipid-transporting atpase, putative [Ricinus communis] >gi|223546441|gb|EEF47941.1| phospholipid-transporting atpase, putative [Ricinus communis]	gi|147787267|emb|AM428662.2|	174	3e-40	Vitis vinifera contig VV78X149446.21, whole genome shotgun sequence	sp|P98204|ALA1_ARATH	846	0	Phospholipid-transporting ATPase 1 OS=Arabidopsis thaliana GN=ALA1 PE=1 SV=1	YAL026c	293	7e-79	COG0474	Cation transport ATPase	K14802	0	710	osa:4324268	phospholipid-transporting ATPase [EC:3.6.3.1]	GO:0010363//regulation of plant-type hypersensitive response;GO:0015914//phospholipid transport;GO:0006612//protein targeting to membrane;GO:0006754//ATP biosynthetic process;GO:0006812//cation transport;GO:0009963//positive regulation of flavonoid biosynthetic process	GO:0005515//protein binding;GO:0000287//magnesium ion binding;GO:0004012//phospholipid-translocating ATPase activity;GO:0015662//ATPase activity, coupled to transmembrane movement of ions, phosphorylative mechanism;GO:0005524//ATP binding	GO:0016021//integral to membrane;GO:0005886//plasma membrane
CL11022.Contig1_All	0.0738	2.0345	4.6258	7.5792	gi|224116832|ref|XP_002317405.1|	135.6	4e-92	predicted protein [Populus trichocarpa] >gi|222860470|gb|EEE98017.1| predicted protein [Populus trichocarpa]	gi|189409183|gb|AC226506.1|	85.7	1e-13	Solanum lycopersicum chromosome 2 clone C02HBa0111M05, complete sequence	sp|C0LGP4|Y3475_ARATH	145	5e-52	Probable LRR receptor-like serine/threonine-protein kinase At3g47570 OS=Arabidopsis thaliana GN=At3g47570 PE=1 SV=1	BH2504_1	65.5	7e-15	COG0515	Serine/threonine protein kinase	K13428	4e-47	141	aly:ARALYDRAFT_488953	LRR receptor-like serine/threonine-protein kinase EFR [EC:2.7.11.1]	GO:0006468//protein phosphorylation;GO:0055114//oxidation-reduction process	GO:0005524//ATP binding;GO:0032440//2-alkenal reductase [NAD(P)] activity;GO:0004674//protein serine/threonine kinase activity	GO:0016021//integral to membrane
CL11022.Contig2_All	0.061	3.5228	3.9851	8.9556	gi|224116832|ref|XP_002317405.1|	433.7	3e-120	predicted protein [Populus trichocarpa] >gi|222860470|gb|EEE98017.1| predicted protein [Populus trichocarpa]	gi|189409183|gb|AC226506.1|	85.7	1e-13	Solanum lycopersicum chromosome 2 clone C02HBa0111M05, complete sequence	sp|C0LGP4|Y3475_ARATH	283	3e-76	Probable LRR receptor-like serine/threonine-protein kinase At3g47570 OS=Arabidopsis thaliana GN=At3g47570 PE=1 SV=1	BH2504_1	99.4	2e-20	COG0515	Serine/threonine protein kinase	K13428	4e-68	257	aly:ARALYDRAFT_488953	LRR receptor-like serine/threonine-protein kinase EFR [EC:2.7.11.1]	GO:0016310//phosphorylation	GO:0016491//oxidoreductase activity;GO:0004672//protein kinase activity;GO:0000166//nucleotide binding	GO:0016020//membrane
CL11034.Contig1_All	180.988	42.7578	56.541	11.8757	gi|147811185|emb|CAN63475.1|	245	1e-63	hypothetical protein VITISV_016798 [Vitis vinifera]	gi|225437540|ref|XM_002275827.1|	137	3e-29	PREDICTED: Vitis vinifera universal stress protein A-like protein (LOC100265889), mRNA	sp|Q8LGG8|USPAL_ARATH	63.5	2e-10	Universal stress protein A-like protein OS=Arabidopsis thaliana GN=At3g01520 PE=1 SV=2	MK0142	55.8	1e-07	COG0589	Universal stress protein UspA and related nucleotide-binding proteins	--	--	--	--	--	GO:0006950//response to stress;GO:0002238//response to molecule of fungal origin	-	GO:0005773//vacuole;GO:0005634//nucleus
CL11040.Contig1_All	234.752	167.75	9.999	18.7923	gi|312282041|dbj|BAJ33886.1|	582.8	3e-165	unnamed protein product [Thellungiella halophila]	gi|225315308|dbj|AK321461.1|	589	1e-165	Solanum lycopersicum cDNA, clone: LEFL1024DH10, HTC in leaf	sp|Q9SA52|CP41B_ARATH	579	9e-166	Chloroplast stem-loop binding protein of 41 kDa b, chloroplastic OS=Arabidopsis thaliana GN=CSP41B PE=1 SV=1	FN1299	105	2e-22	COG0451	Nucleoside-diphosphate-sugar epimerases	K00224	4e-06	50.8	ath:AT1G75280	[EC:1.3.1.-]	GO:0010182//sugar mediated signaling pathway;GO:0009793//embryo development ending in seed dormancy;GO:0009686//gibberellin biosynthetic process;GO:0009697//salicylic acid biosynthetic process;GO:0009965//leaf morphogenesis;GO:0016117//carotenoid biosynthetic process;GO:0009853//photorespiration;GO:0010114//response to red light;GO:0010363//regulation of plant-type hypersensitive response;GO:0010…	GO:0003824//catalytic activity;GO:0045735//nutrient reservoir activity;GO:0010297//heteropolysaccharide binding;GO:0000166//nucleotide binding;GO:0050662//coenzyme binding;GO:0005515//protein binding;GO:0003723//RNA binding	GO:0005777//peroxisome;GO:0010319//stromule;GO:0009506//plasmodesma;GO:0009941//chloroplast envelope;GO:0010287//plastoglobule;GO:0005794//Golgi apparatus;GO:0005773//vacuole;GO:0005840//ribosome;GO:0048046//apoplast;GO:0016020//membrane
CL11040.Contig2_All	224.186	196.247	15.822	25.7076	gi|312282041|dbj|BAJ33886.1|	667.5	0	unnamed protein product [Thellungiella halophila]	gi|225315308|dbj|AK321461.1|	644	0	Solanum lycopersicum cDNA, clone: LEFL1024DH10, HTC in leaf	sp|Q9SA52|CP41B_ARATH	665	0	Chloroplast stem-loop binding protein of 41 kDa b, chloroplastic OS=Arabidopsis thaliana GN=CSP41B PE=1 SV=1	FN1299	114	4e-25	COG0451	Nucleoside-diphosphate-sugar epimerases	--	--	--	--	--	GO:0010182//sugar mediated signaling pathway;GO:0009793//embryo development ending in seed dormancy;GO:0009686//gibberellin biosynthetic process;GO:0009697//salicylic acid biosynthetic process;GO:0009965//leaf morphogenesis;GO:0016117//carotenoid biosynthetic process;GO:0009853//photorespiration;GO:0010114//response to red light;GO:0010363//regulation of plant-type hypersensitive response;GO:0010…	GO:0003824//catalytic activity;GO:0045735//nutrient reservoir activity;GO:0010297//heteropolysaccharide binding;GO:0000166//nucleotide binding;GO:0050662//coenzyme binding;GO:0005515//protein binding;GO:0003723//RNA binding	GO:0005777//peroxisome;GO:0010319//stromule;GO:0009506//plasmodesma;GO:0009941//chloroplast envelope;GO:0010287//plastoglobule;GO:0005794//Golgi apparatus;GO:0005773//vacuole;GO:0005840//ribosome;GO:0048046//apoplast;GO:0016020//membrane
CL11049.Contig3_All	19.4491	12.6604	5.183	5.9025	gi|224079329|ref|XP_002305823.1|	398.3	1e-109	predicted protein [Populus trichocarpa] >gi|222848787|gb|EEE86334.1| predicted protein [Populus trichocarpa]	gi|225452073|ref|XM_002283994.1|	319	4e-84	PREDICTED: Vitis vinifera chloroplastic group IIB intron splicing facilitator CRS2, chloroplastic-like (LOC100248112), mRNA	sp|Q9LF14|CRS2B_ARATH	339	2e-93	Chloroplastic group IIB intron splicing facilitator CRS2-B, chloroplastic OS=Arabidopsis thaliana GN=CRS2B PE=2 SV=1	CAC3217	149	1e-35	COG0193	Peptidyl-tRNA hydrolase	K01056	5e-91	333	sbi:SORBI_03g007130	peptidyl-tRNA hydrolase, PTH1 family [EC:3.1.1.29]	GO:0006412//translation;GO:0016556//mRNA modification;GO:0006783//heme biosynthetic process;GO:0009965//leaf morphogenesis;GO:0008380//RNA splicing;GO:0030154//cell differentiation;GO:0006397//mRNA processing	GO:0004045//aminoacyl-tRNA hydrolase activity	GO:0009570//chloroplast stroma;GO:0030529//ribonucleoprotein complex
CL1105.Contig1_All	6.5535	8.6475	1.7985	3.8742	gi|225433375|ref|XP_002285608.1|	980.7	0	PREDICTED: chaperonin CPN60-2, mitochondrial isoform 1 [Vitis vinifera] >gi|297741894|emb|CBI33329.3| unnamed protein product [Vitis vinifera]	gi|24637538|gb|AF489695.1|	979	0	Prunus dulcis heat shock protein 60 (HSP60) mRNA, partial cds	sp|Q05046|CH62_CUCMA	975	0	Chaperonin CPN60-2, mitochondrial OS=Cucurbita maxima GN=CPN60-2 PE=1 SV=1	SMa0744	672	0	COG0459	Chaperonin GroEL (HSP60 family)	K04077	0	980	vvi:100244356	chaperonin GroEL	GO:0042026//protein refolding;GO:0034976//response to endoplasmic reticulum stress;GO:0006626//protein targeting to mitochondrion;GO:0009408//response to heat;GO:0051131//chaperone-mediated protein complex assembly;GO:0046686//response to cadmium ion;GO:0009644//response to high light intensity;GO:0042542//response to hydrogen peroxide	GO:0005507//copper ion binding;GO:0005524//ATP binding;GO:0051082//unfolded protein binding	GO:0005774//vacuolar membrane;GO:0005759//mitochondrial matrix;GO:0009507//chloroplast;GO:0022626//cytosolic ribosome;GO:0005794//Golgi apparatus;GO:0005886//plasma membrane
CL11060.Contig2_All	5.1876	8.6814	10.4186	4.1437	gi|388523017|gb|AFK49570.1|	65.5	2e-10	unknown [Lotus japonicus]	--	--	--	--	--	--	--	--	--	--	--	--	--	K15190	7e-11	63.5	vvi:100261137	7SK snRNA methylphosphate capping enzyme [EC:2.1.1.-]	GO:0009640//photomorphogenesis;GO:0010388//cullin deneddylation;GO:0016567//protein ubiquitination;GO:0000085//G2 phase of mitotic cell cycle;GO:0016579//protein deubiquitination;GO:0045893//positive regulation of transcription, DNA-dependent;GO:0016571//histone methylation	GO:0008276//protein methyltransferase activity	GO:0005737//cytoplasm
CL1107.Contig14_All	1.4472	2.8447	3.3413	5.7351	gi|359473713|ref|XP_002266306.2|	1055.8	0	PREDICTED: cyclin-dependent kinase G-2-like [Vitis vinifera]	gi|359473712|ref|XM_002266270.2|	837	0	PREDICTED: Vitis vinifera cyclin-dependent kinase G-2-like (LOC100246062), mRNA	sp|Q7XUF4|CDKG2_ORYSJ	740	0	Cyclin-dependent kinase G-2 OS=Oryza sativa subsp. japonica GN=CDKG-2 PE=2 SV=2	ECU02g1450	196	4e-49	COG0515	Serine/threonine protein kinase	K08818	0	1050	vvi:100246062	cell division cycle 2-like [EC:2.7.11.22]	GO:0009888//tissue development;GO:0006468//protein phosphorylation;GO:0033044//regulation of chromosome organization;GO:0009887//organ morphogenesis;GO:0000956//nuclear-transcribed mRNA catabolic process;GO:0010638//positive regulation of organelle organization	GO:0004674//protein serine/threonine kinase activity;GO:0005524//ATP binding;GO:0005515//protein binding	GO:0005829//cytosol;GO:0005634//nucleus
CL1107.Contig20_All	0.6976	0.9355	1.8746	2.5457	gi|255547862|ref|XP_002514988.1|	204.9	3e-51	cdk10/11, putative [Ricinus communis] >gi|223546039|gb|EEF47542.1| cdk10/11, putative [Ricinus communis]	gi|160955981|emb|CU225651.1|	228	1e-56	Populus EST from leave	sp|Q7XUF4|CDKG2_ORYSJ	164	2e-40	Cyclin-dependent kinase G-2 OS=Oryza sativa subsp. japonica GN=CDKG-2 PE=2 SV=2	--	--	--	--	--	K08818	3e-52	204	rcu:RCOM_1081710	cell division cycle 2-like [EC:2.7.11.22]	GO:0009888//tissue development;GO:0006468//protein phosphorylation;GO:0033044//regulation of chromosome organization;GO:0009887//organ morphogenesis;GO:0000956//nuclear-transcribed mRNA catabolic process;GO:0010638//positive regulation of organelle organization	GO:0008353//RNA polymerase II carboxy-terminal domain kinase activity;GO:0005524//ATP binding;GO:0005515//protein binding	GO:0005829//cytosol;GO:0005634//nucleus
CL11076.Contig1_All	8.9587	6.1243	0.3835	0.8741	gi|255538442|ref|XP_002510286.1|	997.3	0	amino acid transporter, putative [Ricinus communis] >gi|223550987|gb|EEF52473.1| amino acid transporter, putative [Ricinus communis]	gi|359492079|ref|XM_002284078.2|	821	0	PREDICTED: Vitis vinifera lysine histidine transporter-like 8 (LOC100248950), mRNA	sp|Q9SX98|LHTL8_ARATH	959	0	Lysine histidine transporter-like 8 OS=Arabidopsis thaliana GN=AATL1 PE=1 SV=1	YJR001w	68.2	5e-11	COG0814	Amino acid permeases	K15015	6e-15	81.3	vcn:VOLCADRAFT_66446	solute carrier family 32 (vesicular inhibitory amino acid transporter)	GO:0010075//regulation of meristem growth;GO:0006865//amino acid transport	GO:0015171//amino acid transmembrane transporter activity	GO:0005886//plasma membrane;GO:0016021//integral to membrane
CL11079.Contig1_All	2.9094	3.1556	0.8452	0.7257	gi|359479301|ref|XP_002266911.2|	329.7	2e-89	PREDICTED: scarecrow-like protein 3-like [Vitis vinifera] >gi|147775853|emb|CAN60488.1| hypothetical protein VITISV_027673 [Vitis vinifera]	gi|114795616|gb|DQ908349.1|	133	2e-28	Gossypium hirsutum clone LIB5327-014-A1-N1-G10_Gh410 microsatellite sequence	sp|Q9LPR8|SCL3_ARATH	281	2e-76	Scarecrow-like protein 3 OS=Arabidopsis thaliana GN=SCL3 PE=2 SV=1	--	--	--	--	--	K14494	3e-21	99.8	smo:SELMODRAFT_437369	DELLA protein	GO:0009739//response to gibberellin stimulus;GO:0006355//regulation of transcription, DNA-dependent	GO:0003700//sequence-specific DNA binding transcription factor activity;GO:0003677//DNA binding	GO:0005634//nucleus
CL11086.Contig2_All	11.0505	6.8354	2.6357	2.618	gi|225426098|ref|XP_002276929.1|	526.6	4e-148	PREDICTED: uncharacterized protein LOC100250094 [Vitis vinifera] >gi|297742264|emb|CBI34413.3| unnamed protein product [Vitis vinifera]	gi|225316137|dbj|AK322091.1|	345	9e-92	Solanum lycopersicum cDNA, clone: LEFL1033BA04, HTC in leaf	--	--	--	--	all3785	165	3e-40	COG1266	Predicted metal-dependent membrane protease	K07052	4e-149	526	vvi:100250094		GO:0009684//indoleacetic acid biosynthetic process;GO:0006508//proteolysis;GO:0006569//tryptophan catabolic process	GO:0004175//endopeptidase activity	GO:0005886//plasma membrane
CL11088.Contig1_All	6.6019	6.3965	1.6932	1.5299	gi|225425648|ref|XP_002272557.1|	357.8	1e-97	PREDICTED: methyltransferase-like protein 7A [Vitis vinifera] >gi|296086353|emb|CBI31942.3| unnamed protein product [Vitis vinifera]	gi|349730502|emb|FQ383137.1|	198	9e-48	Vitis vinifera clone SS0ABG30YG22	sp|O82427|SMT2_ORYSJ	52	6e-07	24-methylenesterol C-methyltransferase 2 OS=Oryza sativa subsp. japonica GN=Smt2-1 PE=2 SV=2	SMa0279	102	1e-21	COG0500	SAM-dependent methyltransferases	K08242	4e-07	54.3	sbi:SORBI_01g047930	24-methylenesterol C-methyltransferase [EC:2.1.1.143]	GO:0008152//metabolic process	GO:0008168//methyltransferase activity	GO:0009536//plastid
CL11094.Contig4_All	1.1972	0.448	4.4425	3.678	--	--	--	--	gi|123689621|emb|AM431407.1|	61.9	4e-07	Vitis vinifera contig VV78X066690.7, whole genome shotgun sequence	--	--	--	--	--	--	--	--	--	--	--	--	--	--	-	-	-
CL1110.Contig12_All	2.0024	5.2767	0.2464	0.3174	gi|194045466|gb|ACF33171.1|	107.5	5e-23	mannan synthase [Coffea canephora]	gi|194045465|gb|EU716311.1|	135	3e-29	Coffea canephora mannan synthase (ManS2) mRNA, complete cds	sp|Q9FNI7|CSLA2_ARATH	86.3	5e-18	Glucomannan 4-beta-mannosyltransferase 2 OS=Arabidopsis thaliana GN=CSLA2 PE=2 SV=1	--	--	--	--	--	K13680	3e-19	91.7	gmx:100788761	beta-mannan synthase [EC:2.4.1.32]	-	GO:0016760//cellulose synthase (UDP-forming) activity;GO:0051753//mannan synthase activity	GO:0005794//Golgi apparatus
CL1110.Contig2_All	1.7388	5.7459	0.4199	0.4368	gi|109628385|gb|ABG34548.1|	78.2	1e-100	cellulose synthase-like A2 [Pinus taeda]	gi|225315157|dbj|AK328307.1|	206	3e-50	Solanum lycopersicum cDNA, clone: LEFL2051L16, HTC in fruit	sp|Q9LQC9|CSLA3_ARATH	271	3e-89	Probable mannan synthase 3 OS=Arabidopsis thaliana GN=CSLA3 PE=2 SV=1	--	--	--	--	--	K13680	4e-92	336	rcu:RCOM_0381780	beta-mannan synthase [EC:2.4.1.32]	GO:0009617//response to bacterium;GO:0009294//DNA mediated transformation	GO:0016760//cellulose synthase (UDP-forming) activity;GO:0051753//mannan synthase activity	GO:0005794//Golgi apparatus
CL1110.Contig3_All	1.45	6.8347	0.4435	0.348	gi|109628385|gb|ABG34548.1|	312.4	0	cellulose synthase-like A2 [Pinus taeda]	gi|225315157|dbj|AK328307.1|	611	1e-171	Solanum lycopersicum cDNA, clone: LEFL2051L16, HTC in fruit	sp|Q9LQC9|CSLA3_ARATH	501	0	Probable mannan synthase 3 OS=Arabidopsis thaliana GN=CSLA3 PE=2 SV=1	AGl3021	99.8	2e-20	COG1215	Glycosyltransferases, probably involved in cell wall biogenesis	K13680	0	556	smo:SELMODRAFT_230176	beta-mannan synthase [EC:2.4.1.32]	GO:0009617//response to bacterium;GO:0009294//DNA mediated transformation	GO:0016759//cellulose synthase activity;GO:0051753//mannan synthase activity	GO:0005794//Golgi apparatus
CL1110.Contig4_All	1.9021	6.9798	0.7134	0.5512	gi|225441006|ref|XP_002283672.1|	982.6	0	PREDICTED: glucomannan 4-beta-mannosyltransferase 9 [Vitis vinifera]	gi|225315157|dbj|AK328307.1|	797	0	Solanum lycopersicum cDNA, clone: LEFL2051L16, HTC in fruit	sp|Q9LZR3|CSLA9_ARATH	910	0	Glucomannan 4-beta-mannosyltransferase 9 OS=Arabidopsis thaliana GN=CSLA9 PE=2 SV=1	AGl3021	99.8	1e-20	COG1215	Glycosyltransferases, probably involved in cell wall biogenesis	K13680	0	982	vvi:100259738	beta-mannan synthase [EC:2.4.1.32]	GO:0009651//response to salt stress;GO:0009294//DNA mediated transformation;GO:0009617//response to bacterium;GO:0006816//calcium ion transport;GO:0007030//Golgi organization;GO:0042546//cell wall biogenesis;GO:0009736//cytokinin mediated signaling pathway	GO:0051753//mannan synthase activity	GO:0005794//Golgi apparatus
CL1110.Contig6_All	5.7423	4.265	2.0714	0.3751	gi|194045466|gb|ACF33171.1|	332.8	2e-90	mannan synthase [Coffea canephora]	gi|257831428|gb|FJ997850.1|	180	1e-42	Capsicum annuum UPA15 mRNA, complete cds	sp|Q9FNI7|CSLA2_ARATH	276	1e-74	Glucomannan 4-beta-mannosyltransferase 2 OS=Arabidopsis thaliana GN=CSLA2 PE=2 SV=1	--	--	--	--	--	K13680	5e-80	295	gmx:100788761	beta-mannan synthase [EC:2.4.1.32]	-	GO:0016760//cellulose synthase (UDP-forming) activity;GO:0051753//mannan synthase activity	-
CL1110.Contig7_All	3.3899	8.341	1.4833	0.7307	gi|194045466|gb|ACF33171.1|	954.9	0	mannan synthase [Coffea canephora]	gi|194045465|gb|EU716311.1|	636	1e-179	Coffea canephora mannan synthase (ManS2) mRNA, complete cds	sp|Q9FNI7|CSLA2_ARATH	854	0	Glucomannan 4-beta-mannosyltransferase 2 OS=Arabidopsis thaliana GN=CSLA2 PE=2 SV=1	AGl3021	95.5	3e-19	COG1215	Glycosyltransferases, probably involved in cell wall biogenesis	K13680	0	884	vvi:100251616	beta-mannan synthase [EC:2.4.1.32]	-	GO:0016760//cellulose synthase (UDP-forming) activity;GO:0051753//mannan synthase activity	GO:0005794//Golgi apparatus
CL11107.Contig3_All	10.3916	2.3022	1.7051	0.951	gi|147860330|emb|CAN81862.1|	399.4	5e-110	hypothetical protein VITISV_033282 [Vitis vinifera]	gi|225444126|ref|XM_002267955.1|	153	5e-34	PREDICTED: Vitis vinifera fatty acid 2-hydroxylase-like (LOC100266188), mRNA	sp|O48916|FAH1_ARATH	346	2e-95	Fatty acid 2-hydroxylase 1 OS=Arabidopsis thaliana GN=FAH1 PE=1 SV=1	YMR272c_2	147	4e-35	COG3000	Sterol desaturase	--	--	--	--	--	GO:0006633//fatty acid biosynthetic process;GO:0000038//very long-chain fatty acid metabolic process;GO:0043069//negative regulation of programmed cell death;GO:0055114//oxidation-reduction process	GO:0080132//fatty acid alpha-hydroxylase activity;GO:0005506//iron ion binding	GO:0005783//endoplasmic reticulum
CL11111.Contig1_All	1.5017	1.3558	16.9421	3.1776	gi|302143694|emb|CBI22555.3|	869.4	0	unnamed protein product [Vitis vinifera]	gi|225316898|dbj|AK322652.1|	178	2e-41	Solanum lycopersicum cDNA, clone: LEFL1040BE08, HTC in leaf	sp|Q9SUQ3|Y4374_ARATH	713	0	Probable inactive receptor kinase At4g23740 OS=Arabidopsis thaliana GN=At4g23740 PE=1 SV=1	YAR019c	76.3	2e-13	COG0515	Serine/threonine protein kinase	K10576	2e-78	291	vvi:100250088	ubiquitin-conjugating enzyme E2 H [EC:6.3.2.19]	GO:0006468//protein phosphorylation;GO:0010075//regulation of meristem growth;GO:0007169//transmembrane receptor protein tyrosine kinase signaling pathway	GO:0004674//protein serine/threonine kinase activity;GO:0005524//ATP binding	GO:0016021//integral to membrane;GO:0005886//plasma membrane
CL11115.Contig1_All	1.802	2.1332	9.9052	4.9122	gi|356528011|ref|XP_003532599.1|	133.3	6e-30	PREDICTED: KH domain-containing protein At4g18375-like [Glycine max]	gi|356557592|ref|XM_003547052.1|	93.7	3e-16	PREDICTED: Glycine max KH domain-containing protein At4g18375-like (LOC100782496), mRNA	sp|P58223|Y4837_ARATH	52.4	4e-07	KH domain-containing protein At4g18375 OS=Arabidopsis thaliana GN=At4g18375 PE=2 SV=1	--	--	--	--	--	K13162	6e-31	133	gmx:100786076	poly(rC)-binding protein 2/3/4	GO:0006397//mRNA processing;GO:0010093//specification of floral organ identity	GO:0003723//RNA binding	GO:0030529//ribonucleoprotein complex;GO:0005634//nucleus
CL11115.Contig2_All	1.0758	1.2018	9.6106	3.7889	gi|356528011|ref|XP_003532599.1|	66.6	4e-10	PREDICTED: KH domain-containing protein At4g18375-like [Glycine max]	--	--	--	--	--	--	--	--	--	--	--	--	--	K13162	4e-11	66.6	gmx:100786076	poly(rC)-binding protein 2/3/4	-	GO:0003723//RNA binding	GO:0030529//ribonucleoprotein complex
CL11118.Contig1_All	0.2082	2.0255	8.3518	4.949	--	--	--	--	--	--	--	--	--	--	--	--	--	--	--	--	--	--	--	--	--	--	-	-	-
CL11118.Contig2_All	0.8194	1.5944	4.8976	4.6193	gi|356503942|ref|XP_003520758.1|	83.6	1e-15	PREDICTED: flowering time control protein FCA-like [Glycine max]	gi|356503941|ref|XM_003520710.1|	63.9	2e-07	PREDICTED: Glycine max flowering time control protein FCA-like (LOC100795107), mRNA	sp|O04425|FCA_ARATH	63.2	9e-11	Flowering time control protein FCA OS=Arabidopsis thaliana GN=FCA PE=1 SV=2	--	--	--	--	--	K12821	4e-06	49.3	pop:POPTR_829855	pre-mRNA-processing factor 40	GO:0009909//regulation of flower development	GO:0003723//RNA binding	-
CL11118.Contig4_All	0.5843	1.1661	6.4307	3.6043	gi|218201679|gb|EEC84106.1|	34.7	6e-07	hypothetical protein OsI_30426 [Oryza sativa Indica Group]	gi|359480179|ref|XM_002277846.2|	60	9e-06	PREDICTED: Vitis vinifera probable WRKY transcription factor 23-like (LOC100264006), mRNA	--	--	--	--	--	--	--	--	--	--	--	--	--	--	-	-	-
CL11119.Contig1_All	0.4333	0.0703	2.3817	1.4764	gi|297737923|emb|CBI27124.3|	233	4e-60	unnamed protein product [Vitis vinifera]	gi|224111783|ref|XM_002315941.1|	63.9	2e-07	Populus trichocarpa predicted protein, mRNA	--	--	--	--	--	--	--	--	--	--	--	--	--	--	-	GO:0005488//binding	-
CL11119.Contig2_All	0.3931	0.0637	6.2243	1.5264	gi|224111784|ref|XP_002315977.1|	349.4	1e-94	predicted protein [Populus trichocarpa] >gi|222865017|gb|EEF02148.1| predicted protein [Populus trichocarpa]	gi|224111783|ref|XM_002315941.1|	63.9	6e-07	Populus trichocarpa predicted protein, mRNA	--	--	--	--	--	--	--	--	--	--	--	--	--	--	-	GO:0005488//binding	-
CL1112.Contig3_All	4.4626	0.8141	10.4736	2.1976	gi|225459752|ref|XP_002285899.1|	213.8	2e-54	PREDICTED: uncharacterized protein LOC100247165 [Vitis vinifera]	gi|147767649|emb|AM425954.2|	101	1e-18	Vitis vinifera contig VV78X232329.16, whole genome shotgun sequence	--	--	--	--	--	--	--	--	--	--	--	--	--	--	-	GO:0003824//catalytic activity	GO:0005739//mitochondrion
CL1112.Contig4_All	3.2539	0.2435	7.1737	1.0579	gi|225459752|ref|XP_002285899.1|	213.8	3e-54	PREDICTED: uncharacterized protein LOC100247165 [Vitis vinifera]	gi|147767649|emb|AM425954.2|	99.6	6e-18	Vitis vinifera contig VV78X232329.16, whole genome shotgun sequence	--	--	--	--	--	--	--	--	--	--	--	--	--	--	-	GO:0003824//catalytic activity	GO:0005739//mitochondrion
CL1112.Contig5_All	2.6971	0.1426	5.8302	1.1151	gi|225459752|ref|XP_002285899.1|	213.8	3e-54	PREDICTED: uncharacterized protein LOC100247165 [Vitis vinifera]	gi|147767649|emb|AM425954.2|	99.6	6e-18	Vitis vinifera contig VV78X232329.16, whole genome shotgun sequence	--	--	--	--	--	--	--	--	--	--	--	--	--	--	-	GO:0003824//catalytic activity	GO:0005739//mitochondrion
CL11123.Contig1_All	25.9832	34.3428	2.2217	5.2759	gi|359475350|ref|XP_002282482.2|	429.9	9e-119	PREDICTED: uncharacterized protein At4g06744-like [Vitis vinifera]	--	--	--	--	sp|Q8W3M4|Y4744_ARATH	273	5e-73	Uncharacterized protein At4g06744 OS=Arabidopsis thaliana GN=At4g06744 PE=2 SV=1	XF0818	102	2e-21	COG2730	Endoglucanase	K13420	4e-29	128	ath:AT5G46330	LRR receptor-like serine/threonine-protein kinase FLS2 [EC:2.7.11.1]	GO:0006995//cellular response to nitrogen starvation	-	GO:0009507//chloroplast
CL11123.Contig2_All	67.3657	47.5825	5.6205	6.1056	gi|359475350|ref|XP_002282482.2|	575.9	8e-163	PREDICTED: uncharacterized protein At4g06744-like [Vitis vinifera]	gi|332189094|gb|CP002684.1|	61.9	2e-06	Arabidopsis thaliana chromosome 1, complete sequence	sp|Q8W3M4|Y4744_ARATH	299	5e-81	Uncharacterized protein At4g06744 OS=Arabidopsis thaliana GN=At4g06744 PE=2 SV=1	XF0818	148	4e-35	COG2730	Endoglucanase	K01115	7e-40	164	vcn:VOLCADRAFT_99471	phospholipase D [EC:3.1.4.4]	GO:0009987//cellular process	-	GO:0009507//chloroplast
CL11129.Contig1_All	4.7678	5.1347	17.235	38.2434	gi|225458569|ref|XP_002284585.1|	271.9	8e-72	PREDICTED: probable carboxylesterase 2-like [Vitis vinifera]	gi|357475440|ref|XM_003607958.1|	61.9	1e-06	Medicago truncatula Gibberellin receptor GID1 (MTR_4g086470) mRNA, complete cds	sp|Q9SMM9|CXE13_ARATH	194	6e-50	Probable carboxylesterase 13 OS=Arabidopsis thaliana GN=CXE13 PE=2 SV=1	Rv1399c	91.3	2e-18	COG0657	Esterase/lipase	K13258	4e-44	176	gmx:547489	2-hydroxyisoflavanone dehydratase [EC:4.2.1.105]	-	-	-
CL11130.Contig1_All	0.4097	1.1958	2.3467	2.8333	gi|255539154|ref|XP_002510642.1|	174.5	1e-42	conserved hypothetical protein [Ricinus communis] >gi|223551343|gb|EEF52829.1| conserved hypothetical protein [Ricinus communis]	--	--	--	--	--	--	--	--	--	--	--	--	--	--	--	--	--	--	-	-	-
CL11130.Contig2_All	1.5632	1.5502	3.877	11.606	gi|224085998|ref|XP_002307771.1|	186	7e-46	predicted protein [Populus trichocarpa] >gi|222857220|gb|EEE94767.1| predicted protein [Populus trichocarpa]	--	--	--	--	--	--	--	--	--	--	--	--	--	--	--	--	--	--	-	-	-
CL1114.Contig1_All	3.2227	5.0245	1.4526	1.1446	gi|147790869|emb|CAN77236.1|	279.6	3e-74	hypothetical protein VITISV_024209 [Vitis vinifera]	gi|255578867|ref|XM_002530242.1|	63.9	2e-07	Ricinus communis protein binding protein, putative, mRNA	--	--	--	--	--	--	--	--	--	--	--	--	--	--	-	-	-
CL1114.Contig6_All	1.9064	3.3123	0.4469	1.4244	gi|147790869|emb|CAN77236.1|	269.2	3e-71	hypothetical protein VITISV_024209 [Vitis vinifera]	gi|255578867|ref|XM_002530242.1|	63.9	2e-07	Ricinus communis protein binding protein, putative, mRNA	--	--	--	--	--	--	--	--	--	--	--	--	--	--	-	-	-
CL11148.Contig1_All	8.186	11.4356	37.0054	29.5658	gi|224128087|ref|XP_002329078.1|	67.4	2e-10	predicted protein [Populus trichocarpa] >gi|118484386|gb|ABK94070.1| unknown [Populus trichocarpa] >gi|222869747|gb|EEF06878.1| predicted protein [Populus trichocarpa]	gi|356542974|ref|XM_003539891.1|	81.8	1e-12	PREDICTED: Glycine max probable protein phosphatase 2C 58-like (LOC100819846), mRNA	sp|Q9LDA7|P2C39_ARATH	95.5	3e-20	Probable protein phosphatase 2C 39 OS=Arabidopsis thaliana GN=At3g15260 PE=2 SV=1	--	--	--	--	--	K14497	2e-07	54.7	zma:100282657	protein phosphatase 2C [EC:3.1.3.16]	GO:0008152//metabolic process	GO:0004722//protein serine/threonine phosphatase activity	-
CL11148.Contig3_All	18.0058	16.0753	55.4205	43.3698	gi|75163673|sp|Q93YW5.1|P2C58_ARATH	160.6	1e-38	RecName: Full=Probable protein phosphatase 2C 58; Short=AtPP2C58	gi|356542974|ref|XM_003539891.1|	81.8	8e-13	PREDICTED: Glycine max probable protein phosphatase 2C 58-like (LOC100819846), mRNA	sp|Q93YW5|P2C58_ARATH	160	6e-40	Probable protein phosphatase 2C 58 OS=Arabidopsis thaliana GN=At4g28400 PE=1 SV=1	SPCC4F11.02	74.7	1e-13	COG0631	Serine/threonine protein phosphatase	K01090	1e-14	77.8	sbi:SORBI_01g038410	protein phosphatase [EC:3.1.3.16]	GO:0008152//metabolic process	GO:0004722//protein serine/threonine phosphatase activity	-
CL11148.Contig4_All	7.7506	10.1063	29.6776	20.4493	gi|255553671|ref|XP_002517876.1|	70.1	2e-78	protein phosphatase 2c, putative [Ricinus communis] >gi|223542858|gb|EEF44394.1| protein phosphatase 2c, putative [Ricinus communis]	gi|359485202|ref|XM_002275854.2|	178	7e-42	PREDICTED: Vitis vinifera probable protein phosphatase 2C 58-like (LOC100247283), mRNA	sp|Q93YW5|P2C58_ARATH	229	1e-77	Probable protein phosphatase 2C 58 OS=Arabidopsis thaliana GN=At4g28400 PE=1 SV=1	SPAC2G11.07c	104	3e-22	COG0631	Serine/threonine protein phosphatase	K01090	1e-25	103	sbi:SORBI_01g038410	protein phosphatase [EC:3.1.3.16]	GO:0006569//tryptophan catabolic process;GO:0009684//indoleacetic acid biosynthetic process	GO:0004722//protein serine/threonine phosphatase activity	-
CL11148.Contig5_All	15.2462	13.822	48.7104	33.8493	gi|255553671|ref|XP_002517876.1|	309.7	4e-83	protein phosphatase 2c, putative [Ricinus communis] >gi|223542858|gb|EEF44394.1| protein phosphatase 2c, putative [Ricinus communis]	gi|359485202|ref|XM_002275854.2|	178	7e-42	PREDICTED: Vitis vinifera probable protein phosphatase 2C 58-like (LOC100247283), mRNA	sp|Q93YW5|P2C58_ARATH	302	2e-82	Probable protein phosphatase 2C 58 OS=Arabidopsis thaliana GN=At4g28400 PE=1 SV=1	SPAC2G11.07c	108	1e-23	COG0631	Serine/threonine protein phosphatase	K01090	4e-30	130	sbi:SORBI_01g038410	protein phosphatase [EC:3.1.3.16]	GO:0006569//tryptophan catabolic process;GO:0009684//indoleacetic acid biosynthetic process	GO:0004722//protein serine/threonine phosphatase activity	-
CL11148.Contig6_All	7.7736	9.6311	35.247	24.3762	gi|255553671|ref|XP_002517876.1|	70.1	7e-11	protein phosphatase 2c, putative [Ricinus communis] >gi|223542858|gb|EEF44394.1| protein phosphatase 2c, putative [Ricinus communis]	gi|359485202|ref|XM_002275854.2|	178	8e-42	PREDICTED: Vitis vinifera probable protein phosphatase 2C 58-like (LOC100247283), mRNA	sp|Q93YW5|P2C58_ARATH	229	2e-60	Probable protein phosphatase 2C 58 OS=Arabidopsis thaliana GN=At4g28400 PE=1 SV=1	SPAC2G11.07c	104	3e-22	COG0631	Serine/threonine protein phosphatase	K14497	7e-22	103	gmx:100776356	protein phosphatase 2C [EC:3.1.3.16]	GO:0006569//tryptophan catabolic process;GO:0009684//indoleacetic acid biosynthetic process	GO:0004722//protein serine/threonine phosphatase activity	-
CL11148.Contig8_All	20.7452	21.0308	72.8467	50.2979	gi|255553671|ref|XP_002517876.1|	404.1	1e-111	protein phosphatase 2c, putative [Ricinus communis] >gi|223542858|gb|EEF44394.1| protein phosphatase 2c, putative [Ricinus communis]	gi|359485202|ref|XM_002275854.2|	200	2e-48	PREDICTED: Vitis vinifera probable protein phosphatase 2C 58-like (LOC100247283), mRNA	sp|Q93YW5|P2C58_ARATH	394	4e-110	Probable protein phosphatase 2C 58 OS=Arabidopsis thaliana GN=At4g28400 PE=1 SV=1	SPCC1223.11	131	2e-30	COG0631	Serine/threonine protein phosphatase	K01090	2e-37	154	sbi:SORBI_01g038410	protein phosphatase [EC:3.1.3.16]	GO:0006569//tryptophan catabolic process;GO:0009684//indoleacetic acid biosynthetic process	GO:0004722//protein serine/threonine phosphatase activity	-
CL11148.Contig9_All	12.8409	14.9095	53.1432	35.4897	gi|255553671|ref|XP_002517876.1|	70.1	7e-11	protein phosphatase 2c, putative [Ricinus communis] >gi|223542858|gb|EEF44394.1| protein phosphatase 2c, putative [Ricinus communis]	gi|359485202|ref|XM_002275854.2|	200	2e-48	PREDICTED: Vitis vinifera probable protein phosphatase 2C 58-like (LOC100247283), mRNA	sp|Q93YW5|P2C58_ARATH	321	5e-88	Probable protein phosphatase 2C 58 OS=Arabidopsis thaliana GN=At4g28400 PE=1 SV=1	SPCC1223.11	124	2e-28	COG0631	Serine/threonine protein phosphatase	K01090	4e-29	127	sbi:SORBI_01g038410	protein phosphatase [EC:3.1.3.16]	GO:0006569//tryptophan catabolic process;GO:0009684//indoleacetic acid biosynthetic process	GO:0004722//protein serine/threonine phosphatase activity	-
CL11153.Contig1_All	4.7593	4.4984	0.8925	1.9827	gi|225429504|ref|XP_002278508.1|	311.6	6e-84	PREDICTED: uncharacterized protein LOC100250890 [Vitis vinifera]	gi|359476236|ref|XM_002278472.2|	137	2e-29	PREDICTED: Vitis vinifera uncharacterized LOC100250890 (LOC100250890), mRNA	--	--	--	--	--	--	--	--	--	--	--	--	--	--	GO:0031348//negative regulation of defense response;GO:0009595//detection of biotic stimulus;GO:0010119//regulation of stomatal movement;GO:0009867//jasmonic acid mediated signaling pathway;GO:0009697//salicylic acid biosynthetic process;GO:0009862//systemic acquired resistance, salicylic acid mediated signaling pathway;GO:0006944//cellular membrane fusion;GO:0010363//regulation of plant-type hyp…	GO:0005516//calmodulin binding	GO:0005737//cytoplasm;GO:0005634//nucleus
CL11154.Contig1_All	5.4465	4.447	1.7624	1.5574	gi|356521558|ref|XP_003529421.1|	95.5	9e-19	PREDICTED: uncharacterized protein LOC100790462 [Glycine max]	gi|225315636|dbj|AK321788.1|	95.6	7e-17	Solanum lycopersicum cDNA, clone: LEFL1029CC04, HTC in leaf	--	--	--	--	--	--	--	--	--	--	--	--	--	--	-	-	GO:0009535//chloroplast thylakoid membrane
CL11154.Contig2_All	6.5188	5.2812	2.0694	1.9229	gi|147821837|emb|CAN63743.1|	129	1e-28	hypothetical protein VITISV_041630 [Vitis vinifera]	gi|359483226|ref|XM_002265966.2|	145	1e-31	PREDICTED: Vitis vinifera uncharacterized LOC100258138 (LOC100258138), mRNA	--	--	--	--	--	--	--	--	--	--	--	--	--	--	-	-	GO:0009535//chloroplast thylakoid membrane
CL11157.Contig2_All	3.7578	2.3563	8.4679	6.5115	gi|296082660|emb|CBI21665.3|	380.2	3e-104	unnamed protein product [Vitis vinifera]	gi|225315824|dbj|AK328383.1|	254	2e-64	Solanum lycopersicum cDNA, clone: LEFL2053J24, HTC in fruit	--	--	--	--	--	--	--	--	--	--	--	--	--	--	GO:0006891//intra-Golgi vesicle-mediated transport;GO:0016310//phosphorylation;GO:0006886//intracellular protein transport	GO:0016301//kinase activity;GO:0008565//protein transporter activity	GO:0005795//Golgi stack;GO:0005886//plasma membrane;GO:0005634//nucleus
CL11171.Contig2_All	0.8061	1.2885	3.4011	5.2014	--	--	--	--	--	--	--	--	--	--	--	--	--	--	--	--	--	--	--	--	--	--	-	-	-
CL11174.Contig1_All	0.7523	0.7319	3.0913	2.5193	gi|225459312|ref|XP_002284166.1|	204.9	1e-51	PREDICTED: uncharacterized protein LOC100262645 [Vitis vinifera] >gi|302141953|emb|CBI19156.3| unnamed protein product [Vitis vinifera]	gi|296936650|gb|GQ870669.3|	101	1e-18	Syzygium cumini chloroplast, complete genome	--	--	--	--	--	--	--	--	--	--	--	--	--	--	-	-	-
CL11178.Contig1_All	6.3308	2.3465	0.5194	0.5733	gi|118485277|gb|ABK94498.1|	92	2e-18	unknown [Populus trichocarpa]	--	--	--	--	--	--	--	--	--	--	--	--	--	--	--	--	--	--	-	-	-
CL11181.Contig1_All	0.32	0.7117	1.6653	4.3907	--	--	--	--	--	--	--	--	--	--	--	--	--	--	--	--	--	--	--	--	--	--	-	-	-
CL11183.Contig2_All	21.6412	64.3921	75.7106	161.013	gi|255588032|ref|XP_002534483.1|	772.7	0	ATP binding protein, putative [Ricinus communis] >gi|223525217|gb|EEF27900.1| ATP binding protein, putative [Ricinus communis]	gi|357479692|ref|XM_003610084.1|	266	1e-67	Medicago truncatula Mitochondrial chaperone BCS1 (MTR_4g128260) mRNA, complete cds	sp|O80860|FTSH2_ARATH	62.8	1e-09	ATP-dependent zinc metalloprotease FTSH 2, chloroplastic OS=Arabidopsis thaliana GN=FTSH2 PE=1 SV=1	SPAC644.07	127	1e-28	COG0465	ATP-dependent Zn proteases	K08900	0	729	pop:POPTR_262253	mitochondrial chaperone BCS1	GO:0009407//toxin catabolic process;GO:0010583//response to cyclopentenone	GO:0016887//ATPase activity;GO:0005524//ATP binding	GO:0005886//plasma membrane
CL1119.Contig1_All	227.416	198.706	55.5981	45.0516	gi|255541252|ref|XP_002511690.1|	694.1	0	transketolase, putative [Ricinus communis] >gi|223548870|gb|EEF50359.1| transketolase, putative [Ricinus communis]	gi|3559813|emb|Y15781.1|	858	0	Capsicum annuum mRNA for plastid transketolase 1	sp|Q42676|TKTC_CRAPL	679	0	Transketolase, chloroplastic (Fragment) OS=Craterostigma plantagineum GN=TKT3 PE=1 SV=1	sll1070	434	3e-121	COG0021	Transketolase	K00615	0	694	rcu:RCOM_1611360	transketolase [EC:2.2.1.1]	GO:0019253//reductive pentose-phosphate cycle;GO:0046686//response to cadmium ion;GO:0009651//response to salt stress	GO:0046872//metal ion binding;GO:0004802//transketolase activity	GO:0009941//chloroplast envelope;GO:0009570//chloroplast stroma;GO:0009535//chloroplast thylakoid membrane
CL1119.Contig2_All	252.139	211.794	38.0534	44.0623	gi|255541252|ref|XP_002511690.1|	1339.7	0	transketolase, putative [Ricinus communis] >gi|223548870|gb|EEF50359.1| transketolase, putative [Ricinus communis]	gi|1658321|emb|Z50099.1|	1388	0	S.tuberosum mRNA for transketolase	sp|Q43848|TKTC_SOLTU	1297	0	Transketolase, chloroplastic OS=Solanum tuberosum PE=2 SV=1	alr3344	881	0	COG0021	Transketolase	K00615	0	1339	rcu:RCOM_1611360	transketolase [EC:2.2.1.1]	GO:0009750//response to fructose stimulus;GO:0006094//gluconeogenesis;GO:0042744//hydrogen peroxide catabolic process;GO:0006833//water transport;GO:0030243//cellulose metabolic process;GO:0019288//isopentenyl diphosphate biosynthetic process, mevalonate-independent pathway;GO:0006816//calcium ion transport;GO:0010075//regulation of meristem growth;GO:0009651//response to salt stress;GO:0006972//…	GO:0004802//transketolase activity	GO:0009941//chloroplast envelope;GO:0005829//cytosol;GO:0009570//chloroplast stroma
CL1119.Contig3_All	301.724	254.115	56.7895	51.5983	gi|255541252|ref|XP_002511690.1|	82	5e-14	transketolase, putative [Ricinus communis] >gi|223548870|gb|EEF50359.1| transketolase, putative [Ricinus communis]	gi|3559813|emb|Y15781.1|	1404	0	Capsicum annuum mRNA for plastid transketolase 1	sp|Q43848|TKTC_SOLTU	1238	0	Transketolase, chloroplastic OS=Solanum tuberosum PE=2 SV=1	sll1070	834	0	COG0021	Transketolase	K00615	0	1267	rcu:RCOM_1611360	transketolase [EC:2.2.1.1]	GO:0009750//response to fructose stimulus;GO:0006094//gluconeogenesis;GO:0042744//hydrogen peroxide catabolic process;GO:0006833//water transport;GO:0030243//cellulose metabolic process;GO:0019288//isopentenyl diphosphate biosynthetic process, mevalonate-independent pathway;GO:0006816//calcium ion transport;GO:0010075//regulation of meristem growth;GO:0009651//response to salt stress;GO:0006972//…	GO:0004802//transketolase activity	GO:0009941//chloroplast envelope;GO:0005829//cytosol;GO:0009570//chloroplast stroma
CL1119.Contig4_All	348.792	175.095	54.3865	55.238	gi|255541252|ref|XP_002511690.1|	167.2	6e-41	transketolase, putative [Ricinus communis] >gi|223548870|gb|EEF50359.1| transketolase, putative [Ricinus communis]	gi|111162652|gb|DQ682468.1|	228	2e-57	Nicotiana attenuata transketolase (tk) mRNA, partial cds	sp|Q43848|TKTC_SOLTU	163	2e-41	Transketolase, chloroplastic OS=Solanum tuberosum PE=2 SV=1	alr3344	97.1	7e-21	COG0021	Transketolase	K00615	5e-42	167	rcu:RCOM_1611360	transketolase [EC:2.2.1.1]	GO:0046686//response to cadmium ion;GO:0008152//metabolic process	GO:0004802//transketolase activity	GO:0005829//cytosol;GO:0009570//chloroplast stroma
CL11190.Contig1_All	84.5971	24.6697	3.7245	10.3331	gi|225440242|ref|XP_002283892.1|	147.5	5e-35	PREDICTED: magnesium-protoporphyrin IX monomethyl ester [oxidative] cyclase, chloroplastic [Vitis vinifera] >gi|147844779|emb|CAN79041.1| hypothetical protein VITISV_043754 [Vitis vinifera]	gi|17736908|dbj|AP004541.1|	141	6e-31	Lotus japonicus genomic DNA, chromosome 1, clone: LjT04C07, TM0098e, complete sequence	sp|Q9M591|CRD1_ARATH	142	5e-35	Magnesium-protoporphyrin IX monomethyl ester [oxidative] cyclase, chloroplastic OS=Arabidopsis thaliana GN=CRD1 PE=2 SV=2	--	--	--	--	--	K04035	5e-36	147	vvi:100241461	magnesium-protoporphyrin IX monomethyl ester (oxidative) cyclase [EC:1.14.13.81]	GO:0006636//unsaturated fatty acid biosynthetic process;GO:0010207//photosystem II assembly;GO:0019288//isopentenyl diphosphate biosynthetic process, mevalonate-independent pathway;GO:0019216//regulation of lipid metabolic process;GO:0009416//response to light stimulus;GO:0019344//cysteine biosynthetic process;GO:0055114//oxidation-reduction process;GO:0030494;GO:0006364//rRNA processing;GO:00100…	GO:0005506//iron ion binding;GO:0003677//DNA binding;GO:0048529//magnesium-protoporphyrin IX monomethyl ester (oxidative) cyclase activity	GO:0009706//chloroplast inner membrane;GO:0009535//chloroplast thylakoid membrane
CL11190.Contig2_All	65.6896	43.7563	3.5668	9.1182	gi|38503523|gb|AAR20445.2|	734.9	0	putative leucine zipper protein [Gossypium hirsutum]	gi|225315642|dbj|AK321794.1|	886	0	Solanum lycopersicum cDNA, clone: LEFL1029CD06, HTC in leaf	sp|Q6SJV8|CRD1_GOSHI	730	0	Magnesium-protoporphyrin IX monomethyl ester [oxidative] cyclase, chloroplastic OS=Gossypium hirsutum GN=CRD1 PE=2 SV=2	--	--	--	--	--	K04035	0	729	vvi:100241461	magnesium-protoporphyrin IX monomethyl ester (oxidative) cyclase [EC:1.14.13.81]	GO:0006636//unsaturated fatty acid biosynthetic process;GO:0010207//photosystem II assembly;GO:0019288//isopentenyl diphosphate biosynthetic process, mevalonate-independent pathway;GO:0019216//regulation of lipid metabolic process;GO:0009416//response to light stimulus;GO:0019344//cysteine biosynthetic process;GO:0055114//oxidation-reduction process;GO:0030494;GO:0006364//rRNA processing;GO:00100…	GO:0005506//iron ion binding;GO:0003677//DNA binding;GO:0048529//magnesium-protoporphyrin IX monomethyl ester (oxidative) cyclase activity	GO:0009706//chloroplast inner membrane;GO:0009535//chloroplast thylakoid membrane
CL11192.Contig1_All	7.2523	2.7864	0.2028	0.3722	gi|225435528|ref|XP_002283014.1|	665.2	0	PREDICTED: uncharacterized protein LOC100265521 [Vitis vinifera] >gi|297746366|emb|CBI16422.3| unnamed protein product [Vitis vinifera]	gi|126566641|gb|EF416131.1|	218	1e-53	Sesbania rostrata cDNA-AFLP fragment 041BT42M22-613.1 genomic sequence	--	--	--	--	--	--	--	--	--	--	--	--	--	--	GO:0006457//protein folding	GO:0005515//protein binding	GO:0043231//intracellular membrane-bounded organelle
CL11192.Contig2_All	12.8945	2.3905	0.3794	0.0916	gi|225435528|ref|XP_002283014.1|	873.6	0	PREDICTED: uncharacterized protein LOC100265521 [Vitis vinifera] >gi|297746366|emb|CBI16422.3| unnamed protein product [Vitis vinifera]	gi|349704912|emb|FQ383866.1|	321	1e-84	Vitis vinifera clone SS0ABG12YK14	--	--	--	--	--	--	--	--	--	K06636	2e-06	53.1	ppp:PHYPADRAFT_79481	structural maintenance of chromosome 1	GO:0006457//protein folding	GO:0005515//protein binding	GO:0005634//nucleus;GO:0009536//plastid
CL11195.Contig1_All	12.1846	6.1073	0.3966	0.4788	gi|255567176|ref|XP_002524569.1|	250.4	2e-65	conserved hypothetical protein [Ricinus communis] >gi|223536122|gb|EEF37777.1| conserved hypothetical protein [Ricinus communis]	gi|225316054|dbj|AK322008.1|	155	9e-35	Solanum lycopersicum cDNA, clone: LEFL1032BB08, HTC in leaf	--	--	--	--	--	--	--	--	--	--	--	--	--	--	GO:0015979//photosynthesis	-	GO:0005739//mitochondrion;GO:0009507//chloroplast
CL11195.Contig2_All	10.6212	9.3215	0.4219	1.0478	gi|255567176|ref|XP_002524569.1|	253.1	5e-66	conserved hypothetical protein [Ricinus communis] >gi|223536122|gb|EEF37777.1| conserved hypothetical protein [Ricinus communis]	gi|359497786|ref|XR_139912.1|	129	6e-27	PREDICTED: Vitis vinifera uncharacterized LOC100852760 (LOC100852760), miscRNA	--	--	--	--	--	--	--	--	--	--	--	--	--	--	GO:0015979//photosynthesis	-	GO:0005739//mitochondrion;GO:0009507//chloroplast
CL11198.Contig2_All	7.052	5.6768	3.3624	1.5186	gi|224133420|ref|XP_002321563.1|	582.8	6e-165	predicted protein [Populus trichocarpa] >gi|222868559|gb|EEF05690.1| predicted protein [Populus trichocarpa]	--	--	--	--	sp|Q9FJP6|PUB38_ARATH	486	3e-137	U-box domain-containing protein 38 OS=Arabidopsis thaliana GN=PUB38 PE=1 SV=1	Rv3876	78.2	5e-14	COG0455	ATPases involved in chromosome partitioning	K01115	6e-19	94.4	vcn:VOLCADRAFT_99471	phospholipase D [EC:3.1.4.4]	GO:0016567//protein ubiquitination	GO:0004842//ubiquitin-protein ligase activity;GO:0070696//transmembrane receptor protein serine/threonine kinase binding	GO:0043234//protein complex;GO:0043229//intracellular organelle
CL11201.Contig1_All	43.8738	21.344	12.8675	9.3078	gi|225465471|ref|XP_002268349.1|	117.5	1e-25	PREDICTED: uncharacterized protein LOC100256861 [Vitis vinifera] >gi|147843005|emb|CAN83318.1| hypothetical protein VITISV_023581 [Vitis vinifera] >gi|297744362|emb|CBI37332.3| unnamed protein product [Vitis vinifera]	gi|34365799|gb|AC130603.2|	73.8	2e-10	Oryza sativa Japonica Group chromosome 5 clone B1130G10, complete sequence	--	--	--	--	--	--	--	--	--	--	--	--	--	--	-	-	GO:0005747//mitochondrial respiratory chain complex I
CL11204.Contig3_All	10.962	10.3639	30.8492	24.3883	gi|359489358|ref|XP_002272264.2|	156.8	8e-38	PREDICTED: homeobox-leucine zipper protein ANTHOCYANINLESS 2 [Vitis vinifera]	gi|177667008|gb|EU583497.1|	163	1e-37	Gossypium hirsutum homeodomain protein GL2-like 1 mRNA, complete cds	sp|Q9M2E8|HDG1_ARATH	130	1e-31	Homeobox-leucine zipper protein HDG1 OS=Arabidopsis thaliana GN=HDG1 PE=2 SV=1	--	--	--	--	--	K09338	6e-32	133	aly:ARALYDRAFT_324546	homeobox-leucine zipper protein	GO:0048364//root development;GO:0006355//regulation of transcription, DNA-dependent;GO:0043481//anthocyanin accumulation in tissues in response to UV light	GO:0043565//sequence-specific DNA binding;GO:0003700//sequence-specific DNA binding transcription factor activity;GO:0050692//DBD domain binding	GO:0005634//nucleus
CL11208.Contig1_All	0.4193	0.9643	2.5018	2.5615	gi|359477046|ref|XP_002275786.2|	669.5	0	PREDICTED: G-type lectin S-receptor-like serine/threonine-protein kinase RLK1 [Vitis vinifera]	gi|225431564|ref|XM_002276091.1|	113	9e-22	PREDICTED: Vitis vinifera G-type lectin S-receptor-like serine/threonine-protein kinase RLK1-like (LOC100267807), mRNA	sp|Q39202|RLK1_ARATH	317	3e-86	G-type lectin S-receptor-like serine/threonine-protein kinase RLK1 OS=Arabidopsis thaliana GN=RLK1 PE=2 SV=2	YAR019c	74.3	9e-13	COG0515	Serine/threonine protein kinase	K13415	5e-34	144	vvi:100252647	protein brassinosteroid insensitive 1 [EC:2.7.10.1 2.7.11.1]	GO:0009987//cellular process	GO:0016301//kinase activity	-
CL11208.Contig2_All	0.4374	0.993	2.3326	2.2646	gi|359477046|ref|XP_002275786.2|	712.6	0	PREDICTED: G-type lectin S-receptor-like serine/threonine-protein kinase RLK1 [Vitis vinifera]	gi|225431564|ref|XM_002276091.1|	131	4e-27	PREDICTED: Vitis vinifera G-type lectin S-receptor-like serine/threonine-protein kinase RLK1-like (LOC100267807), mRNA	sp|Q39202|RLK1_ARATH	365	5e-101	G-type lectin S-receptor-like serine/threonine-protein kinase RLK1 OS=Arabidopsis thaliana GN=RLK1 PE=2 SV=2	YAR019c	86.3	2e-16	COG0515	Serine/threonine protein kinase	K13415	1e-44	180	vvi:100252647	protein brassinosteroid insensitive 1 [EC:2.7.10.1 2.7.11.1]	GO:0016310//phosphorylation	GO:0004672//protein kinase activity	-
CL1121.Contig3_All	0.2289	0.3062	1.4646	1.333	gi|116265922|gb|ABJ91209.1|	169.1	2e-89	CBL-interacting protein kinase 1 [Populus trichocarpa]	gi|359477294|ref|XM_002275025.2|	153	4e-34	PREDICTED: Vitis vinifera CBL-interacting serine/threonine-protein kinase 1-like (LOC100259621), mRNA	sp|Q8RWC9|CIPK1_ARATH	168	8e-78	CBL-interacting serine/threonine-protein kinase 1 OS=Arabidopsis thaliana GN=CIPK1 PE=1 SV=2	ECU01g0630	64.3	1e-18	COG0515	Serine/threonine protein kinase	K00924	2e-65	142	ath:AT1G30270	[EC:2.7.1.-]	GO:0019722//calcium-mediated signaling;GO:0010118//stomatal movement;GO:0006468//protein phosphorylation;GO:0009737//response to abscisic acid stimulus;GO:0009651//response to salt stress	GO:0005515//protein binding;GO:0004713//protein tyrosine kinase activity;GO:0005524//ATP binding;GO:0004674//protein serine/threonine kinase activity	GO:0005886//plasma membrane
CL1121.Contig5_All	0.3436	0.2431	1.4454	1.5149	gi|116265922|gb|ABJ91209.1|	347.1	2e-94	CBL-interacting protein kinase 1 [Populus trichocarpa]	gi|359477294|ref|XM_002275025.2|	228	8e-57	PREDICTED: Vitis vinifera CBL-interacting serine/threonine-protein kinase 1-like (LOC100259621), mRNA	sp|Q9LGV5|CIPK1_ORYSJ	301	3e-82	CBL-interacting protein kinase 1 OS=Oryza sativa subsp. japonica GN=CIPK1 PE=2 SV=1	ECU01g0630	105	1e-22	COG0515	Serine/threonine protein kinase	K00924	2e-70	264	ath:AT1G30270	[EC:2.7.1.-]	GO:0019722//calcium-mediated signaling;GO:0010118//stomatal movement;GO:0006468//protein phosphorylation;GO:0009737//response to abscisic acid stimulus;GO:0009651//response to salt stress	GO:0004683//calmodulin-dependent protein kinase activity;GO:0005515//protein binding;GO:0004713//protein tyrosine kinase activity;GO:0005524//ATP binding	GO:0005886//plasma membrane
CL11210.Contig1_All	9.9065	4.7977	37.5685	20.7274	gi|255583291|ref|XP_002532409.1|	238	0	Xylose isomerase, putative [Ricinus communis] >gi|223527883|gb|EEF29973.1| Xylose isomerase, putative [Ricinus communis]	gi|359485033|ref|XM_002277484.2|	656	0	PREDICTED: Vitis vinifera xylose isomerase-like (LOC100254769), mRNA	sp|Q9FKK7|XYLA_ARATH	607	0	Xylose isomerase OS=Arabidopsis thaliana GN=XYLA PE=2 SV=2	TM1667	368	4e-132	COG2115	Xylose isomerase	K01805	0	648	rcu:RCOM_0077940	xylose isomerase [EC:5.3.1.5]	GO:0006098//pentose-phosphate shunt;GO:0042732//D-xylose metabolic process	GO:0009045//xylose isomerase activity;GO:0000287//magnesium ion binding	GO:0005774//vacuolar membrane;GO:0016023//cytoplasmic membrane-bounded vesicle;GO:0005783//endoplasmic reticulum;GO:0005794//Golgi apparatus;GO:0005886//plasma membrane
CL11210.Contig3_All	9.1345	4.6698	74.8397	42.0031	gi|255583291|ref|XP_002532409.1|	880.2	0	Xylose isomerase, putative [Ricinus communis] >gi|223527883|gb|EEF29973.1| Xylose isomerase, putative [Ricinus communis]	gi|225315591|dbj|AK321744.1|	842	0	Solanum lycopersicum cDNA, clone: LEFL1029AG06, HTC in leaf	sp|Q9FKK7|XYLA_ARATH	820	0	Xylose isomerase OS=Arabidopsis thaliana GN=XYLA PE=2 SV=2	TM1667	486	5e-137	COG2115	Xylose isomerase	K01805	0	880	rcu:RCOM_0077940	xylose isomerase [EC:5.3.1.5]	GO:0006098//pentose-phosphate shunt;GO:0042732//D-xylose metabolic process	GO:0009045//xylose isomerase activity;GO:0000287//magnesium ion binding	GO:0005774//vacuolar membrane;GO:0016023//cytoplasmic membrane-bounded vesicle;GO:0005783//endoplasmic reticulum;GO:0005794//Golgi apparatus;GO:0005886//plasma membrane
CL11216.Contig2_All	4.0096	4.4923	22.688	12.0162	gi|359483651|ref|XP_003632993.1|	278.5	7e-74	PREDICTED: LOW QUALITY PROTEIN: phospholipase A1-Igamma1, chloroplastic-like [Vitis vinifera]	gi|225315179|dbj|AK328329.1|	63.9	2e-07	Solanum lycopersicum cDNA, clone: LEFL2052G10, HTC in fruit	sp|Q3EBR6|PLA16_ARATH	136	2e-32	Phospholipase A1-Igamma2, chloroplastic OS=Arabidopsis thaliana GN=At2g30550 PE=1 SV=2	--	--	--	--	--	K01058	2e-17	87.4	mtr:MTR_7g081620	phospholipase A1 [EC:3.1.1.32]	GO:0006629//lipid metabolic process;GO:0010214//seed coat development	GO:0008970//phosphatidylcholine 1-acylhydrolase activity;GO:0004806//triglyceride lipase activity	GO:0005739//mitochondrion
CL11221.Contig1_All	2.8852	12.5027	34.6825	54.3878	gi|359496801|ref|XP_003635339.1|	186.4	8e-46	PREDICTED: aspartic proteinase-like protein 1-like [Vitis vinifera]	gi|261264976|gb|GU048893.1|	133	5e-28	Solanum lycopersicum clone BAC CaCM414G15-Tomato, complete sequence	sp|Q9LX20|ASPL1_ARATH	125	5e-29	Aspartic proteinase-like protein 1 OS=Arabidopsis thaliana GN=At5g10080 PE=1 SV=1	--	--	--	--	--	K00924	4e-15	80.9	aly:ARALYDRAFT_489138	[EC:2.7.1.-]	GO:0006865//amino acid transport;GO:0006508//proteolysis	GO:0008233//peptidase activity	GO:0016023//cytoplasmic membrane-bounded vesicle;GO:0031225//anchored to membrane
CL11221.Contig2_All	4.9115	25.8482	58.7722	87.8534	gi|255586856|ref|XP_002534038.1|	80.5	1e-13	Aspartic proteinase nepenthesin-1 precursor, putative [Ricinus communis] >gi|223525945|gb|EEF28342.1| Aspartic proteinase nepenthesin-1 precursor, putative [Ricinus communis]	gi|225318594|dbj|AK323553.1|	155	3e-34	Solanum lycopersicum cDNA, clone: LEFL1059BC05, HTC in leaf	sp|Q9LX20|ASPL1_ARATH	236	5e-62	Aspartic proteinase-like protein 1 OS=Arabidopsis thaliana GN=At5g10080 PE=1 SV=1	--	--	--	--	--	K00924	1e-34	147	aly:ARALYDRAFT_489138	[EC:2.7.1.-]	GO:0006865//amino acid transport;GO:0006508//proteolysis	GO:0008233//peptidase activity	GO:0031225//anchored to membrane
CL11221.Contig3_All	7.0275	30.2889	63.7905	92.8143	gi|255586856|ref|XP_002534038.1|	570.1	4e-161	Aspartic proteinase nepenthesin-1 precursor, putative [Ricinus communis] >gi|223525945|gb|EEF28342.1| Aspartic proteinase nepenthesin-1 precursor, putative [Ricinus communis]	gi|225318594|dbj|AK323553.1|	155	2e-34	Solanum lycopersicum cDNA, clone: LEFL1059BC05, HTC in leaf	sp|Q9LX20|ASPL1_ARATH	277	2e-74	Aspartic proteinase-like protein 1 OS=Arabidopsis thaliana GN=At5g10080 PE=1 SV=1	--	--	--	--	--	K00924	2e-39	162	aly:ARALYDRAFT_489138	[EC:2.7.1.-]	GO:0006865//amino acid transport;GO:0006508//proteolysis	GO:0008233//peptidase activity	GO:0031225//anchored to membrane
CL11223.Contig1_All	1.4634	3.4869	0.4998	0.142	gi|225443974|ref|XP_002280537.1|	367.1	2e-100	PREDICTED: uncharacterized protein LOC100266950 [Vitis vinifera]	gi|359483917|ref|XM_002280501.2|	111	1e-21	PREDICTED: Vitis vinifera uncharacterized LOC100266950 (LOC100266950), mRNA	sp|Q0WPX7|BAG2_ARATH	195	3e-50	BAG family molecular chaperone regulator 2 OS=Arabidopsis thaliana GN=BAG2 PE=2 SV=1	--	--	--	--	--	--	--	--	--	--	-	-	-
CL11224.Contig2_All	65.9653	8.9961	0.2484	0.6684	gi|224143803|ref|XP_002336081.1|	556.2	5e-157	predicted protein [Populus trichocarpa] >gi|222871395|gb|EEF08526.1| predicted protein [Populus trichocarpa]	gi|359482995|ref|XM_002280977.2|	81.8	2e-12	PREDICTED: Vitis vinifera root phototropism protein 3-like (LOC100246371), mRNA	sp|Q5KS50|NPH3_ORYSJ	243	2e-64	Coleoptile phototropism protein 1 OS=Oryza sativa subsp. japonica GN=CPT1 PE=2 SV=1	--	--	--	--	--	--	--	--	--	--	GO:0019252//starch biosynthetic process;GO:0007165//signal transduction;GO:0000023//maltose metabolic process;GO:0009416//response to light stimulus	GO:0004871//signal transducer activity	GO:0005886//plasma membrane
CL11227.Contig1_All	0.6485	0.5608	3.2631	9.6266	--	--	--	--	--	--	--	--	--	--	--	--	--	--	--	--	--	--	--	--	--	--	-	-	-
CL11227.Contig2_All	1.0829	1.0123	4.5988	13.6086	gi|302845401|ref|XP_002954239.1|	57.8	5e-07	hypothetical protein VOLCADRAFT_102187 [Volvox carteri f. nagariensis] >gi|300260444|gb|EFJ44663.1| hypothetical protein VOLCADRAFT_102187 [Volvox carteri f. nagariensis]	gi|170674574|gb|EU532257.1|	75.8	1e-10	Gossypium barbadense clone I7-1 ISSR marker genomic sequence	--	--	--	--	--	--	--	--	--	K12815	4e-06	51.2	cre:CHLREDRAFT_132956	pre-mRNA-splicing factor ATP-dependent RNA helicase PRP16 [EC:3.6.4.13]	-	-	-
CL11227.Contig3_All	0.6998	0.4539	3.6742	2.8834	--	--	--	--	--	--	--	--	--	--	--	--	--	--	--	--	--	--	--	--	--	--	-	-	-
CL11235.Contig2_All	2.0475	1.6364	6.9831	5.7715	--	--	--	--	--	--	--	--	--	--	--	--	--	--	--	--	--	--	--	--	--	--	-	-	-
CL11236.Contig2_All	0.2535	2.2195	1.478	6.5817	gi|297797982|ref|XP_002866875.1|	166.4	1e-39	hypothetical protein ARALYDRAFT_912448 [Arabidopsis lyrata subsp. lyrata] >gi|297312711|gb|EFH43134.1| hypothetical protein ARALYDRAFT_912448 [Arabidopsis lyrata subsp. lyrata]	gi|359472968|ref|XM_002282264.2|	99.6	8e-18	PREDICTED: Vitis vinifera glycolipid transfer protein domain-containing protein 1-like (LOC100256114), mRNA	--	--	--	--	--	--	--	--	--	--	--	--	--	--	GO:0071216//cellular response to biotic stimulus;GO:0052542//defense response by callose deposition;GO:0010363//regulation of plant-type hypersensitive response;GO:0035556//intracellular signal transduction;GO:0046836//glycolipid transport;GO:0031348//negative regulation of defense response;GO:0009867//jasmonic acid mediated signaling pathway;GO:0010286//heat acclimation;GO:0002679//respiratory b…	GO:0051861//glycolipid binding;GO:0017089//glycolipid transporter activity	GO:0005737//cytoplasm;GO:0005634//nucleus
CL11236.Contig3_All	1.2344	5.6372	7.6053	19.0274	gi|359472969|ref|XP_002282300.2|	236.1	1e-60	PREDICTED: uncharacterized protein LOC100256114 [Vitis vinifera]	gi|359472968|ref|XM_002282264.2|	99.6	8e-18	PREDICTED: Vitis vinifera glycolipid transfer protein domain-containing protein 1-like (LOC100256114), mRNA	--	--	--	--	--	--	--	--	--	--	--	--	--	--	GO:0031348//negative regulation of defense response;GO:0010286//heat acclimation;GO:0009867//jasmonic acid mediated signaling pathway;GO:0009697//salicylic acid biosynthetic process;GO:0010363//regulation of plant-type hypersensitive response;GO:0002679//respiratory burst involved in defense response;GO:0071216//cellular response to biotic stimulus;GO:0010200//response to chitin;GO:0006612//prote…	GO:0051861//glycolipid binding;GO:0017089//glycolipid transporter activity	GO:0005737//cytoplasm;GO:0005634//nucleus
CL11240.Contig1_All	2.6261	6.2872	0.2905	0.7856	gi|255560011|ref|XP_002521024.1|	296.2	5e-79	conserved hypothetical protein [Ricinus communis] >gi|223539861|gb|EEF41441.1| conserved hypothetical protein [Ricinus communis]	gi|356497859|ref|XM_003517726.1|	83.8	3e-13	PREDICTED: Glycine max uncharacterized protein LOC100799483 (LOC100799483), mRNA	--	--	--	--	--	--	--	--	--	--	--	--	--	--	GO:0009086//methionine biosynthetic process;GO:0000394//RNA splicing, via endonucleolytic cleavage and ligation	-	-
CL11240.Contig2_All	4.5168	8.2108	0.5064	1.5132	gi|255560011|ref|XP_002521024.1|	744.2	0	conserved hypothetical protein [Ricinus communis] >gi|223539861|gb|EEF41441.1| conserved hypothetical protein [Ricinus communis]	gi|356565930|ref|XM_003551141.1|	262	1e-66	PREDICTED: Glycine max uncharacterized protein LOC100781836 (LOC100781836), mRNA	--	--	--	--	--	--	--	--	--	--	--	--	--	--	GO:0009086//methionine biosynthetic process;GO:0000394//RNA splicing, via endonucleolytic cleavage and ligation	-	GO:0009506//plasmodesma;GO:0005576//extracellular region;GO:0005634//nucleus
CL11245.Contig1_All	55.6581	28.6768	19.2833	12.3712	gi|255539827|ref|XP_002510978.1|	292	1e-77	conserved hypothetical protein [Ricinus communis] >gi|223550093|gb|EEF51580.1| conserved hypothetical protein [Ricinus communis]	gi|225466042|ref|XM_002268561.1|	81.8	2e-12	PREDICTED: Vitis vinifera uncharacterized LOC100243899, transcript variant 2 (LOC100243899), mRNA	--	--	--	--	--	--	--	--	--	--	--	--	--	--	-	-	-
CL11248.Contig1_All	17.4674	13.3006	3.4508	4.0738	gi|75288399|sp|Q5YLB4.1|GYRB_NICBE	767.3	0	RecName: Full=DNA gyrase subunit B, chloroplastic/mitochondrial; Flags: Precursor >gi|38017095|gb|AAR07943.1| DNA gyrase B subunit [Nicotiana benthamiana]	gi|38017094|gb|AY351387.1|	521	1e-145	Nicotiana benthamiana DNA gyrase B subunit mRNA, complete cds	sp|Q5YLB4|GYRB_NICBE	767	0	DNA gyrase subunit B, chloroplastic/mitochondrial OS=Nicotiana benthamiana GN=GYRB PE=2 SV=1	all5265	484	2e-136	COG0187	Type IIA topoisomerase (DNA gyrase/topo II, topoisomerase IV), B subunit	K02470	0	749	vvi:100241769	DNA gyrase subunit B [EC:5.99.1.3]	GO:0006200//ATP catabolic process;GO:0006261//DNA-dependent DNA replication;GO:0007059//chromosome segregation;GO:0006265//DNA topological change	GO:0005524//ATP binding;GO:0003918//DNA topoisomerase (ATP-hydrolyzing) activity	GO:0009295//nucleoid;GO:0005739//mitochondrion;GO:0009330//DNA topoisomerase complex (ATP-hydrolyzing);GO:0005694//chromosome;GO:0009507//chloroplast
CL11248.Contig2_All	7.8955	17.5702	1.7595	3.7286	gi|75288399|sp|Q5YLB4.1|GYRB_NICBE	463.8	2e-129	RecName: Full=DNA gyrase subunit B, chloroplastic/mitochondrial; Flags: Precursor >gi|38017095|gb|AAR07943.1| DNA gyrase B subunit [Nicotiana benthamiana]	gi|359481924|ref|XM_002266632.2|	305	5e-80	PREDICTED: Vitis vinifera DNA gyrase subunit B, chloroplastic/mitochondrial-like (LOC100241769), mRNA	sp|Q5YLB4|GYRB_NICBE	463	7e-131	DNA gyrase subunit B, chloroplastic/mitochondrial OS=Nicotiana benthamiana GN=GYRB PE=2 SV=1	all5265	279	8e-75	COG0187	Type IIA topoisomerase (DNA gyrase/topo II, topoisomerase IV), B subunit	K02470	2e-125	447	vvi:100241769	DNA gyrase subunit B [EC:5.99.1.3]	GO:0006200//ATP catabolic process;GO:0006261//DNA-dependent DNA replication;GO:0007059//chromosome segregation;GO:0006265//DNA topological change	GO:0005524//ATP binding;GO:0003918//DNA topoisomerase (ATP-hydrolyzing) activity	GO:0009295//nucleoid;GO:0005739//mitochondrion;GO:0009330//DNA topoisomerase complex (ATP-hydrolyzing);GO:0005694//chromosome;GO:0009507//chloroplast
CL11256.Contig3_All	0.9451	14.77	5.5826	6.01	gi|40287494|gb|AAR83861.1|	87	1e-16	putative lesion-inducing protein [Capsicum annuum]	gi|359477692|ref|XM_002284532.2|	58	9e-06	PREDICTED: Vitis vinifera uncharacterized LOC100256194 (LOC100256194), mRNA	--	--	--	--	--	--	--	--	--	--	--	--	--	--	-	-	GO:0016023//cytoplasmic membrane-bounded vesicle
CL11258.Contig1_All	21.1598	15.247	3.2296	3.9149	gi|255579037|ref|XP_002530370.1|	1067	0	kinesin heavy chain, putative [Ricinus communis] >gi|223530117|gb|EEF32031.1| kinesin heavy chain, putative [Ricinus communis]	gi|359482159|ref|XM_003632672.1|	432	1e-118	PREDICTED: Vitis vinifera uncharacterized LOC100257143 (LOC100257143), mRNA	sp|P46869|FLA10_CHLRE	145	8e-35	Kinesin-like protein FLA10 OS=Chlamydomonas reinhardtii GN=FLA10 PE=1 SV=1	YEL061c	136	2e-31	COG5059	Kinesin-like protein	K11498	0	649	bdi:100836602	centromeric protein E	GO:0007018//microtubule-based movement	GO:0005524//ATP binding;GO:0003777//microtubule motor activity	GO:0005874//microtubule
CL11258.Contig2_All	3.1913	2.6496	0.6703	0.8902	gi|255579037|ref|XP_002530370.1|	320.9	1e-86	kinesin heavy chain, putative [Ricinus communis] >gi|223530117|gb|EEF32031.1| kinesin heavy chain, putative [Ricinus communis]	gi|359482159|ref|XM_003632672.1|	107	2e-20	PREDICTED: Vitis vinifera uncharacterized LOC100257143 (LOC100257143), mRNA	--	--	--	--	--	--	--	--	--	K11498	1e-31	134	bdi:100836602	centromeric protein E	GO:0007018//microtubule-based movement	GO:0005524//ATP binding;GO:0003777//microtubule motor activity	GO:0005874//microtubule
CL11261.Contig1_All	0.0914	0.8006	1.2152	3.13	--	--	--	--	--	--	--	--	--	--	--	--	--	--	--	--	--	--	--	--	--	--	-	-	-
CL1127.Contig1_All	9.5957	9.8648	0.3119	1.1621	gi|383081919|dbj|BAM05612.1|	376.7	1e-103	pectate lyase, partial [Eucalyptus pyrocarpa]	gi|22506900|gb|AF534079.1|	113	2e-22	Arabidopsis thaliana powdery mildew susceptibility protein (PMR6) mRNA, complete cds	sp|Q93Z04|PLY13_ARATH	348	2e-96	Probable pectate lyase 13 OS=Arabidopsis thaliana GN=PMR6 PE=1 SV=1	BH0698	65.9	6e-11	COG3866	Pectate lyase	K01728	8e-104	374	rcu:RCOM_1010900	pectate lyase [EC:4.2.2.2]	GO:0042547//cell wall modification involved in multidimensional cell growth;GO:0048767//root hair elongation;GO:0000271//polysaccharide biosynthetic process;GO:0009932//cell tip growth;GO:0043481//anthocyanin accumulation in tissues in response to UV light;GO:0010817//regulation of hormone levels;GO:0009814//defense response, incompatible interaction	GO:0030570//pectate lyase activity	GO:0046658//anchored to plasma membrane
CL1127.Contig2_All	20.3209	29.8111	1.1575	3.0871	gi|315272010|gb|ADU02586.1|	753.4	0	pectate lyase-like protein 1 [Vitis vinifera]	gi|225315431|dbj|AK321584.1|	186	5e-44	Solanum lycopersicum cDNA, clone: LEFL1026BF12, HTC in leaf	sp|Q93Z04|PLY13_ARATH	645	0	Probable pectate lyase 13 OS=Arabidopsis thaliana GN=PMR6 PE=1 SV=1	TM0433	87.8	6e-17	COG3866	Pectate lyase	K01728	0	751	vvi:100246124	pectate lyase [EC:4.2.2.2]	GO:0042547//cell wall modification involved in multidimensional cell growth;GO:0048767//root hair elongation;GO:0000271//polysaccharide biosynthetic process;GO:0009932//cell tip growth;GO:0043481//anthocyanin accumulation in tissues in response to UV light;GO:0010817//regulation of hormone levels;GO:0009814//defense response, incompatible interaction	GO:0030570//pectate lyase activity	GO:0046658//anchored to plasma membrane
CL1127.Contig4_All	3.9129	10.1524	0.2568	1.1163	--	--	--	--	--	--	--	--	--	--	--	--	--	--	--	--	--	--	--	--	--	--	-	-	-
CL11270.Contig1_All	1.6993	3.9079	0.478	0.2518	gi|117622284|gb|ABK51386.1|	506.5	3e-142	apyrase-like protein [Nicotiana tabacum]	gi|225313264|dbj|AK320408.1|	69.9	7e-09	Solanum lycopersicum cDNA, clone: LEFL1009AA08, HTC in leaf	sp|P80595|APY_SOLTU	493	8e-140	Apyrase OS=Solanum tuberosum GN=RROP1 PE=1 SV=2	SPAC824.08	201	3e-51	COG5371	Golgi nucleoside diphosphatase	K14641	6e-141	499	rcu:RCOM_1122480	apyrase [EC:3.6.1.5]	-	GO:0017111//nucleoside-triphosphatase activity	-
CL11273.Contig2_All	0.5962	0.9281	6.2216	7.4834	--	--	--	--	--	--	--	--	--	--	--	--	--	--	--	--	--	--	--	--	--	--	-	-	-
CL1128.Contig6_All	26.8592	10.5046	6.0846	3.8002	gi|225423965|ref|XP_002279257.1|	239.6	1e-61	PREDICTED: ethylene-responsive transcription factor ERF118 [Vitis vinifera]	gi|148539084|dbj|AK247850.1|	91.7	3e-15	Solanum lycopersicum cDNA, clone: LEFL2031N10, HTC in fruit	sp|Q9CA27|EF118_ARATH	150	2e-36	Ethylene-responsive transcription factor ERF118 OS=Arabidopsis thaliana GN=ERF118 PE=2 SV=1	--	--	--	--	--	K09286	1e-22	107	pop:POPTR_571923	EREBP-like factor	-	-	-
CL11285.Contig2_All	7.6045	3.7552	1.4812	1.0264	gi|225450464|ref|XP_002280159.1|	890.2	0	PREDICTED: probable receptor-like protein kinase At2g42960 [Vitis vinifera] >gi|296089839|emb|CBI39658.3| unnamed protein product [Vitis vinifera]	gi|359487581|ref|XM_002280123.2|	952	0	PREDICTED: Vitis vinifera probable receptor-like protein kinase At2g42960 (LOC100261416), mRNA	sp|Q8LEB6|Y5185_ARATH	643	0	Probable receptor-like protein kinase At5g18500 OS=Arabidopsis thaliana GN=At5g18500 PE=1 SV=1	BH2504_1	109	2e-23	COG0515	Serine/threonine protein kinase	K04733	1e-81	302	smo:SELMODRAFT_159261	interleukin-1 receptor-associated kinase 4 [EC:2.7.11.1]	GO:0006468//protein phosphorylation	GO:0004713//protein tyrosine kinase activity;GO:0005524//ATP binding;GO:0004674//protein serine/threonine kinase activity	GO:0005886//plasma membrane;GO:0009536//plastid
CL1130.Contig3_All	13.3574	9.7167	3.9911	4.8124	gi|225462238|ref|XP_002263178.1|	1582.8	0	PREDICTED: ATP-dependent zinc metalloprotease FTSH 12, chloroplastic-like [Vitis vinifera]	gi|359494644|ref|XM_002263142.2|	1110	0	PREDICTED: Vitis vinifera ATP-dependent zinc metalloprotease FTSH 12, chloroplastic-like (LOC100244978), mRNA	sp|Q9SAJ3|FTSHC_ARATH	1514	0	ATP-dependent zinc metalloprotease FTSH 12, chloroplastic OS=Arabidopsis thaliana GN=FTSH12 PE=2 SV=2	alr1261	287	1e-76	COG0465	ATP-dependent Zn proteases	K03798	0	1582	vvi:100244978	cell division protease FtsH [EC:3.4.24.-]	GO:0009793//embryo development ending in seed dormancy;GO:0051301//cell division;GO:0010304//PSII associated light-harvesting complex II catabolic process;GO:0009658//chloroplast organization;GO:0006508//proteolysis;GO:0048481//ovule development	GO:0004176//ATP-dependent peptidase activity;GO:0008568//microtubule-severing ATPase activity;GO:0004222//metalloendopeptidase activity;GO:0005524//ATP binding	GO:0009941//chloroplast envelope;GO:0005886//plasma membrane;GO:0005739//mitochondrion
CL11301.Contig1_All	1.226	0.8099	60.7941	13.2415	gi|318136853|gb|ADV41671.1|	261.2	6e-68	alpha-L-arabinofuranosidase/beta-D-xylosidase [Actinidia deliciosa var. deliciosa]	gi|356529242|ref|XM_003533157.1|	293	5e-76	PREDICTED: Glycine max beta-D-xylosidase 1-like (LOC100812823), mRNA	sp|Q9FGY1|BXL1_ARATH	666	0	Beta-D-xylosidase 1 OS=Arabidopsis thaliana GN=BXL1 PE=1 SV=1	XF0845	202	2e-51	COG1472	Beta-glucosidase-related glycosidases	K05349	0	654	rcu:RCOM_1347430	beta-glucosidase [EC:3.2.1.21]	GO:0005975//carbohydrate metabolic process;GO:0010214//seed coat development	GO:0046556//alpha-N-arabinofuranosidase activity;GO:0008422//beta-glucosidase activity	GO:0009505//plant-type cell wall;GO:0048046//apoplast
CL11301.Contig2_All	1.0982	1.7378	47.5822	18.1313	gi|225431898|ref|XP_002276351.1|	1184.5	0	PREDICTED: beta-D-xylosidase 1-like [Vitis vinifera]	gi|356529242|ref|XM_003533157.1|	357	4e-95	PREDICTED: Glycine max beta-D-xylosidase 1-like (LOC100812823), mRNA	sp|Q9FGY1|BXL1_ARATH	1122	0	Beta-D-xylosidase 1 OS=Arabidopsis thaliana GN=BXL1 PE=1 SV=1	XF0845	292	2e-78	COG1472	Beta-glucosidase-related glycosidases	K05349	0	1102	vvi:100252178	beta-glucosidase [EC:3.2.1.21]	GO:0005975//carbohydrate metabolic process;GO:0010214//seed coat development	GO:0046556//alpha-N-arabinofuranosidase activity;GO:0008422//beta-glucosidase activity	GO:0009505//plant-type cell wall;GO:0048046//apoplast
CL1131.Contig3_All	0.9835	2.0809	4.2879	5.5519	gi|375155307|gb|AFA37977.1|	264.6	0	N-acetyl-glutamate synthase [Solanum torvum]	gi|359494807|ref|XM_002264355.2|	468	1e-128	PREDICTED: Vitis vinifera amino-acid acetyltransferase-like (LOC100259394), mRNA	--	--	--	--	PA5204_2	139	1e-32	COG1246	N-acetylglutamate synthase and related acetyltransferases	K14682	0	528	vvi:100259394	amino-acid N-acetyltransferase [EC:2.3.1.1]	GO:0006526//arginine biosynthetic process	GO:0003991//acetylglutamate kinase activity;GO:0004042//acetyl-CoA:L-glutamate N-acetyltransferase activity	GO:0009536//plastid;GO:0005739//mitochondrion
CL1131.Contig4_All	0.5803	1.4469	1.7855	3.3802	gi|375155307|gb|AFA37977.1|	469.9	2e-131	N-acetyl-glutamate synthase [Solanum torvum]	gi|359494807|ref|XM_002264355.2|	404	1e-110	PREDICTED: Vitis vinifera amino-acid acetyltransferase-like (LOC100259394), mRNA	--	--	--	--	PA5204_2	118	2e-26	COG1246	N-acetylglutamate synthase and related acetyltransferases	K14682	1e-124	444	vvi:100259394	amino-acid N-acetyltransferase [EC:2.3.1.1]	GO:0006526//arginine biosynthetic process	GO:0003991//acetylglutamate kinase activity;GO:0004042//acetyl-CoA:L-glutamate N-acetyltransferase activity	GO:0005737//cytoplasm
CL11318.Contig2_All	9.6813	7.4084	3.4937	15.1198	gi|359486629|ref|XP_002278924.2|	689.5	0	PREDICTED: putative UPF0481 protein At3g02645-like [Vitis vinifera]	gi|147861455|emb|AM471058.2|	85.7	1e-13	Vitis vinifera contig VV78X136017.12, whole genome shotgun sequence	sp|Q9SD53|Y3720_ARATH	62	1e-09	UPF0481 protein At3g47200 OS=Arabidopsis thaliana GN=At3g47200 PE=1 SV=1	--	--	--	--	--	--	--	--	--	--	-	-	-
CL11323.Contig2_All	2.4286	3.4823	0.6921	1.2763	gi|255546085|ref|XP_002514102.1|	123.2	1e-27	ectonucleotide pyrophosphatase/phosphodiesterase, putative [Ricinus communis] >gi|223546558|gb|EEF48056.1| ectonucleotide pyrophosphatase/phosphodiesterase, putative [Ricinus communis]	--	--	--	--	--	--	--	--	--	--	--	--	--	--	--	--	--	--	GO:0006139//nucleobase-containing compound metabolic process;GO:0044281//small molecule metabolic process	GO:0016787//hydrolase activity	GO:0005773//vacuole
CL1134.Contig10_All	0.7975	1.111	1.6774	2.775	gi|224059584|ref|XP_002299919.1|	74.7	4e-12	cc-nbs-lrr resistance protein [Populus trichocarpa] >gi|222847177|gb|EEE84724.1| cc-nbs-lrr resistance protein [Populus trichocarpa]	--	--	--	--	sp|O23530|SNC1_ARATH	77.8	2e-14	Protein SUPPRESSOR OF npr1-1, CONSTITUTIVE 1 OS=Arabidopsis thaliana GN=SNC1 PE=1 SV=3	--	--	--	--	--	K03013	2e-12	72.4	vvi:100258335	DNA-directed RNA polymerases I, II, and III subunit RPABC1	-	-	-
CL1134.Contig2_All	0.6996	1.9663	2.3978	4.9605	gi|225449649|ref|XP_002262753.1|	768.1	0	PREDICTED: putative disease resistance protein At3g14460 [Vitis vinifera]	gi|123672857|emb|AM445885.1|	87.7	7e-14	Vitis vinifera, whole genome shotgun sequence, contig VV78X171242.6, clone ENTAV 115	sp|Q7XBQ9|RGA2_SOLBU	289	7e-78	Disease resistance protein RGA2 OS=Solanum bulbocastanum GN=RGA2 PE=1 SV=1	RSp0875	72.8	4e-12	COG4886	Leucine-rich repeat (LRR) protein	K03013	2e-123	442	vvi:100258335	DNA-directed RNA polymerases I, II, and III subunit RPABC1	-	-	-
CL1134.Contig3_All	0.8486	2.0052	2.2888	4.6452	gi|225449649|ref|XP_002262753.1|	305.4	0	PREDICTED: putative disease resistance protein At3g14460 [Vitis vinifera]	gi|123672857|emb|AM445885.1|	109	2e-20	Vitis vinifera, whole genome shotgun sequence, contig VV78X171242.6, clone ENTAV 115	sp|Q7XBQ9|RGA2_SOLBU	427	5e-130	Disease resistance protein RGA2 OS=Solanum bulbocastanum GN=RGA2 PE=1 SV=1	RSp0842	68.9	7e-11	COG4886	Leucine-rich repeat (LRR) protein	K03013	0	563	vvi:100258335	DNA-directed RNA polymerases I, II, and III subunit RPABC1	-	-	-
CL1134.Contig4_All	0.912	1.5326	2.1765	3.6966	gi|225449649|ref|XP_002262753.1|	304.7	0	PREDICTED: putative disease resistance protein At3g14460 [Vitis vinifera]	gi|123672857|emb|AM445885.1|	87.7	7e-14	Vitis vinifera, whole genome shotgun sequence, contig VV78X171242.6, clone ENTAV 115	sp|Q7XBQ9|RGA2_SOLBU	238	2e-73	Disease resistance protein RGA2 OS=Solanum bulbocastanum GN=RGA2 PE=1 SV=1	RSp0842	68.6	7e-11	COG4886	Leucine-rich repeat (LRR) protein	K03013	3e-120	327	vvi:100258335	DNA-directed RNA polymerases I, II, and III subunit RPABC1	-	-	-
CL1134.Contig5_All	0.6037	1.3524	1.4652	3.4179	gi|224059584|ref|XP_002299919.1|	297.4	6e-79	cc-nbs-lrr resistance protein [Populus trichocarpa] >gi|222847177|gb|EEE84724.1| cc-nbs-lrr resistance protein [Populus trichocarpa]	--	--	--	--	sp|O23530|SNC1_ARATH	111	2e-24	Protein SUPPRESSOR OF npr1-1, CONSTITUTIVE 1 OS=Arabidopsis thaliana GN=SNC1 PE=1 SV=3	RSp0842	65.5	4e-10	COG4886	Leucine-rich repeat (LRR) protein	K03013	3e-26	119	vvi:100258335	DNA-directed RNA polymerases I, II, and III subunit RPABC1	-	-	-
CL1134.Contig9_All	0.7216	1.003	1.5561	2.1892	gi|224059584|ref|XP_002299919.1|	74.7	5e-12	cc-nbs-lrr resistance protein [Populus trichocarpa] >gi|222847177|gb|EEE84724.1| cc-nbs-lrr resistance protein [Populus trichocarpa]	--	--	--	--	sp|O23530|SNC1_ARATH	77.8	2e-14	Protein SUPPRESSOR OF npr1-1, CONSTITUTIVE 1 OS=Arabidopsis thaliana GN=SNC1 PE=1 SV=3	--	--	--	--	--	K03013	2e-12	72.4	vvi:100258335	DNA-directed RNA polymerases I, II, and III subunit RPABC1	-	-	-
CL11347.Contig2_All	0.9081	1.6568	4.0792	3.3643	gi|255556141|ref|XP_002519105.1|	102.4	0	Protein ariadne-1, putative [Ricinus communis] >gi|223541768|gb|EEF43316.1| Protein ariadne-1, putative [Ricinus communis]	gi|349717243|emb|FQ392268.1|	244	2e-61	Vitis vinifera clone SS0AFA6YI13	sp|Q84RR2|ARI2_ARATH	609	0	Probable E3 ubiquitin-protein ligase ARI2 OS=Arabidopsis thaliana GN=ARI2 PE=2 SV=1	--	--	--	--	--	K11968	0	656	rcu:RCOM_0938350	ariadne-1	GO:0016558//protein import into peroxisome matrix;GO:0009755//hormone-mediated signaling pathway;GO:0006635//fatty acid beta-oxidation	GO:0008270//zinc ion binding	GO:0005737//cytoplasm
CL11347.Contig3_All	1.0512	1.5049	3.7995	3.3272	gi|255556141|ref|XP_002519105.1|	123.6	0	Protein ariadne-1, putative [Ricinus communis] >gi|223541768|gb|EEF43316.1| Protein ariadne-1, putative [Ricinus communis]	gi|349717243|emb|FQ392268.1|	244	3e-61	Vitis vinifera clone SS0AFA6YI13	sp|Q84RR2|ARI2_ARATH	609	0	Probable E3 ubiquitin-protein ligase ARI2 OS=Arabidopsis thaliana GN=ARI2 PE=2 SV=1	--	--	--	--	--	K11968	0	656	rcu:RCOM_0938350	ariadne-1	GO:0016558//protein import into peroxisome matrix;GO:0009755//hormone-mediated signaling pathway;GO:0006635//fatty acid beta-oxidation	GO:0008270//zinc ion binding	GO:0005737//cytoplasm
CL1135.Contig6_All	0.592	0.7385	2.3464	1.6024	gi|255538530|ref|XP_002510330.1|	198	4e-49	ubiquitin-protein ligase, putative [Ricinus communis] >gi|223551031|gb|EEF52517.1| ubiquitin-protein ligase, putative [Ricinus communis]	gi|225314836|dbj|AK321185.1|	281	1e-72	Solanum lycopersicum cDNA, clone: LEFL1020DE04, HTC in leaf	sp|Q9FZ70|FDL1_ARATH	151	3e-50	F-box/FBD/LRR-repeat protein At1g13570 OS=Arabidopsis thaliana GN=At1g13570 PE=2 SV=1	--	--	--	--	--	--	--	--	--	--	-	GO:0008270//zinc ion binding;GO:0016874//ligase activity	-
CL11353.Contig1_All	3.2165	1.7349	6.9529	5.203	gi|225430539|ref|XP_002285580.1|	199.9	0	PREDICTED: zinc finger CCCH domain-containing protein 18 [Vitis vinifera]	gi|218156173|dbj|AP010940.1|	208	1e-50	Solanum lycopersicum DNA, chromosome 8, clone: C08HBa0195L01, complete sequence	sp|Q6K687|C3H18_ORYSJ	385	8e-148	Zinc finger CCCH domain-containing protein 18 OS=Oryza sativa subsp. japonica GN=Os02g0793000 PE=2 SV=1	--	--	--	--	--	K13103	5e-10	64.7	rcu:RCOM_1517460	tuftelin-interacting protein 11	-	GO:0003676//nucleic acid binding;GO:0008270//zinc ion binding	GO:0005634//nucleus
CL11353.Contig2_All	4.0947	1.6217	8.3664	6.0852	gi|225430539|ref|XP_002285580.1|	546.6	3e-154	PREDICTED: zinc finger CCCH domain-containing protein 18 [Vitis vinifera]	gi|218156173|dbj|AP010940.1|	208	1e-50	Solanum lycopersicum DNA, chromosome 8, clone: C08HBa0195L01, complete sequence	sp|Q6K687|C3H18_ORYSJ	430	1e-120	Zinc finger CCCH domain-containing protein 18 OS=Oryza sativa subsp. japonica GN=Os02g0793000 PE=2 SV=1	--	--	--	--	--	K13103	4e-10	64.7	rcu:RCOM_1517460	tuftelin-interacting protein 11	-	GO:0003676//nucleic acid binding;GO:0008270//zinc ion binding	GO:0005634//nucleus
CL11353.Contig3_All	5.4096	2.7539	10.833	6.6731	gi|225430539|ref|XP_002285580.1|	741.9	0	PREDICTED: zinc finger CCCH domain-containing protein 18 [Vitis vinifera]	gi|359475900|ref|XM_002285544.2|	295	8e-77	PREDICTED: Vitis vinifera zinc finger CCCH domain-containing protein 18-like (LOC100254356), mRNA	sp|Q6K687|C3H18_ORYSJ	583	1e-166	Zinc finger CCCH domain-containing protein 18 OS=Oryza sativa subsp. japonica GN=Os02g0793000 PE=2 SV=1	--	--	--	--	--	K13103	5e-10	64.7	rcu:RCOM_1517460	tuftelin-interacting protein 11	-	GO:0003676//nucleic acid binding;GO:0008270//zinc ion binding	GO:0005634//nucleus
CL11356.Contig2_All	0.9312	0.336	2.3796	1.0049	gi|297743770|emb|CBI36653.3|	120.2	1e-25	unnamed protein product [Vitis vinifera]	--	--	--	--	--	--	--	--	--	--	--	--	--	--	--	--	--	--	-	-	-
CL11356.Contig3_All	0.679	0.2477	2.8619	0.7567	gi|297743770|emb|CBI36653.3|	120.2	1e-25	unnamed protein product [Vitis vinifera]	--	--	--	--	--	--	--	--	--	--	--	--	--	--	--	--	--	--	GO:0009909//regulation of flower development;GO:0051567//histone H3-K9 methylation;GO:0006342//chromatin silencing	-	-
CL11357.Contig1_All	11.0376	5.1911	1.5841	0.4563	gi|224058425|ref|XP_002299503.1|	583.6	1e-165	predicted protein [Populus trichocarpa] >gi|222846761|gb|EEE84308.1| predicted protein [Populus trichocarpa]	gi|225426091|ref|XM_002272193.1|	325	5e-86	PREDICTED: Vitis vinifera aluminum-activated malate transporter 9-like (LOC100243329), mRNA	sp|Q9LS46|ALMT9_ARATH	243	2e-64	Aluminum-activated malate transporter 9 OS=Arabidopsis thaliana GN=ALMT9 PE=2 SV=1	--	--	--	--	--	--	--	--	--	--	GO:0015743//malate transport	-	GO:0016020//membrane
CL11357.Contig2_All	10.9464	2.1106	2.0367	0.382	gi|255537641|ref|XP_002509887.1|	681.8	0	conserved hypothetical protein [Ricinus communis] >gi|223549786|gb|EEF51274.1| conserved hypothetical protein [Ricinus communis]	gi|225426091|ref|XM_002272193.1|	339	5e-90	PREDICTED: Vitis vinifera aluminum-activated malate transporter 9-like (LOC100243329), mRNA	sp|Q9LS46|ALMT9_ARATH	291	9e-79	Aluminum-activated malate transporter 9 OS=Arabidopsis thaliana GN=ALMT9 PE=2 SV=1	--	--	--	--	--	--	--	--	--	--	GO:0015743//malate transport	GO:0005253//anion channel activity	GO:0009705//plant-type vacuole membrane
CL11368.Contig2_All	4.0552	18.7813	1.7567	4.4154	gi|255545652|ref|XP_002513886.1|	572.8	5e-162	phosphoglycerate mutase, putative [Ricinus communis] >gi|223546972|gb|EEF48469.1| phosphoglycerate mutase, putative [Ricinus communis]	gi|359492835|ref|XM_002284189.2|	569	1e-159	PREDICTED: Vitis vinifera 2,3-bisphosphoglycerate-dependent phosphoglycerate mutase-like (LOC100245371), mRNA	--	--	--	--	CPn0863	252	1e-66	COG0588	Phosphoglycerate mutase 1	K01834	5e-163	572	rcu:RCOM_1034140	2,3-bisphosphoglycerate-dependent phosphoglycerate mutase [EC:5.4.2.1]	GO:0010167//response to nitrate;GO:0006096//glycolysis	GO:0046538//2,3-bisphosphoglycerate-dependent phosphoglycerate mutase activity	GO:0009507//chloroplast
CL11375.Contig1_All	11.5668	1.9207	0.0607	0.0587	gi|37572447|dbj|BAC98493.1|	280.4	2e-74	AG-motif binding protein-3 [Nicotiana tabacum]	gi|297610909|ref|NM_001071890.2|	165	1e-37	Oryza sativa Japonica Group Os10g0557600 (Os10g0557600) mRNA, complete cds	sp|O49741|GATA2_ARATH	233	2e-61	GATA transcription factor 2 OS=Arabidopsis thaliana GN=GATA2 PE=2 SV=1	YMR136w	56.2	9e-08	COG5641	GATA Zn-finger-containing transcription factor	--	--	--	--	--	GO:0009416//response to light stimulus	GO:0005488//binding;GO:0003700//sequence-specific DNA binding transcription factor activity	-
CL11375.Contig2_All	3.9553	0.6477	0	0	gi|37572447|dbj|BAC98493.1|	226.5	3e-58	AG-motif binding protein-3 [Nicotiana tabacum]	gi|297610909|ref|NM_001071890.2|	165	8e-38	Oryza sativa Japonica Group Os10g0557600 (Os10g0557600) mRNA, complete cds	sp|O49741|GATA2_ARATH	193	8e-50	GATA transcription factor 2 OS=Arabidopsis thaliana GN=GATA2 PE=2 SV=1	YMR136w	55.5	1e-07	COG5641	GATA Zn-finger-containing transcription factor	--	--	--	--	--	GO:0009416//response to light stimulus;GO:0006355//regulation of transcription, DNA-dependent	GO:0003677//DNA binding;GO:0003700//sequence-specific DNA binding transcription factor activity	GO:0005634//nucleus
CL11375.Contig3_All	11.236	4.0197	0.0616	0.0298	gi|37572447|dbj|BAC98493.1|	288.9	7e-77	AG-motif binding protein-3 [Nicotiana tabacum]	gi|297610909|ref|NM_001071890.2|	180	2e-42	Oryza sativa Japonica Group Os10g0557600 (Os10g0557600) mRNA, complete cds	sp|O49741|GATA2_ARATH	239	1e-63	GATA transcription factor 2 OS=Arabidopsis thaliana GN=GATA2 PE=2 SV=1	YMR136w	59.7	8e-09	COG5641	GATA Zn-finger-containing transcription factor	K01988	8e-08	56.2	osa:4336475	lactosylceramide 4-alpha-galactosyltransferase [EC:2.4.1.228]	GO:0009416//response to light stimulus	GO:0005488//binding;GO:0003700//sequence-specific DNA binding transcription factor activity	-
CL11381.Contig1_All	71.3377	39.7219	14.7171	8.4796	gi|255544262|ref|XP_002513193.1|	328.6	1e-88	ribonucleoprotein, chloroplast, putative [Ricinus communis] >gi|223547691|gb|EEF49184.1| ribonucleoprotein, chloroplast, putative [Ricinus communis]	gi|356557127|ref|XM_003546822.1|	184	2e-43	PREDICTED: Glycine max 30S ribosomal protein 2, chloroplastic-like (LOC100783567), mRNA	sp|P82277|RRP2_SPIOL	281	5e-76	30S ribosomal protein 2, chloroplastic OS=Spinacia oleracea GN=PSRP2 PE=1 SV=1	SPAC140.02	71.6	3e-12	COG0724	RNA-binding proteins (RRM domain)	K11294	4e-22	104	smo:SELMODRAFT_15428	nucleolin	GO:0009773//photosynthetic electron transport in photosystem I;GO:0019288//isopentenyl diphosphate biosynthetic process, mevalonate-independent pathway;GO:0045036//protein targeting to chloroplast	GO:0003723//RNA binding;GO:0000166//nucleotide binding	GO:0009941//chloroplast envelope;GO:0009535//chloroplast thylakoid membrane;GO:0009570//chloroplast stroma;GO:0030529//ribonucleoprotein complex
CL11381.Contig2_All	19.4144	73.1417	3.799	14.0354	gi|255544262|ref|XP_002513193.1|	329.7	5e-89	ribonucleoprotein, chloroplast, putative [Ricinus communis] >gi|223547691|gb|EEF49184.1| ribonucleoprotein, chloroplast, putative [Ricinus communis]	gi|356557127|ref|XM_003546822.1|	192	6e-46	PREDICTED: Glycine max 30S ribosomal protein 2, chloroplastic-like (LOC100783567), mRNA	sp|P82277|RRP2_SPIOL	281	5e-76	30S ribosomal protein 2, chloroplastic OS=Spinacia oleracea GN=PSRP2 PE=1 SV=1	SPAC140.02	72	2e-12	COG0724	RNA-binding proteins (RRM domain)	K11294	3e-22	104	smo:SELMODRAFT_15428	nucleolin	GO:0009773//photosynthetic electron transport in photosystem I;GO:0019288//isopentenyl diphosphate biosynthetic process, mevalonate-independent pathway;GO:0045036//protein targeting to chloroplast	GO:0003723//RNA binding;GO:0000166//nucleotide binding	GO:0009941//chloroplast envelope;GO:0009535//chloroplast thylakoid membrane;GO:0009570//chloroplast stroma;GO:0030529//ribonucleoprotein complex
CL11381.Contig3_All	35.487	26.5891	5.9467	4.4006	gi|255544262|ref|XP_002513193.1|	329.7	5e-89	ribonucleoprotein, chloroplast, putative [Ricinus communis] >gi|223547691|gb|EEF49184.1| ribonucleoprotein, chloroplast, putative [Ricinus communis]	gi|359487408|ref|XM_002265593.2|	258	1e-65	PREDICTED: Vitis vinifera 30S ribosomal protein 2, chloroplastic-like (LOC100266645), mRNA	sp|P82277|RRP2_SPIOL	290	1e-78	30S ribosomal protein 2, chloroplastic OS=Spinacia oleracea GN=PSRP2 PE=1 SV=1	SPAC140.02	73.6	7e-13	COG0724	RNA-binding proteins (RRM domain)	K11294	1e-23	108	smo:SELMODRAFT_15428	nucleolin	GO:0009773//photosynthetic electron transport in photosystem I;GO:0019288//isopentenyl diphosphate biosynthetic process, mevalonate-independent pathway;GO:0045036//protein targeting to chloroplast	GO:0003723//RNA binding;GO:0000166//nucleotide binding	GO:0005840//ribosome;GO:0009941//chloroplast envelope;GO:0009535//chloroplast thylakoid membrane;GO:0009570//chloroplast stroma
CL11382.Contig4_All	8.1252	3.5549	1.1811	1.5557	--	--	--	--	--	--	--	--	--	--	--	--	--	--	--	--	--	--	--	--	--	--	-	-	-
CL11385.Contig1_All	19.1166	9.9634	4.4834	3.1806	gi|224053733|ref|XP_002297952.1|	368.6	1e-100	predicted protein [Populus trichocarpa] >gi|222845210|gb|EEE82757.1| predicted protein [Populus trichocarpa]	gi|359474141|ref|XM_002280773.2|	145	1e-31	PREDICTED: Vitis vinifera uncharacterized LOC100244479 (LOC100244479), mRNA	--	--	--	--	--	--	--	--	--	--	--	--	--	--	GO:0009965//leaf morphogenesis;GO:0030154//cell differentiation;GO:0016556//mRNA modification	-	GO:0009507//chloroplast
CL11385.Contig2_All	6.8994	8.0253	1.0725	2.4172	gi|224053733|ref|XP_002297952.1|	132.1	5e-30	predicted protein [Populus trichocarpa] >gi|222845210|gb|EEE82757.1| predicted protein [Populus trichocarpa]	gi|119371476|dbj|AP009299.1|	79.8	3e-12	Solanum lycopersicum genomic DNA, chromosome 8, clone: C08SLm0006K11, complete sequence	--	--	--	--	--	--	--	--	--	--	--	--	--	--	GO:0009965//leaf morphogenesis;GO:0030154//cell differentiation;GO:0016556//mRNA modification	-	GO:0009507//chloroplast
CL11388.Contig3_All	11.3023	8.0696	5.1233	3.6341	gi|21592713|gb|AAM64662.1|	51.6	3e-06	unknown [Arabidopsis thaliana]	gi|225313479|dbj|AK327424.1|	69.9	2e-09	Solanum lycopersicum cDNA, clone: LEFL2029D11, HTC in fruit	--	--	--	--	--	--	--	--	--	--	--	--	--	--	-	-	-
CL11389.Contig1_All	4.3445	2.0611	12.6547	5.258	gi|225463572|ref|XP_002270172.1|	162.2	9e-39	PREDICTED: F-box/LRR-repeat protein 14 [Vitis vinifera] >gi|297743556|emb|CBI36423.3| unnamed protein product [Vitis vinifera]	--	--	--	--	--	--	--	--	--	--	--	--	--	--	--	--	--	--	-	-	GO:0005886//plasma membrane
CL114.Contig2_All	4.993	9.8133	1.573	1.1395	gi|356570843|ref|XP_003553593.1|	109.8	1e-23	PREDICTED: uncharacterized protein LOC100816971 [Glycine max]	gi|356570842|ref|XM_003553545.1|	81.8	4e-13	PREDICTED: Glycine max uncharacterized protein LOC100816971 (LOC100816971), mRNA	--	--	--	--	--	--	--	--	--	--	--	--	--	--	-	-	-
CL11418.Contig1_All	0.7484	0.5582	1.7928	2.7517	gi|224078569|ref|XP_002305559.1|	234.2	3e-60	predicted protein [Populus trichocarpa] >gi|222848523|gb|EEE86070.1| predicted protein [Populus trichocarpa]	gi|225320300|dbj|AK324773.1|	83.8	4e-13	Solanum lycopersicum cDNA, clone: LEFL1085DF10, HTC in leaf	--	--	--	--	--	--	--	--	--	--	--	--	--	--	-	-	-
CL11418.Contig2_All	0.6624	0.4383	4.5129	2.8724	gi|224105055|ref|XP_002313669.1|	292	1e-77	predicted protein [Populus trichocarpa] >gi|222850077|gb|EEE87624.1| predicted protein [Populus trichocarpa]	gi|225320300|dbj|AK324773.1|	79.8	6e-12	Solanum lycopersicum cDNA, clone: LEFL1085DF10, HTC in leaf	--	--	--	--	--	--	--	--	--	--	--	--	--	--	-	-	GO:0043231//intracellular membrane-bounded organelle
CL11418.Contig3_All	0.8476	0.6048	4.7009	3.1704	gi|224105055|ref|XP_002313669.1|	306.6	4e-82	predicted protein [Populus trichocarpa] >gi|222850077|gb|EEE87624.1| predicted protein [Populus trichocarpa]	gi|225320300|dbj|AK324773.1|	79.8	5e-12	Solanum lycopersicum cDNA, clone: LEFL1085DF10, HTC in leaf	--	--	--	--	--	--	--	--	--	--	--	--	--	--	-	-	GO:0043231//intracellular membrane-bounded organelle
CL11419.Contig1_All	1.4993	1.5291	0.6224	0.3607	gi|225468025|ref|XP_002271577.1|	112.8	1e-23	PREDICTED: probable LRR receptor-like serine/threonine-protein kinase At2g24230 [Vitis vinifera]	gi|225468024|ref|XM_002271541.1|	414	1e-112	PREDICTED: Vitis vinifera probable LRR receptor-like serine/threonine-protein kinase At2g24230 (LOC100251401), mRNA	sp|C0LGK9|Y2242_ARATH	723	0	Probable LRR receptor-like serine/threonine-protein kinase At2g24230 OS=Arabidopsis thaliana GN=At2g24230 PE=2 SV=1	ECU01g0630	67.4	8e-11	COG0515	Serine/threonine protein kinase	K13415	2e-69	261	aly:ARALYDRAFT_912402	protein brassinosteroid insensitive 1 [EC:2.7.10.1 2.7.11.1]	GO:0006468//protein phosphorylation;GO:0007169//transmembrane receptor protein tyrosine kinase signaling pathway	GO:0004674//protein serine/threonine kinase activity;GO:0005524//ATP binding;GO:0004714//transmembrane receptor protein tyrosine kinase activity;GO:0004721//phosphoprotein phosphatase activity	GO:0016023//cytoplasmic membrane-bounded vesicle;GO:0005773//vacuole;GO:0005886//plasma membrane
CL11420.Contig1_All	14.2137	18.6053	55.1181	42.8822	--	--	--	--	gi|242386804|emb|FP099209.1|	63.9	2e-07	Phyllostachys edulis cDNA clone: bphyst038e05, full insert sequence	--	--	--	--	--	--	--	--	--	--	--	--	--	--	-	-	-
CL11420.Contig2_All	24.5326	47.8616	72.1684	101.41	gi|356545971|ref|XP_003541406.1|	33.1	1e-15	PREDICTED: polyubiquitin-like [Glycine max]	gi|16660458|gb|AF429429.1|AF429429	149	5e-33	Olea europaea polyubiquitin OUB1 mRNA, complete cds	sp|P0CH05|UBI2P_PETCR	71.6	6e-17	Polyubiquitin OS=Petroselinum crispum GN=PCUBI4-2 PE=3 SV=1	YLL039c	70.5	9e-16	COG5272	Ubiquitin	K08770	6e-17	73.2	aly:ARALYDRAFT_915730	ubiquitin C	-	-	-
CL11423.Contig1_All	6.2364	7.3717	3.0192	2.1565	gi|359491262|ref|XP_003634252.1|	172.6	1e-41	PREDICTED: uncharacterized protein LOC100854468 [Vitis vinifera] >gi|297733727|emb|CBI14974.3| unnamed protein product [Vitis vinifera]	--	--	--	--	--	--	--	--	--	--	--	--	--	--	--	--	--	--	GO:0007243//intracellular protein kinase cascade;GO:0010119//regulation of stomatal movement;GO:0046443//FAD metabolic process;GO:0009414//response to water deprivation;GO:0019252//starch biosynthetic process;GO:0043622//cortical microtubule organization;GO:0043407//negative regulation of MAP kinase activity;GO:0010468//regulation of gene expression;GO:0042742//defense response to bacterium;GO:00…	GO:0004721//phosphoprotein phosphatase activity;GO:0005515//protein binding;GO:0016491//oxidoreductase activity;GO:0004645//phosphorylase activity	GO:0005829//cytosol;GO:0009570//chloroplast stroma
CL11427.Contig1_All	24.0169	16.1098	97.6554	42.0338	gi|118484000|gb|ABK93887.1|	244.2	3e-63	unknown [Populus trichocarpa]	gi|255762732|gb|GQ370517.1|	258	1e-65	Salvia miltiorrhiza cold acclimation protein (COR) mRNA, complete cds	--	--	--	--	--	--	--	--	--	--	--	--	--	--	GO:0009744//response to sucrose stimulus;GO:0042631//cellular response to water deprivation;GO:0009737//response to abscisic acid stimulus;GO:0009749//response to glucose stimulus;GO:0009631//cold acclimation;GO:0009750//response to fructose stimulus	-	GO:0005773//vacuole;GO:0016020//membrane
CL11427.Contig2_All	27.4422	23.8124	144.031	77.2782	gi|224105477|ref|XP_002313824.1|	318.5	9e-86	predicted protein [Populus trichocarpa] >gi|222850232|gb|EEE87779.1| predicted protein [Populus trichocarpa]	gi|255762732|gb|GQ370517.1|	392	1e-106	Salvia miltiorrhiza cold acclimation protein (COR) mRNA, complete cds	--	--	--	--	--	--	--	--	--	--	--	--	--	--	GO:0009744//response to sucrose stimulus;GO:0042631//cellular response to water deprivation;GO:0009737//response to abscisic acid stimulus;GO:0009749//response to glucose stimulus;GO:0009631//cold acclimation;GO:0009750//response to fructose stimulus	-	GO:0005773//vacuole;GO:0016020//membrane
CL11427.Contig3_All	6.2251	5.754	45.9645	23.1356	gi|224094602|ref|XP_002310187.1|	27.7	2e-35	predicted protein [Populus trichocarpa] >gi|222853090|gb|EEE90637.1| predicted protein [Populus trichocarpa]	gi|255762732|gb|GQ370517.1|	168	4e-39	Salvia miltiorrhiza cold acclimation protein (COR) mRNA, complete cds	--	--	--	--	--	--	--	--	--	--	--	--	--	--	GO:0009744//response to sucrose stimulus;GO:0042631//cellular response to water deprivation;GO:0009737//response to abscisic acid stimulus;GO:0009749//response to glucose stimulus;GO:0009631//cold acclimation;GO:0009750//response to fructose stimulus	-	GO:0005773//vacuole;GO:0016020//membrane
CL11434.Contig1_All	0	0.0766	0.9299	1.4221	--	--	--	--	--	--	--	--	--	--	--	--	--	--	--	--	--	--	--	--	--	--	-	-	-
CL11439.Contig1_All	2.873	3.8742	0.8932	1.5337	gi|302144145|emb|CBI23250.3|	125.6	5e-28	unnamed protein product [Vitis vinifera]	gi|225444506|ref|XM_002268645.1|	141	9e-31	PREDICTED: Vitis vinifera uncharacterized LOC100255582 (LOC100255582), mRNA	sp|Q8GUI4|UGPI6_ARATH	111	4e-25	Uncharacterized GPI-anchored protein At1g61900 OS=Arabidopsis thaliana GN=At1g61900 PE=1 SV=1	--	--	--	--	--	--	--	--	--	--	-	-	GO:0016023//cytoplasmic membrane-bounded vesicle;GO:0046658//anchored to plasma membrane;GO:0009506//plasmodesma;GO:0005739//mitochondrion
CL11439.Contig2_All	9.4112	12.6185	3.2929	4.4279	gi|302144145|emb|CBI23250.3|	630.9	2e-179	unnamed protein product [Vitis vinifera]	gi|170763635|gb|AC215419.2|	210	4e-51	Solanum lycopersicum chromosome 2 clone C02HBa0204D01, complete sequence	sp|Q8GUI4|UGPI6_ARATH	529	2e-150	Uncharacterized GPI-anchored protein At1g61900 OS=Arabidopsis thaliana GN=At1g61900 PE=1 SV=1	--	--	--	--	--	--	--	--	--	--	-	-	GO:0016023//cytoplasmic membrane-bounded vesicle;GO:0046658//anchored to plasma membrane;GO:0009506//plasmodesma;GO:0005739//mitochondrion
CL1144.Contig1_All	3.453	1.6798	1.2823	0.2016	gi|296087396|emb|CBI33770.3|	349.7	4e-95	unnamed protein product [Vitis vinifera]	gi|356563573|ref|XM_003549988.1|	155	1e-34	PREDICTED: Glycine max probable LRR receptor-like serine/threonine-protein kinase At4g37250-like (LOC100784503), mRNA	sp|C0LGS3|Y4372_ARATH	271	6e-73	Probable LRR receptor-like serine/threonine-protein kinase At4g37250 OS=Arabidopsis thaliana GN=At4g37250 PE=2 SV=1	Cgl2127_1	60.1	6e-09	COG0515	Serine/threonine protein kinase	K00924	7e-20	96.3	ath:AT1G14370	[EC:2.7.1.-]	GO:0031348//negative regulation of defense response;GO:0006995//cellular response to nitrogen starvation;GO:0009867//jasmonic acid mediated signaling pathway;GO:0009697//salicylic acid biosynthetic process;GO:0035304//regulation of protein dephosphorylation;GO:0009862//systemic acquired resistance, salicylic acid mediated signaling pathway;GO:0010363//regulation of plant-type hypersensitive respo…	GO:0032440//2-alkenal reductase [NAD(P)] activity;GO:0004674//protein serine/threonine kinase activity;GO:0005524//ATP binding	GO:0016021//integral to membrane;GO:0005576//extracellular region;GO:0005886//plasma membrane
CL1144.Contig2_All	5.8703	5.7553	1.7901	0.7578	gi|255567891|ref|XP_002524923.1|	1037.3	0	LIM domain kinase, putative [Ricinus communis] >gi|223535758|gb|EEF37420.1| LIM domain kinase, putative [Ricinus communis]	gi|356563573|ref|XM_003549988.1|	202	1e-48	PREDICTED: Glycine max probable LRR receptor-like serine/threonine-protein kinase At4g37250-like (LOC100784503), mRNA	sp|C0LGS3|Y4372_ARATH	855	0	Probable LRR receptor-like serine/threonine-protein kinase At4g37250 OS=Arabidopsis thaliana GN=At4g37250 PE=2 SV=1	Cgl2127_1	78.6	6e-14	COG0515	Serine/threonine protein kinase	K13420	1e-52	206	aly:ARALYDRAFT_356368	LRR receptor-like serine/threonine-protein kinase FLS2 [EC:2.7.11.1]	GO:0031348//negative regulation of defense response;GO:0006995//cellular response to nitrogen starvation;GO:0009867//jasmonic acid mediated signaling pathway;GO:0009697//salicylic acid biosynthetic process;GO:0035304//regulation of protein dephosphorylation;GO:0009862//systemic acquired resistance, salicylic acid mediated signaling pathway;GO:0010363//regulation of plant-type hypersensitive respo…	GO:0032440//2-alkenal reductase [NAD(P)] activity;GO:0004674//protein serine/threonine kinase activity;GO:0005524//ATP binding	GO:0016021//integral to membrane;GO:0005576//extracellular region;GO:0005886//plasma membrane
CL11440.Contig1_All	5.7408	4.1027	2.7509	1.7875	gi|388497224|gb|AFK36678.1|	127.5	1e-28	unknown [Lotus japonicus]	gi|150010729|gb|AC182564.2|	145	6e-32	Mimulus guttatus clone MGBa-44P14, complete sequence	sp|Q38813|DNAJ1_ARATH	63.9	7e-11	Chaperone protein dnaJ 1, mitochondrial OS=Arabidopsis thaliana GN=ATJ1 PE=2 SV=2	CT341	67.8	1e-11	COG0484	DnaJ-class molecular chaperone with C-terminal Zn finger domain	K09510	1e-12	70.9	vcn:VOLCADRAFT_57911	DnaJ homolog subfamily B member 4	GO:0006457//protein folding;GO:0006950//response to stress	GO:0051082//unfolded protein binding;GO:0031072//heat shock protein binding	GO:0005737//cytoplasm
CL11440.Contig2_All	13.344	9.0969	5.7907	3.6732	gi|388497224|gb|AFK36678.1|	149.1	5e-35	unknown [Lotus japonicus]	gi|150010729|gb|AC182564.2|	145	7e-32	Mimulus guttatus clone MGBa-44P14, complete sequence	sp|Q9ZSY2|DNJ15_ARATH	66.6	1e-11	Chaperone protein dnaJ 15 OS=Arabidopsis thaliana GN=ATJ15 PE=1 SV=1	TM0849	75.9	6e-14	COG0484	DnaJ-class molecular chaperone with C-terminal Zn finger domain	K09510	3e-15	80.1	vcn:VOLCADRAFT_57911	DnaJ homolog subfamily B member 4	GO:0006457//protein folding;GO:0006950//response to stress	GO:0051082//unfolded protein binding;GO:0031072//heat shock protein binding	GO:0005737//cytoplasm
CL11440.Contig3_All	36.3804	29.3579	17.3674	9.6301	gi|351722303|ref|NP_001238007.1|	185.3	1e-45	DnaJ-like protein [Glycine max] >gi|23428796|gb|AAM23263.1| DnaJ-like protein [Glycine max]	gi|150010729|gb|AC182564.2|	145	1e-31	Mimulus guttatus clone MGBa-44P14, complete sequence	sp|P43644|DNJH_ATRNU	70.5	2e-12	DnaJ protein homolog ANJ1 OS=Atriplex nummularia PE=2 SV=1	TM0849	79.3	1e-14	COG0484	DnaJ-class molecular chaperone with C-terminal Zn finger domain	K09506	3e-15	81.3	smo:SELMODRAFT_110523	DnaJ homolog subfamily A member 5	GO:0006457//protein folding	GO:0005515//protein binding	GO:0005737//cytoplasm
CL11441.Contig1_All	3.0455	2.1043	1.2167	0.5876	gi|225427403|ref|XP_002263777.1|	174.5	1e-42	PREDICTED: uncharacterized protein LOC100265501 [Vitis vinifera] >gi|296088391|emb|CBI37382.3| unnamed protein product [Vitis vinifera]	gi|225318822|dbj|AK323780.1|	127	2e-26	Solanum lycopersicum cDNA, clone: LEFL1063DG04, HTC in leaf	--	--	--	--	--	--	--	--	--	--	--	--	--	--	GO:0035304//regulation of protein dephosphorylation;GO:0019684//photosynthesis, light reaction	-	GO:0009507//chloroplast
CL11446.Contig1_All	20.4769	17.7864	2.581	3.4362	gi|225449633|ref|XP_002284256.1|	68.6	6e-74	PREDICTED: putative oxygen evolving enhancer protein [Vitis vinifera] >gi|296086290|emb|CBI31731.3| unnamed protein product [Vitis vinifera]	gi|349725895|emb|FQ393847.1|	184	1e-43	Vitis vinifera clone SS0AFA23YO10	sp|P82538|PPL1_ARATH	189	3e-60	PsbP-like protein 1, chloroplastic OS=Arabidopsis thaliana GN=PPL1 PE=1 SV=1	--	--	--	--	--	K02717	6e-75	232	vvi:100259776	photosystem II oxygen-evolving enhancer protein 2	GO:0010103//stomatal complex morphogenesis;GO:0006098//pentose-phosphate shunt;GO:0006364//rRNA processing;GO:0009657//plastid organization;GO:0010207//photosystem II assembly;GO:0043085//positive regulation of catalytic activity	GO:0005509//calcium ion binding	GO:0030095//chloroplast photosystem II;GO:0019898//extrinsic to membrane;GO:0009654//oxygen evolving complex;GO:0009543//chloroplast thylakoid lumen
CL11446.Contig2_All	21.4972	14.9639	2.0861	2.8925	gi|225449633|ref|XP_002284256.1|	68.6	3e-73	PREDICTED: putative oxygen evolving enhancer protein [Vitis vinifera] >gi|296086290|emb|CBI31731.3| unnamed protein product [Vitis vinifera]	gi|349725895|emb|FQ393847.1|	184	1e-43	Vitis vinifera clone SS0AFA23YO10	sp|P82538|PPL1_ARATH	188	4e-60	PsbP-like protein 1, chloroplastic OS=Arabidopsis thaliana GN=PPL1 PE=1 SV=1	--	--	--	--	--	K02717	3e-74	230	vvi:100259776	photosystem II oxygen-evolving enhancer protein 2	GO:0010103//stomatal complex morphogenesis;GO:0006098//pentose-phosphate shunt;GO:0006364//rRNA processing;GO:0009657//plastid organization;GO:0010207//photosystem II assembly;GO:0043085//positive regulation of catalytic activity	GO:0005509//calcium ion binding	GO:0030095//chloroplast photosystem II;GO:0019898//extrinsic to membrane;GO:0009654//oxygen evolving complex;GO:0009543//chloroplast thylakoid lumen
CL11446.Contig3_All	22.9072	21.2651	4.3599	4.8777	gi|225449633|ref|XP_002284256.1|	133.3	3e-90	PREDICTED: putative oxygen evolving enhancer protein [Vitis vinifera] >gi|296086290|emb|CBI31731.3| unnamed protein product [Vitis vinifera]	gi|349725895|emb|FQ393847.1|	250	2e-63	Vitis vinifera clone SS0AFA23YO10	sp|P82538|PPL1_ARATH	178	5e-45	PsbP-like protein 1, chloroplastic OS=Arabidopsis thaliana GN=PPL1 PE=1 SV=1	--	--	--	--	--	K02717	4e-91	222	vvi:100259776	photosystem II oxygen-evolving enhancer protein 2	GO:0010103//stomatal complex morphogenesis;GO:0006098//pentose-phosphate shunt;GO:0006364//rRNA processing;GO:0009657//plastid organization;GO:0010207//photosystem II assembly;GO:0043085//positive regulation of catalytic activity	GO:0005509//calcium ion binding	GO:0030095//chloroplast photosystem II;GO:0019898//extrinsic to membrane;GO:0009654//oxygen evolving complex;GO:0009543//chloroplast thylakoid lumen
CL11446.Contig4_All	25.7994	21.9719	4.081	4.6184	gi|225449633|ref|XP_002284256.1|	133.3	4e-90	PREDICTED: putative oxygen evolving enhancer protein [Vitis vinifera] >gi|296086290|emb|CBI31731.3| unnamed protein product [Vitis vinifera]	gi|349725895|emb|FQ393847.1|	250	2e-63	Vitis vinifera clone SS0AFA23YO10	sp|P82538|PPL1_ARATH	178	5e-45	PsbP-like protein 1, chloroplastic OS=Arabidopsis thaliana GN=PPL1 PE=1 SV=1	--	--	--	--	--	K02717	4e-91	222	vvi:100259776	photosystem II oxygen-evolving enhancer protein 2	GO:0010103//stomatal complex morphogenesis;GO:0006098//pentose-phosphate shunt;GO:0006364//rRNA processing;GO:0009657//plastid organization;GO:0010207//photosystem II assembly;GO:0043085//positive regulation of catalytic activity	GO:0005509//calcium ion binding	GO:0030095//chloroplast photosystem II;GO:0019898//extrinsic to membrane;GO:0009654//oxygen evolving complex;GO:0009543//chloroplast thylakoid lumen
CL11447.Contig1_All	60.4743	25.5027	6.1859	12.6226	gi|10952510|gb|AAG24944.1|	869.8	0	putative ammonium transporter AMT1;1 [Lotus japonicus]	gi|384237238|gb|JQ396251.1|	337	2e-89	Pyrus calleryana ammonium transporter AMT1;1 mRNA, complete cds	sp|P58905|AMT11_SOLLC	832	0	Ammonium transporter 1 member 1 OS=Solanum lycopersicum GN=AMT1-1 PE=2 SV=1	TM0402	293	5e-79	COG0004	Ammonia permease	K03320	0	868	mtr:MTR_1g045550	ammonium transporter, Amt family	GO:0006862//nucleotide transport;GO:0009862//systemic acquired resistance, salicylic acid mediated signaling pathway;GO:0015695//organic cation transport;GO:0006944//cellular membrane fusion;GO:0010363//regulation of plant-type hypersensitive response;GO:0010311//lateral root formation;GO:0010310//regulation of hydrogen peroxide metabolic process;GO:0015802//basic amino acid transport;GO:0080167/…	GO:0015398//high affinity secondary active ammonium transmembrane transporter activity	GO:0016021//integral to membrane;GO:0009506//plasmodesma;GO:0005886//plasma membrane;GO:0005634//nucleus
CL11447.Contig3_All	51.574	9.0858	0.7591	1.222	gi|10952510|gb|AAG24944.1|	243	8e-64	putative ammonium transporter AMT1;1 [Lotus japonicus]	gi|147852141|emb|AM428614.2|	226	1e-56	Vitis vinifera contig VV78X020247.6, whole genome shotgun sequence	sp|O04161|AMT12_SOLLC	228	9e-61	Ammonium transporter 1 member 2 OS=Solanum lycopersicum GN=AMT1-2 PE=2 SV=1	sll0108	92	2e-19	COG0004	Ammonia permease	K03320	2e-64	241	mtr:MTR_1g045550	ammonium transporter, Amt family	GO:0072488//ammonium transmembrane transport	GO:0015398//high affinity secondary active ammonium transmembrane transporter activity	GO:0016021//integral to membrane;GO:0005886//plasma membrane
CL11449.Contig1_All	7.7689	10.6347	26.322	23.8928	gi|225450071|ref|XP_002274296.1|	1113.6	0	PREDICTED: protein OBERON 4-like [Vitis vinifera]	gi|225450070|ref|XM_002274260.1|	212	2e-51	PREDICTED: Vitis vinifera protein OBERON 4-like (LOC100248244), mRNA	sp|Q84TI3|OBE4_ARATH	763	0	Protein OBERON 4 OS=Arabidopsis thaliana GN=OBE4 PE=1 SV=2	--	--	--	--	--	--	--	--	--	--	GO:0001708//cell fate specification;GO:0090421//embryonic meristem initiation;GO:0009880//embryonic pattern specification	GO:0005515//protein binding	-
CL11449.Contig2_All	4.5583	7.27	14.8356	16.698	gi|225450071|ref|XP_002274296.1|	684.1	0	PREDICTED: protein OBERON 4-like [Vitis vinifera]	gi|225450070|ref|XM_002274260.1|	212	1e-51	PREDICTED: Vitis vinifera protein OBERON 4-like (LOC100248244), mRNA	sp|Q84TI3|OBE4_ARATH	524	7e-149	Protein OBERON 4 OS=Arabidopsis thaliana GN=OBE4 PE=1 SV=2	--	--	--	--	--	--	--	--	--	--	GO:0001708//cell fate specification;GO:0090421//embryonic meristem initiation;GO:0009880//embryonic pattern specification	GO:0005515//protein binding	-
CL11454.Contig1_All	0.7665	1.7247	8.5843	9.1799	gi|15144509|gb|AAK84476.1|	207.6	3e-52	unknown [Solanum lycopersicum]	gi|166159193|gb|AC212435.2|	182	6e-43	Solanum lycopersicum chromosome 11 clone C11HBa0107K14, complete sequence	--	--	--	--	--	--	--	--	--	--	--	--	--	--	-	-	-
CL11455.Contig1_All	6.0261	3.0555	0.9609	1.0089	gi|289188219|gb|ADC92564.1|	203.4	2e-51	(E)-beta farnesene synthase [Mentha arvensis]	gi|340367007|gb|HQ850371.1|	63.9	2e-07	Mentha x piperita strain BJ (E)-B-farnesene synthase mRNA, complete cds	sp|Q5SBP5|GCS1_OCIBA	202	2e-52	Gamma-cadinene synthase OS=Ocimum basilicum GN=CDS PE=1 SV=1	--	--	--	--	--	K14181	8e-35	145	vvi:100256880	valencene synthase [EC:4.2.3.73]	-	-	-
CL11456.Contig1_All	29.7185	26.8388	5.955	5.7518	gi|225447799|ref|XP_002266729.1|	457.2	0	PREDICTED: dynamin-like protein ARC5 [Vitis vinifera]	gi|359485991|ref|XM_002266693.2|	1241	0	PREDICTED: Vitis vinifera dynamin-like protein ARC5 (LOC100253726), mRNA	sp|Q84N64|ARC5_ARATH	766	0	Dynamin-like protein ARC5 OS=Arabidopsis thaliana GN=ARC5 PE=1 SV=2	YOR211c	69.7	3e-11	COG0699	Predicted GTPases (dynamin-related)	K01528	5e-15	82	osa:4327743	dynamin GTPase [EC:3.6.5.5]	GO:0016559//peroxisome fission;GO:0007623//circadian rhythm;GO:0006184//GTP catabolic process;GO:0010020//chloroplast fission	GO:0042802//identical protein binding;GO:0003924//GTPase activity;GO:0005525//GTP binding	GO:0005777//peroxisome;GO:0005739//mitochondrion;GO:0009707//chloroplast outer membrane
CL11456.Contig2_All	18.0757	16.2786	3.3367	3.2229	gi|225447799|ref|XP_002266729.1|	242.3	3e-63	PREDICTED: dynamin-like protein ARC5 [Vitis vinifera]	gi|359485991|ref|XM_002266693.2|	270	1e-69	PREDICTED: Vitis vinifera dynamin-like protein ARC5 (LOC100253726), mRNA	sp|Q84N64|ARC5_ARATH	201	2e-52	Dynamin-like protein ARC5 OS=Arabidopsis thaliana GN=ARC5 PE=1 SV=2	--	--	--	--	--	--	--	--	--	--	GO:0016559//peroxisome fission;GO:0007623//circadian rhythm;GO:0006184//GTP catabolic process;GO:0010020//chloroplast fission	GO:0042802//identical protein binding;GO:0003924//GTPase activity;GO:0005525//GTP binding	GO:0005777//peroxisome;GO:0005739//mitochondrion;GO:0009707//chloroplast outer membrane
CL11460.Contig1_All	15.1533	4.3798	2.1643	1.3688	gi|147837153|emb|CAN63633.1|	471.9	8e-132	hypothetical protein VITISV_009387 [Vitis vinifera]	gi|359483952|ref|XM_003632995.1|	109	6e-21	PREDICTED: Vitis vinifera 2-succinylbenzoate--CoA ligase, chloroplastic/peroxisomal-like, transcript variant 2 (LOC100250731), mRNA	sp|Q8VYJ1|MENE_ARATH	399	1e-111	2-succinylbenzoate--CoA ligase, chloroplastic/peroxisomal OS=Arabidopsis thaliana GN=AAE14 PE=1 SV=1	BS_menE	95.1	2e-19	COG0318	Acyl-CoA synthetases (AMP-forming)/AMP-acid ligases II	K14760	3e-131	466	vvi:100250731	acyl-activating enzyme 14 [EC:6.2.1.26]	GO:0042372//phylloquinone biosynthetic process	GO:0016208//AMP binding;GO:0008756//o-succinylbenzoate-CoA ligase activity	GO:0005777//peroxisome;GO:0009507//chloroplast;GO:0005739//mitochondrion
CL11468.Contig1_All	36.1114	32.1991	9.1341	14.2998	gi|359496444|ref|XP_002263438.2|	553.5	3e-156	PREDICTED: uncharacterized protein LOC100265443 [Vitis vinifera]	gi|359496443|ref|XM_002263402.2|	571	1e-160	PREDICTED: Vitis vinifera uncharacterized LOC100265443 (LOC100265443), mRNA	--	--	--	--	--	--	--	--	--	--	--	--	--	--	-	-	GO:0009507//chloroplast
CL11468.Contig2_All	31.7342	29.8507	8.2041	12.6303	gi|359496444|ref|XP_002263438.2|	539.6	5e-152	PREDICTED: uncharacterized protein LOC100265443 [Vitis vinifera]	gi|359496443|ref|XM_002263402.2|	571	1e-160	PREDICTED: Vitis vinifera uncharacterized LOC100265443 (LOC100265443), mRNA	--	--	--	--	--	--	--	--	--	--	--	--	--	--	-	-	GO:0009507//chloroplast
CL11475.Contig1_All	76.5638	39.3136	9.4358	11.7996	gi|225436583|ref|XP_002274972.1|	493.8	2e-138	PREDICTED: uncharacterized protein At2g37660, chloroplastic [Vitis vinifera] >gi|296083822|emb|CBI24210.3| unnamed protein product [Vitis vinifera]	gi|359479229|ref|XM_002274936.2|	436	1e-119	PREDICTED: Vitis vinifera uncharacterized LOC100255039 (LOC100255039), mRNA	sp|O80934|Y2766_ARATH	97.8	1e-20	Uncharacterized protein At2g37660, chloroplastic OS=Arabidopsis thaliana GN=At2g37660 PE=1 SV=2	alr2903	238	2e-62	COG0702	Predicted nucleoside-diphosphate-sugar epimerases	--	--	--	--	--	GO:0006694//steroid biosynthetic process;GO:0055114//oxidation-reduction process	GO:0003854//3-beta-hydroxy-delta5-steroid dehydrogenase activity;GO:0000166//nucleotide binding	GO:0009941//chloroplast envelope;GO:0009570//chloroplast stroma
CL11475.Contig2_All	64.7865	38.07	7.1776	10.9168	gi|225436583|ref|XP_002274972.1|	428.7	9e-119	PREDICTED: uncharacterized protein At2g37660, chloroplastic [Vitis vinifera] >gi|296083822|emb|CBI24210.3| unnamed protein product [Vitis vinifera]	gi|359479229|ref|XM_002274936.2|	226	4e-56	PREDICTED: Vitis vinifera uncharacterized LOC100255039 (LOC100255039), mRNA	sp|O80934|Y2766_ARATH	72	7e-13	Uncharacterized protein At2g37660, chloroplastic OS=Arabidopsis thaliana GN=At2g37660 PE=1 SV=2	alr2903	186	1e-46	COG0702	Predicted nucleoside-diphosphate-sugar epimerases	--	--	--	--	--	GO:0008152//metabolic process	GO:0016616//oxidoreductase activity, acting on the CH-OH group of donors, NAD or NADP as acceptor;GO:0000166//nucleotide binding	GO:0009941//chloroplast envelope;GO:0009570//chloroplast stroma
CL11484.Contig2_All	2.1879	2.4089	4.7615	5.5847	gi|225442046|ref|XP_002269715.1|	102.8	2e-21	PREDICTED: 25.3 kDa vesicle transport protein [Vitis vinifera] >gi|297742963|emb|CBI35830.3| unnamed protein product [Vitis vinifera]	gi|329025149|gb|JF439370.1|	159	3e-36	Solanum chacoense synaptobrevin/VAMP-like protein (SEC22) mRNA, complete cds	sp|Q94AU2|SEC22_ARATH	97.8	3e-21	25.3 kDa vesicle transport protein OS=Arabidopsis thaliana GN=SEC22 PE=2 SV=1	--	--	--	--	--	K08517	3e-22	102	vvi:100258366	vesicle transport protein SEC22	GO:0006457//protein folding;GO:0009644//response to high light intensity;GO:0034976//response to endoplasmic reticulum stress;GO:0016192//vesicle-mediated transport;GO:0042542//response to hydrogen peroxide;GO:0009408//response to heat	GO:0005215//transporter activity	GO:0005794//Golgi apparatus;GO:0005886//plasma membrane;GO:0016021//integral to membrane;GO:0005783//endoplasmic reticulum
CL11486.Contig1_All	1.4498	1.7045	3.8061	4.2507	gi|255584216|ref|XP_002532846.1|	72.8	2e-12	DNA binding protein, putative [Ricinus communis] >gi|223527383|gb|EEF29524.1| DNA binding protein, putative [Ricinus communis]	--	--	--	--	sp|Q9SNC0|MBD5_ARATH	57.4	5e-09	Methyl-CpG-binding domain-containing protein 5 OS=Arabidopsis thaliana GN=MBD5 PE=1 SV=1	--	--	--	--	--	--	--	--	--	--	-	GO:0008327//methyl-CpG binding;GO:0043621//protein self-association;GO:0019899//enzyme binding	GO:0005720//nuclear heterochromatin;GO:0010370//perinucleolar chromocenter
CL11488.Contig2_All	4.9775	11.8514	1.7914	5.5483	gi|225467634|ref|XP_002267068.1|	822.4	0	PREDICTED: protein SHORT-ROOT-like isoform 1 [Vitis vinifera]	gi|359480540|ref|XM_003632438.1|	196	6e-47	PREDICTED: Vitis vinifera protein SHORT-ROOT-like, transcript variant 2 (LOC100263197), mRNA	sp|Q9SZF7|SHR_ARATH	619	2e-177	Protein SHORT-ROOT OS=Arabidopsis thaliana GN=SHR PE=1 SV=1	--	--	--	--	--	K14494	5e-41	167	rcu:RCOM_0629510	DELLA protein	GO:0007049//cell cycle;GO:0032350//regulation of hormone metabolic process;GO:0006355//regulation of transcription, DNA-dependent;GO:0055072//iron ion homeostasis;GO:0008356//asymmetric cell division;GO:0048366//leaf development;GO:0009956//radial pattern formation	GO:0043565//sequence-specific DNA binding;GO:0005515//protein binding;GO:0003700//sequence-specific DNA binding transcription factor activity	GO:0005634//nucleus
CL11488.Contig3_All	2.4508	2.6769	5.5106	6.6007	gi|225467634|ref|XP_002267068.1|	820.1	0	PREDICTED: protein SHORT-ROOT-like isoform 1 [Vitis vinifera]	gi|359480540|ref|XM_003632438.1|	260	5e-66	PREDICTED: Vitis vinifera protein SHORT-ROOT-like, transcript variant 2 (LOC100263197), mRNA	sp|Q9SZF7|SHR_ARATH	619	3e-177	Protein SHORT-ROOT OS=Arabidopsis thaliana GN=SHR PE=1 SV=1	--	--	--	--	--	K14494	4e-42	171	gmx:547718	DELLA protein	GO:0007049//cell cycle;GO:0032350//regulation of hormone metabolic process;GO:0006355//regulation of transcription, DNA-dependent;GO:0055072//iron ion homeostasis;GO:0008356//asymmetric cell division;GO:0048366//leaf development;GO:0009956//radial pattern formation	GO:0043565//sequence-specific DNA binding;GO:0005515//protein binding;GO:0003700//sequence-specific DNA binding transcription factor activity	GO:0005634//nucleus
CL11498.Contig1_All	151.261	97.6942	8.8099	11.6458	gi|225458605|ref|XP_002284724.1|	416	5e-115	PREDICTED: chlorophyll a-b binding protein 4, chloroplastic [Vitis vinifera] >gi|302142320|emb|CBI19523.3| unnamed protein product [Vitis vinifera]	gi|47104610|gb|BT013195.1|	315	5e-83	Lycopersicon esculentum clone 134347F, mRNA sequence	sp|Q9SQL2|CB24_PEA	210	1e-54	Chlorophyll a-b binding protein P4, chloroplastic OS=Pisum sativum GN=lhcA-P4 PE=1 SV=1	--	--	--	--	--	K08911	5e-116	416	vvi:100255844	light-harvesting complex I chlorophyll a/b binding protein 5	GO:0006364//rRNA processing;GO:0010027//thylakoid membrane organization;GO:0009768//photosynthesis, light harvesting in photosystem I;GO:0010207//photosystem II assembly	GO:0031409//pigment binding	GO:0009782//photosystem I antenna complex;GO:0030076//light-harvesting complex;GO:0009535//chloroplast thylakoid membrane
CL11498.Contig2_All	19.8534	40.9425	0.8566	3.2343	gi|356519222|ref|XP_003528272.1|	149.4	1e-35	PREDICTED: chlorophyll a-b binding protein 7, chloroplastic-like [Glycine max]	gi|356519221|ref|XM_003528224.1|	127	9e-27	PREDICTED: Glycine max chlorophyll a-b binding protein 7, chloroplastic-like (LOC100804934), mRNA	sp|P27522|CB13_SOLLC	92.4	7e-20	Chlorophyll a-b binding protein 8, chloroplastic OS=Solanum lycopersicum GN=CAB8 PE=3 SV=1	--	--	--	--	--	K08911	3e-35	144	aly:ARALYDRAFT_473855	light-harvesting complex I chlorophyll a/b binding protein 5	GO:0006364//rRNA processing;GO:0010027//thylakoid membrane organization;GO:0009768//photosynthesis, light harvesting in photosystem I;GO:0010207//photosystem II assembly	GO:0031409//pigment binding	GO:0009782//photosystem I antenna complex;GO:0030076//light-harvesting complex;GO:0009535//chloroplast thylakoid membrane
CL11498.Contig3_All	63.377	64.5201	3.5795	6.2804	gi|15220077|ref|NP_175137.1|	82.4	9e-82	photosystem I light harvesting complex protein 5 [Arabidopsis thaliana] >gi|30693978|ref|NP_849778.1| photosystem I light harvesting complex protein 5 [Arabidopsis thaliana] >gi|12321000|gb|AAG50618.1|AC083835_3 light-harvesting complex protein [Arabidopsis thaliana] >gi|17063199|gb|AAL32974.1| At1g45474/F2G19.4 [Arabidopsis thaliana] >gi|19699116|gb|AAL90924.1| At1g45474/F2G19.4 [Arabidopsis tha…	gi|225458604|ref|XM_002284688.1|	220	2e-54	PREDICTED: Vitis vinifera chlorophyll a-b binding protein 4, chloroplastic-like (LOC100255844), mRNA	sp|Q9SQL2|CB24_PEA	135	2e-45	Chlorophyll a-b binding protein P4, chloroplastic OS=Pisum sativum GN=lhcA-P4 PE=1 SV=1	--	--	--	--	--	K08911	9e-83	244	ath:AT1G45474	light-harvesting complex I chlorophyll a/b binding protein 5	GO:0006364//rRNA processing;GO:0010027//thylakoid membrane organization;GO:0009768//photosynthesis, light harvesting in photosystem I;GO:0010207//photosystem II assembly	GO:0031409//pigment binding	GO:0009782//photosystem I antenna complex;GO:0030076//light-harvesting complex;GO:0009535//chloroplast thylakoid membrane
CL11500.Contig2_All	18.3977	6.8428	2.7643	1.2714	gi|359496111|ref|XP_002270146.2|	450.3	2e-125	PREDICTED: SNF1-related protein kinase regulatory subunit beta-2-like [Vitis vinifera]	gi|359496110|ref|XM_002270110.2|	240	3e-60	PREDICTED: Vitis vinifera SNF1-related protein kinase regulatory subunit beta-2-like (LOC100248503), mRNA	sp|Q9SCY5|KINB2_ARATH	412	3e-115	SNF1-related protein kinase regulatory subunit beta-2 OS=Arabidopsis thaliana GN=KINB2 PE=1 SV=1	--	--	--	--	--	K07199	1e-120	431	pop:POPTR_652366	5'-AMP-activated protein kinase, regulatory beta subunit	GO:0016310//phosphorylation	GO:0004679//AMP-activated protein kinase activity;GO:0005515//protein binding	GO:0005737//cytoplasm
CL11507.Contig2_All	10.6321	4.4827	1.6864	2.0221	gi|224141003|ref|XP_002323865.1|	154.8	1e-36	predicted protein [Populus trichocarpa] >gi|222866867|gb|EEF03998.1| predicted protein [Populus trichocarpa]	gi|208611502|gb|AC232769.1|	79.8	5e-12	Solanum lycopersicum chromosome 2 clone C02HBa0054K23, complete sequence	sp|Q93Z27|CML45_ARATH	136	2e-32	Probable calcium-binding protein CML45 OS=Arabidopsis thaliana GN=CML45 PE=1 SV=1	SPAC3A12.14	53.9	5e-07	COG5126	Ca2+-binding protein (EF-Hand superfamily)	K13448	8e-17	86.3	aly:ARALYDRAFT_896915	calcium-binding protein CML	-	-	-
CL1151.Contig2_All	3.9467	2.1058	8.7737	5.9321	--	--	--	--	--	--	--	--	--	--	--	--	--	--	--	--	--	--	--	--	--	--	-	-	-
CL11518.Contig5_All	7.2465	4.0819	2.9234	1.5025	gi|544184|sp|Q06801.1|DPEP_SOLTU	470.3	2e-131	RecName: Full=4-alpha-glucanotransferase, chloroplastic/amyloplastic; AltName: Full=Amylomaltase; AltName: Full=Disproportionating enzyme; Short=D-enzyme; Flags: Precursor >gi|296692|emb|CAA48630.1| 4-alpha-glucanotransferase precursor [Solanum tuberosum]	gi|225438566|ref|XM_002276073.1|	317	1e-83	PREDICTED: Vitis vinifera 4-alpha-glucanotransferase, chloroplastic/amyloplastic-like (LOC100259462), mRNA	sp|Q06801|DPEP_SOLTU	470	8e-133	4-alpha-glucanotransferase, chloroplastic/amyloplastic OS=Solanum tuberosum GN=DPEP PE=1 SV=1	aq_723	173	6e-43	COG1640	4-alpha-glucanotransferase	K00705	9e-126	448	pop:POPTR_1082701	4-alpha-glucanotransferase [EC:2.4.1.25]	GO:0000025//maltose catabolic process;GO:0006006//glucose metabolic process;GO:0005983//starch catabolic process	GO:0043169//cation binding;GO:0004134//4-alpha-glucanotransferase activity	GO:0009507//chloroplast
CL1152.Contig1_All	10.175	8.5085	1.6494	2.6035	gi|359495984|ref|XP_003635126.1|	432.6	2e-120	PREDICTED: formyltetrahydrofolate deformylase-like [Vitis vinifera] >gi|297744389|emb|CBI37363.3| unnamed protein product [Vitis vinifera]	gi|359495983|ref|XM_003635078.1|	436	1e-119	PREDICTED: Vitis vinifera formyltetrahydrofolate deformylase-like (LOC100852627), mRNA	sp|P52423|PUR3_VIGUN	69.3	2e-12	Phosphoribosylglycinamide formyltransferase, chloroplastic OS=Vigna unguiculata GN=PUR3 PE=2 SV=2	aq_1818	188	1e-47	COG0788	Formyltetrahydrofolate hydrolase	K01433	3e-121	432	vvi:100852627	formyltetrahydrofolate deformylase [EC:3.5.1.10]	GO:0046653//tetrahydrofolate metabolic process;GO:0032259//methylation;GO:0000023//maltose metabolic process;GO:0019252//starch biosynthetic process;GO:0009853//photorespiration;GO:0043085//positive regulation of catalytic activity;GO:0006189//'de novo' IMP biosynthetic process	GO:0008864//formyltetrahydrofolate deformylase activity;GO:0016742//hydroxymethyl-, formyl- and related transferase activity;GO:0008168//methyltransferase activity	GO:0005739//mitochondrion
CL11527.Contig1_All	2.8031	1.3091	9.0517	25.6957	--	--	--	--	--	--	--	--	--	--	--	--	--	--	--	--	--	--	--	--	--	--	-	-	-
[truncated: 9,770 more rows]
