# Supplementary material for: Compatible solute, transporter protein, transcription factor, and hormone-related gene expression provides an indicator of drought stress in Paulownia fortunei
Source: Funct Integr Genomics. 2014 May 7;14(3):479–91. doi: 10.1007/s10142-014-0373-4 (PMC4137158; doi:10.1007/s10142-014-0373-4)
Supplement: Supplementary file 11 — (XLSX 66 kb) [file 10142_2014_373_MOESM11_ESM.xlsx]

## Sheet: Sheet1
Supplemental Table 6 Molecular Function of Gene Ontology of the common DEGs in PF2W25-12D vs. PF2W75 and PF4W25-12D vs. PF4W75
	Gene Ontology term	Cluster frequency	Genome frequency of use	Corrected P-value
1	oxidoreductase activity	1023 out of 5483 genes, 18.7%	6059 out of 44633 genes, 13.6%	1.28e-26
2	secondary active transmembrane transporter activity	229 out of 5483 genes, 4.2%	976 out of 44633 genes, 2.2%	1.45e-19
3	transmembrane transporter activity	621 out of 5483 genes, 11.3%	3571 out of 44633 genes, 8.0%	1.8e-17
4	antiporter activity	118 out of 5483 genes, 2.2%	410 out of 44633 genes, 0.9%	3.2e-16
5	transporter activity	727 out of 5483 genes, 13.3%	4409 out of 44633 genes, 9.9%	5.02e-15
6	hydrolase activity, hydrolyzing O-glycosyl compounds	229 out of 5483 genes, 4.2%	1059 out of 44633 genes, 2.4%	5.87e-15
7	organic acid transmembrane transporter activity	100 out of 5483 genes, 1.8%	334 out of 44633 genes, 0.7%	8.77e-15
8	cofactor binding	322 out of 5483 genes, 5.9%	1666 out of 44633 genes, 3.7%	5.02e-14
9	active transmembrane transporter activity	379 out of 5483 genes, 6.9%	2044 out of 44633 genes, 4.6%	6.89e-14
10	carboxylic acid transmembrane transporter activity	92 out of 5483 genes, 1.7%	306 out of 44633 genes, 0.7%	1.33e-13
11	hydrolase activity, acting on glycosyl bonds	235 out of 5483 genes, 4.3%	1162 out of 44633 genes, 2.6%	6.76e-12
12	polyamine oxidase activity	22 out of 5483 genes, 0.4%	29 out of 44633 genes, 0.1%	7.37e-12
13	substrate-specific transmembrane transporter activity	512 out of 5483 genes, 9.3%	3025 out of 44633 genes, 6.8%	9.66e-12
14	oxidoreductase activity, acting on the CH-NH group of donors, oxygen as acceptor	23 out of 5483 genes, 0.4%	32 out of 44633 genes, 0.1%	1.26e-11
15	amino acid transmembrane transporter activity	74 out of 5483 genes, 1.3%	240 out of 44633 genes, 0.5%	2.96e-11
16	basic amino acid transmembrane transporter activity	30 out of 5483 genes, 0.5%	55 out of 44633 genes, 0.1%	7.55e-11
17	carbohydrate phosphatase activity	39 out of 5483 genes, 0.7%	90 out of 44633 genes, 0.2%	2.55e-10
18	calcium:sodium antiporter activity	17 out of 5483 genes, 0.3%	20 out of 44633 genes, 0.0%	3.23e-10
19	chlorophyll binding	29 out of 5483 genes, 0.5%	54 out of 44633 genes, 0.1%	3.38e-10
20	carboxy-lyase activity	77 out of 5483 genes, 1.4%	268 out of 44633 genes, 0.6%	5.46e-10
21	calcium:cation antiporter activity	23 out of 5483 genes, 0.4%	38 out of 44633 genes, 0.1%	3.3e-09
22	substrate-specific transporter activity	542 out of 5483 genes, 9.9%	3375 out of 44633 genes, 7.6%	1.51e-08
23	sphinganine-1-phosphate aldolase activity	14 out of 5483 genes, 0.3%	16 out of 44633 genes, 0.0%	2.09e-08
24	oxidoreductase activity, acting on the CH-NH group of donors	36 out of 5483 genes, 0.7%	89 out of 44633 genes, 0.2%	2.44e-08
25	cationic amino acid transmembrane transporter activity	25 out of 5483 genes, 0.5%	49 out of 44633 genes, 0.1%	6.53e-08
26	carbohydrate binding	107 out of 5483 genes, 2.0%	464 out of 44633 genes, 1.0%	9.02e-08
27	pheophytinase activity	13 out of 5483 genes, 0.2%	15 out of 44633 genes, 0.0%	1.49e-07
28	L-glutamate transmembrane transporter activity	19 out of 5483 genes, 0.3%	31 out of 44633 genes, 0.1%	1.97e-07
29	ion transmembrane transporter activity	392 out of 5483 genes, 7.1%	2370 out of 44633 genes, 5.3%	3.62e-07
30	oxidoreductase activity, acting on the CH-CH group of donors, NAD or NADP as acceptor	223 out of 5483 genes, 4.1%	1214 out of 44633 genes, 2.7%	5.09e-07
31	glutamate synthase (ferredoxin) activity	10 out of 5483 genes, 0.2%	10 out of 44633 genes, 0.0%	9.85e-07
32	oxidoreductase activity, acting on the CH-NH2 group of donors, iron-sulfur protein as acceptor	10 out of 5483 genes, 0.2%	10 out of 44633 genes, 0.0%	9.85e-07
33	sodium ion transmembrane transporter activity	38 out of 5483 genes, 0.7%	110 out of 44633 genes, 0.2%	1.57e-06
34	beta-galactosidase activity	33 out of 5483 genes, 0.6%	88 out of 44633 genes, 0.2%	1.71e-06
35	xylan 1,4-beta-xylosidase activity	15 out of 5483 genes, 0.3%	22 out of 44633 genes, 0.0%	1.98e-06
36	galactosidase activity	42 out of 5483 genes, 0.8%	130 out of 44633 genes, 0.3%	2.26e-06
37	macrolide binding	25 out of 5483 genes, 0.5%	56 out of 44633 genes, 0.1%	2.41e-06
38	FK506 binding	25 out of 5483 genes, 0.5%	56 out of 44633 genes, 0.1%	2.41e-06
39	acidic amino acid transmembrane transporter activity	22 out of 5483 genes, 0.4%	45 out of 44633 genes, 0.1%	2.67e-06
40	tetrapyrrole binding	141 out of 5483 genes, 2.6%	702 out of 44633 genes, 1.6%	2.94e-06
41	drug binding	25 out of 5483 genes, 0.5%	59 out of 44633 genes, 0.1%	9.03e-06
42	coenzyme binding	203 out of 5483 genes, 3.7%	1121 out of 44633 genes, 2.5%	9.97e-06
43	oxidoreductase activity, acting on the CH-CH group of donors	243 out of 5483 genes, 4.4%	1401 out of 44633 genes, 3.1%	1.82e-05
44	lyase activity	222 out of 5483 genes, 4.0%	1262 out of 44633 genes, 2.8%	2.41e-05
45	primary amine oxidase activity	20 out of 5483 genes, 0.4%	42 out of 44633 genes, 0.1%	2.55e-05
46	core RNA polymerase binding transcription factor activity	18 out of 5483 genes, 0.3%	35 out of 44633 genes, 0.1%	2.81e-05
47	core DNA-dependent RNA polymerase binding promoter specificity activity	18 out of 5483 genes, 0.3%	35 out of 44633 genes, 0.1%	2.81e-05
48	sigma factor activity	18 out of 5483 genes, 0.3%	35 out of 44633 genes, 0.1%	2.81e-05
49	2-alkenal reductase [NAD(P)] activity	192 out of 5483 genes, 3.5%	1071 out of 44633 genes, 2.4%	5.39e-05
50	auxin transmembrane transporter activity	37 out of 5483 genes, 0.7%	120 out of 44633 genes, 0.3%	8.1e-05
51	alpha-mannosidase activity	26 out of 5483 genes, 0.5%	69 out of 44633 genes, 0.2%	8.3e-05
52	sugar-phosphatase activity	18 out of 5483 genes, 0.3%	37 out of 44633 genes, 0.1%	8.59e-05
53	antioxidant activity	73 out of 5483 genes, 1.3%	317 out of 44633 genes, 0.7%	9.2e-05
54	carbon-carbon lyase activity	97 out of 5483 genes, 1.8%	462 out of 44633 genes, 1.0%	0.0001
55	symporter activity	85 out of 5483 genes, 1.6%	389 out of 44633 genes, 0.9%	0.0001
56	fructose 1,6-bisphosphate 1-phosphatase activity	11 out of 5483 genes, 0.2%	15 out of 44633 genes, 0.0%	0.0001
57	plastid sigma factor activity	17 out of 5483 genes, 0.3%	34 out of 44633 genes, 0.1%	0.00011
58	arginine transmembrane transporter activity	14 out of 5483 genes, 0.3%	24 out of 44633 genes, 0.1%	0.00013
59	L-lysine transmembrane transporter activity	14 out of 5483 genes, 0.3%	24 out of 44633 genes, 0.1%	0.00013
60	vitamin binding	113 out of 5483 genes, 2.1%	567 out of 44633 genes, 1.3%	0.00016
61	phosphoenolpyruvate carboxykinase (ATP) activity	21 out of 5483 genes, 0.4%	50 out of 44633 genes, 0.1%	0.00017
62	mannosidase activity	27 out of 5483 genes, 0.5%	76 out of 44633 genes, 0.2%	0.00019
63	trehalose-phosphatase activity	21 out of 5483 genes, 0.4%	51 out of 44633 genes, 0.1%	0.00025
64	5-methyltetrahydropteroyltriglutamate-homocysteine S-methyltransferase activity	14 out of 5483 genes, 0.3%	25 out of 44633 genes, 0.1%	0.00026
65	5-methyltetrahydropteroyltri-L-glutamate-dependent methyltransferase activity	14 out of 5483 genes, 0.3%	25 out of 44633 genes, 0.1%	0.00026
66	serine-type peptidase activity	98 out of 5483 genes, 1.8%	479 out of 44633 genes, 1.1%	0.00031
67	serine hydrolase activity	98 out of 5483 genes, 1.8%	479 out of 44633 genes, 1.1%	0.00031
68	solute:cation symporter activity	81 out of 5483 genes, 1.5%	378 out of 44633 genes, 0.8%	0.00047
69	violaxanthin de-epoxidase activity	7 out of 5483 genes, 0.1%	7 out of 44633 genes, 0.0%	0.00053
70	L-amino acid transmembrane transporter activity	20 out of 5483 genes, 0.4%	49 out of 44633 genes, 0.1%	0.00059
71	drug transmembrane transporter activity	65 out of 5483 genes, 1.2%	285 out of 44633 genes, 0.6%	0.00066
72	catalytic activity	3755 out of 5483 genes, 68.5%	29278 out of 44633 genes, 65.6%	0.00091
73	drug transporter activity	65 out of 5483 genes, 1.2%	288 out of 44633 genes, 0.6%	0.00098
74	glucose-1-phosphate adenylyltransferase activity	15 out of 5483 genes, 0.3%	31 out of 44633 genes, 0.1%	0.00117
75	xyloglucan:xyloglucosyl transferase activity	20 out of 5483 genes, 0.4%	51 out of 44633 genes, 0.1%	0.00127
76	malate dehydrogenase (oxaloacetate-decarboxylating) activity	16 out of 5483 genes, 0.3%	35 out of 44633 genes, 0.1%	0.00133
77	oxidoreductase activity, acting on the CH-NH2 group of donors	38 out of 5483 genes, 0.7%	139 out of 44633 genes, 0.3%	0.00162
78	methionine synthase activity	14 out of 5483 genes, 0.3%	28 out of 44633 genes, 0.1%	0.00164
79	5-methyltetrahydrofolate-dependent methyltransferase activity	14 out of 5483 genes, 0.3%	28 out of 44633 genes, 0.1%	0.00164
80	cation:cation antiporter activity	37 out of 5483 genes, 0.7%	134 out of 44633 genes, 0.3%	0.00171
81	pyridoxal phosphate binding	89 out of 5483 genes, 1.6%	441 out of 44633 genes, 1.0%	0.00196
82	vitamin B6 binding	89 out of 5483 genes, 1.6%	441 out of 44633 genes, 1.0%	0.00196
83	NADPH binding	13 out of 5483 genes, 0.2%	25 out of 44633 genes, 0.1%	0.00222
84	anion:anion antiporter activity	14 out of 5483 genes, 0.3%	29 out of 44633 genes, 0.1%	0.00281
85	hydrolase activity	1387 out of 5483 genes, 25.3%	10192 out of 44633 genes, 22.8%	0.00304
86	cation transmembrane transporter activity	274 out of 5483 genes, 5.0%	1713 out of 44633 genes, 3.8%	0.0031
87	catalase activity	17 out of 5483 genes, 0.3%	41 out of 44633 genes, 0.1%	0.00329
88	phosphoenolpyruvate carboxykinase activity	22 out of 5483 genes, 0.4%	63 out of 44633 genes, 0.1%	0.00371
89	xyloglucan 1,6-alpha-xylosidase activity	7 out of 5483 genes, 0.1%	8 out of 44633 genes, 0.0%	0.00381
90	serine-type endopeptidase activity	64 out of 5483 genes, 1.2%	294 out of 44633 genes, 0.7%	0.00432
91	plastoquinol--plastocyanin reductase activity	6 out of 5483 genes, 0.1%	6 out of 44633 genes, 0.0%	0.00434
92	glyceraldehyde-3-phosphate dehydrogenase (NADP+) (phosphorylating) activity	6 out of 5483 genes, 0.1%	6 out of 44633 genes, 0.0%	0.00434
93	serine-glyoxylate transaminase activity	6 out of 5483 genes, 0.1%	6 out of 44633 genes, 0.0%	0.00434
94	oxidoreductase activity, acting on diphenols and related substances as donors, with copper protein as acceptor	6 out of 5483 genes, 0.1%	6 out of 44633 genes, 0.0%	0.00434
95	S-methyltransferase activity	17 out of 5483 genes, 0.3%	42 out of 44633 genes, 0.1%	0.0049
96	beta-amylase activity	16 out of 5483 genes, 0.3%	38 out of 44633 genes, 0.1%	0.00509
97	alpha-N-arabinofuranosidase activity	12 out of 5483 genes, 0.2%	23 out of 44633 genes, 0.1%	0.00537
98	auxin:hydrogen symporter activity	24 out of 5483 genes, 0.4%	74 out of 44633 genes, 0.2%	0.00595
99	ADP-ribose diphosphatase activity	11 out of 5483 genes, 0.2%	20 out of 44633 genes, 0.0%	0.00696
100	solute:cation antiporter activity	38 out of 5483 genes, 0.7%	147 out of 44633 genes, 0.3%	0.00701
101	carboxylic ester hydrolase activity	108 out of 5483 genes, 2.0%	578 out of 44633 genes, 1.3%	0.00717
102	dicarboxylic acid transmembrane transporter activity	14 out of 5483 genes, 0.3%	31 out of 44633 genes, 0.1%	0.00756
103	organic acid:sodium symporter activity	14 out of 5483 genes, 0.3%	31 out of 44633 genes, 0.1%	0.00756
104	malic enzyme activity	16 out of 5483 genes, 0.3%	39 out of 44633 genes, 0.1%	0.00765
105	monooxygenase activity	107 out of 5483 genes, 2.0%	577 out of 44633 genes, 1.3%	0.01112
106	guanylate kinase activity	14 out of 5483 genes, 0.3%	32 out of 44633 genes, 0.1%	0.01193
107	4-nitrophenylphosphatase activity	7 out of 5483 genes, 0.1%	9 out of 44633 genes, 0.0%	0.0153
108	3-chloroallyl aldehyde dehydrogenase activity	22 out of 5483 genes, 0.4%	69 out of 44633 genes, 0.2%	0.01986
109	alpha,alpha-trehalose-phosphate synthase (UDP-forming) activity	15 out of 5483 genes, 0.3%	38 out of 44633 genes, 0.1%	0.02596
110	malate dehydrogenase activity	23 out of 5483 genes, 0.4%	75 out of 44633 genes, 0.2%	0.02619
111	aminomethyltransferase activity	6 out of 5483 genes, 0.1%	7 out of 44633 genes, 0.0%	0.02723
112	thioredoxin-disulfide reductase activity	6 out of 5483 genes, 0.1%	7 out of 44633 genes, 0.0%	0.02723
113	inorganic anion exchanger activity	6 out of 5483 genes, 0.1%	7 out of 44633 genes, 0.0%	0.02723
114	3alpha,7alpha,12alpha-trihydroxy-5beta-cholest-24-enoyl-CoA hydratase activity	6 out of 5483 genes, 0.1%	7 out of 44633 genes, 0.0%	0.02723
115	leucine-tRNA ligase activity	10 out of 5483 genes, 0.2%	19 out of 44633 genes, 0.0%	0.03156
116	anion transmembrane transporter activity	105 out of 5483 genes, 1.9%	578 out of 44633 genes, 1.3%	0.03268
117	peptidyl-prolyl cis-trans isomerase activity	38 out of 5483 genes, 0.7%	157 out of 44633 genes, 0.4%	0.03537
118	borate efflux transmembrane transporter activity	5 out of 5483 genes, 0.1%	5 out of 44633 genes, 0.0%	0.03541
119	enzyme inhibitor activity	34 out of 5483 genes, 0.6%	135 out of 44633 genes, 0.3%	0.0382
120	oxaloacetate decarboxylase activity	9 out of 5483 genes, 0.2%	16 out of 44633 genes, 0.0%	0.04065
121	oxidoreductase activity, acting on NADH or NADPH, NAD or NADP as acceptor	9 out of 5483 genes, 0.2%	16 out of 44633 genes, 0.0%	0.04065
122	solute:sodium symporter activity	14 out of 5483 genes, 0.3%	35 out of 44633 genes, 0.1%	0.04097
123	peroxiredoxin activity	8 out of 5483 genes, 0.1%	13 out of 44633 genes, 0.0%	0.04739
124	cis-trans isomerase activity	39 out of 5483 genes, 0.7%	165 out of 44633 genes, 0.4%	0.04949
125	pectinesterase activity	23 out of 5483 genes, 0.4%	78 out of 44633 genes, 0.2%	0.05256
126	aspartic-type endopeptidase activity	42 out of 5483 genes, 0.8%	184 out of 44633 genes, 0.4%	0.06123
127	aspartic-type peptidase activity	42 out of 5483 genes, 0.8%	184 out of 44633 genes, 0.4%	0.06123
128	malate dehydrogenase (decarboxylating) activity	9 out of 5483 genes, 0.2%	17 out of 44633 genes, 0.0%	0.07693
129	magnesium chelatase activity	9 out of 5483 genes, 0.2%	17 out of 44633 genes, 0.0%	0.07693
130	ligase activity, forming nitrogen-metal bonds	9 out of 5483 genes, 0.2%	17 out of 44633 genes, 0.0%	0.07693
131	ligase activity, forming nitrogen-metal bonds, forming coordination complexes	9 out of 5483 genes, 0.2%	17 out of 44633 genes, 0.0%	0.07693
132	amine transmembrane transporter activity	20 out of 5483 genes, 0.4%	65 out of 44633 genes, 0.1%	0.08415
133	glucosyltransferase activity	93 out of 5483 genes, 1.7%	511 out of 44633 genes, 1.1%	0.08498
134	glutamate synthase activity	10 out of 5483 genes, 0.2%	21 out of 44633 genes, 0.0%	0.09539
135	ferric-chelate reductase activity	6 out of 5483 genes, 0.1%	8 out of 44633 genes, 0.0%	0.09749
136	histidine-tRNA ligase activity	6 out of 5483 genes, 0.1%	8 out of 44633 genes, 0.0%	0.09749
137	oxidoreductase activity, oxidizing metal ions, NAD or NADP as acceptor	6 out of 5483 genes, 0.1%	8 out of 44633 genes, 0.0%	0.09749
138	malate transmembrane transporter activity	8 out of 5483 genes, 0.1%	14 out of 44633 genes, 0.0%	0.09861
139	flavonoid 3',5'-hydroxylase activity	9 out of 5483 genes, 0.2%	18 out of 44633 genes, 0.0%	0.13706
140	phosphotransferase activity, phosphate group as acceptor	28 out of 5483 genes, 0.5%	110 out of 44633 genes, 0.2%	0.15116
141	ACP phosphopantetheine attachment site binding involved in fatty acid biosynthetic process	11 out of 5483 genes, 0.2%	26 out of 44633 genes, 0.1%	0.15805
142	ACP phosphopantetheine attachment site binding	11 out of 5483 genes, 0.2%	26 out of 44633 genes, 0.1%	0.15805
143	prosthetic group binding	11 out of 5483 genes, 0.2%	26 out of 44633 genes, 0.1%	0.15805
144	C4-dicarboxylate transmembrane transporter activity	8 out of 5483 genes, 0.1%	15 out of 44633 genes, 0.0%	0.18849
145	NADPH dehydrogenase activity	5 out of 5483 genes, 0.1%	6 out of 44633 genes, 0.0%	0.19077
146	methionyl-tRNA formyltransferase activity	5 out of 5483 genes, 0.1%	6 out of 44633 genes, 0.0%	0.19077
147	beta-phosphoglucomutase activity	5 out of 5483 genes, 0.1%	6 out of 44633 genes, 0.0%	0.19077
148	LSU rRNA binding	5 out of 5483 genes, 0.1%	6 out of 44633 genes, 0.0%	0.19077
149	oxidoreductase activity, acting on paired donors, with incorporation or reduction of molecular oxygen, NADH or NADPH as one donor, and incorporation of one atom of oxygen	50 out of 5483 genes, 0.9%	243 out of 44633 genes, 0.5%	0.21111
150	amylase activity	25 out of 5483 genes, 0.5%	96 out of 44633 genes, 0.2%	0.23219
151	galactose transmembrane transporter activity	11 out of 5483 genes, 0.2%	27 out of 44633 genes, 0.1%	0.23717
152	dihydrodipicolinate reductase activity	11 out of 5483 genes, 0.2%	27 out of 44633 genes, 0.1%	0.23717
153	oxidoreductase activity, acting on the CH-NH2 group of donors, oxygen as acceptor	22 out of 5483 genes, 0.4%	80 out of 44633 genes, 0.2%	0.23788
154	sucrose-phosphate synthase activity	7 out of 5483 genes, 0.1%	12 out of 44633 genes, 0.0%	0.24004
155	copper ion transmembrane transporter activity	20 out of 5483 genes, 0.4%	70 out of 44633 genes, 0.2%	0.26162
156	ribulose-bisphosphate carboxylase activity	6 out of 5483 genes, 0.1%	9 out of 44633 genes, 0.0%	0.26187
157	[ribulose-bisphosphate carboxylase]-lysine N-methyltransferase activity	6 out of 5483 genes, 0.1%	9 out of 44633 genes, 0.0%	0.26187
158	myo-inositol transmembrane transporter activity	13 out of 5483 genes, 0.2%	36 out of 44633 genes, 0.1%	0.26672
159	divalent inorganic cation transmembrane transporter activity	58 out of 5483 genes, 1.1%	297 out of 44633 genes, 0.7%	0.29436
160	heme binding	110 out of 5483 genes, 2.0%	647 out of 44633 genes, 1.4%	0.33155
161	beta-glucosidase activity	40 out of 5483 genes, 0.7%	187 out of 44633 genes, 0.4%	0.39394
162	NADP binding	39 out of 5483 genes, 0.7%	181 out of 44633 genes, 0.4%	0.39801
163	NAD binding	52 out of 5483 genes, 0.9%	262 out of 44633 genes, 0.6%	0.40081
164	NAD+ diphosphatase activity	11 out of 5483 genes, 0.2%	29 out of 44633 genes, 0.1%	0.49786
165	transition metal ion transmembrane transporter activity	39 out of 5483 genes, 0.7%	183 out of 44633 genes, 0.4%	0.50205
166	glucosidase activity	50 out of 5483 genes, 0.9%	252 out of 44633 genes, 0.6%	0.51949
167	endopeptidase activity	130 out of 5483 genes, 2.4%	796 out of 44633 genes, 1.8%	0.55225
168	squalene monooxygenase activity	9 out of 5483 genes, 0.2%	21 out of 44633 genes, 0.0%	0.58628
169	sucrose synthase activity	9 out of 5483 genes, 0.2%	21 out of 44633 genes, 0.0%	0.58628
170	C-19 gibberellin 2-beta-dioxygenase activity	6 out of 5483 genes, 0.1%	10 out of 44633 genes, 0.0%	0.58632
171	peroxidase activity	49 out of 5483 genes, 0.9%	247 out of 44633 genes, 0.6%	0.59154
172	oxidoreductase activity, acting on peroxide as acceptor	49 out of 5483 genes, 0.9%	247 out of 44633 genes, 0.6%	0.59154
173	aldehyde-lyase activity	24 out of 5483 genes, 0.4%	96 out of 44633 genes, 0.2%	0.59532
174	glycosaminoglycan binding	5 out of 5483 genes, 0.1%	7 out of 44633 genes, 0.0%	0.59963
175	peptidoglycan binding	5 out of 5483 genes, 0.1%	7 out of 44633 genes, 0.0%	0.59963
176	zinc ion transmembrane transporter activity	13 out of 5483 genes, 0.2%	39 out of 44633 genes, 0.1%	0.65706
177	aldehyde dehydrogenase (NAD) activity	19 out of 5483 genes, 0.3%	70 out of 44633 genes, 0.2%	0.75859
178	starch synthase activity	10 out of 5483 genes, 0.2%	26 out of 44633 genes, 0.1%	0.80289
179	3R-hydroxyacyl-CoA dehydratase activity	7 out of 5483 genes, 0.1%	14 out of 44633 genes, 0.0%	0.83097
180	pentose transmembrane transporter activity	9 out of 5483 genes, 0.2%	22 out of 44633 genes, 0.0%	0.88443
181	oxidoreductase activity, oxidizing metal ions	8 out of 5483 genes, 0.1%	18 out of 44633 genes, 0.0%	0.91081
182	inositol phosphoceramide synthase activity	8 out of 5483 genes, 0.1%	18 out of 44633 genes, 0.0%	0.91081
183	pectinesterase inhibitor activity	8 out of 5483 genes, 0.1%	18 out of 44633 genes, 0.0%	0.91081
184	isomerase activity	136 out of 5483 genes, 2.5%	849 out of 44633 genes, 1.9%	0.92392
185	UDP-glucosyltransferase activity	81 out of 5483 genes, 1.5%	465 out of 44633 genes, 1.0%	0.96086
186	modified amino acid binding	14 out of 5483 genes, 0.3%	46 out of 44633 genes, 0.1%	1
187	L-alanine transmembrane transporter activity	6 out of 5483 genes, 0.1%	11 out of 44633 genes, 0.0%	1
188	alanine transmembrane transporter activity	6 out of 5483 genes, 0.1%	11 out of 44633 genes, 0.0%	1
189	gibberellin 2-beta-dioxygenase activity	6 out of 5483 genes, 0.1%	11 out of 44633 genes, 0.0%	1
190	carbon-sulfur lyase activity	26 out of 5483 genes, 0.5%	112 out of 44633 genes, 0.3%	1
191	bile acid:sodium symporter activity	9 out of 5483 genes, 0.2%	23 out of 44633 genes, 0.1%	1
192	bile acid transmembrane transporter activity	9 out of 5483 genes, 0.2%	23 out of 44633 genes, 0.1%	1
193	aromatic-L-amino-acid decarboxylase activity	4 out of 5483 genes, 0.1%	5 out of 44633 genes, 0.0%	1
194	tyrosine decarboxylase activity	4 out of 5483 genes, 0.1%	5 out of 44633 genes, 0.0%	1
195	uroporphyrin-III C-methyltransferase activity	4 out of 5483 genes, 0.1%	5 out of 44633 genes, 0.0%	1
196	precorrin-2 dehydrogenase activity	4 out of 5483 genes, 0.1%	5 out of 44633 genes, 0.0%	1
197	C-20 gibberellin 2-beta-dioxygenase activity	4 out of 5483 genes, 0.1%	5 out of 44633 genes, 0.0%	1
198	Rho GTPase activator activity	11 out of 5483 genes, 0.2%	32 out of 44633 genes, 0.1%	1
199	adenylyltransferase activity	34 out of 5483 genes, 0.6%	161 out of 44633 genes, 0.4%	1
200	electron carrier activity	138 out of 5483 genes, 2.5%	872 out of 44633 genes, 2.0%	1
201	polyol transmembrane transporter activity	15 out of 5483 genes, 0.3%	52 out of 44633 genes, 0.1%	1
202	2-isopropylmalate synthase activity	5 out of 5483 genes, 0.1%	8 out of 44633 genes, 0.0%	1
203	sodium:dicarboxylate symporter activity	5 out of 5483 genes, 0.1%	8 out of 44633 genes, 0.0%	1
204	glutathione gamma-glutamylcysteinyltransferase activity	14 out of 5483 genes, 0.3%	47 out of 44633 genes, 0.1%	1
205	oxidoreductase activity, acting on paired donors, with incorporation or reduction of molecular oxygen	156 out of 5483 genes, 2.8%	1003 out of 44633 genes, 2.2%	1
206	metal ion transmembrane transporter activity	124 out of 5483 genes, 2.3%	774 out of 44633 genes, 1.7%	1
207	oxidoreductase activity, acting on the aldehyde or oxo group of donors, NAD or NADP as acceptor	45 out of 5483 genes, 0.8%	232 out of 44633 genes, 0.5%	1
208	organic anion transmembrane transporter activity	39 out of 5483 genes, 0.7%	194 out of 44633 genes, 0.4%	1
209	alcohol transmembrane transporter activity	15 out of 5483 genes, 0.3%	53 out of 44633 genes, 0.1%	1
210	naringenin 3-dioxygenase activity	11 out of 5483 genes, 0.2%	33 out of 44633 genes, 0.1%	1
211	cystathionine gamma-synthase activity	6 out of 5483 genes, 0.1%	12 out of 44633 genes, 0.0%	1
212	FMN reductase activity	6 out of 5483 genes, 0.1%	12 out of 44633 genes, 0.0%	1
213	oxaloacetate transmembrane transporter activity	6 out of 5483 genes, 0.1%	12 out of 44633 genes, 0.0%	1
214	oxoglutarate:malate antiporter activity	6 out of 5483 genes, 0.1%	12 out of 44633 genes, 0.0%	1
215	D-xylose transmembrane transporter activity	8 out of 5483 genes, 0.1%	20 out of 44633 genes, 0.0%	1
216	mannitol transmembrane transporter activity	8 out of 5483 genes, 0.1%	20 out of 44633 genes, 0.0%	1
217	sorbitol transmembrane transporter activity	8 out of 5483 genes, 0.1%	20 out of 44633 genes, 0.0%	1
218	D-ribose transmembrane transporter activity	8 out of 5483 genes, 0.1%	20 out of 44633 genes, 0.0%	1
219	oxidoreductase activity, acting on iron-sulfur proteins as donors	8 out of 5483 genes, 0.1%	20 out of 44633 genes, 0.0%	1
220	trans-zeatin O-beta-D-glucosyltransferase activity	8 out of 5483 genes, 0.1%	20 out of 44633 genes, 0.0%	1
221	ribonuclease T2 activity	7 out of 5483 genes, 0.1%	16 out of 44633 genes, 0.0%	1
222	oxidoreductase activity, acting on diphenols and related substances as donors, oxygen as acceptor	19 out of 5483 genes, 0.3%	76 out of 44633 genes, 0.2%	1
223	hydroxymethyl-, formyl- and related transferase activity	13 out of 5483 genes, 0.2%	44 out of 44633 genes, 0.1%	1
224	nucleotide kinase activity	20 out of 5483 genes, 0.4%	82 out of 44633 genes, 0.2%	1
225	saccharopine dehydrogenase activity	3 out of 5483 genes, 0.1%	3 out of 44633 genes, 0.0%	1
226	saccharopine dehydrogenase (NADP+, L-glutamate-forming) activity	3 out of 5483 genes, 0.1%	3 out of 44633 genes, 0.0%	1
227	phytol kinase activity	3 out of 5483 genes, 0.1%	3 out of 44633 genes, 0.0%	1
228	3-hydroxyacyl-[acyl-carrier-protein] dehydratase activity	3 out of 5483 genes, 0.1%	3 out of 44633 genes, 0.0%	1
229	pigment binding	3 out of 5483 genes, 0.1%	3 out of 44633 genes, 0.0%	1
230	magnesium protoporphyrin IX methyltransferase activity	3 out of 5483 genes, 0.1%	3 out of 44633 genes, 0.0%	1
231	saccharopine dehydrogenase (NADP+, L-lysine-forming) activity	3 out of 5483 genes, 0.1%	3 out of 44633 genes, 0.0%	1
232	crotonoyl-[acyl-carrier-protein] hydratase activity	3 out of 5483 genes, 0.1%	3 out of 44633 genes, 0.0%	1
233	hexose transmembrane transporter activity	12 out of 5483 genes, 0.2%	39 out of 44633 genes, 0.1%	1
234	aldehyde dehydrogenase [NAD(P)+] activity	16 out of 5483 genes, 0.3%	60 out of 44633 genes, 0.1%	1
235	aryl-alcohol dehydrogenase (NAD+) activity	9 out of 5483 genes, 0.2%	25 out of 44633 genes, 0.1%	1
236	organic phosphonate transmembrane-transporting ATPase activity	26 out of 5483 genes, 0.5%	118 out of 44633 genes, 0.3%	1
237	organic phosphonate transmembrane transporter activity	26 out of 5483 genes, 0.5%	118 out of 44633 genes, 0.3%	1
238	organophosphate ester transmembrane transporter activity	26 out of 5483 genes, 0.5%	118 out of 44633 genes, 0.3%	1
239	taurine transmembrane transporter activity	5 out of 5483 genes, 0.1%	9 out of 44633 genes, 0.0%	1
240	taurine-transporting ATPase activity	5 out of 5483 genes, 0.1%	9 out of 44633 genes, 0.0%	1
241	amine-transporting ATPase activity	5 out of 5483 genes, 0.1%	9 out of 44633 genes, 0.0%	1
242	oxidoreductase activity, acting on diphenols and related substances as donors	25 out of 5483 genes, 0.5%	113 out of 44633 genes, 0.3%	1
243	cis-zeatin O-beta-D-glucosyltransferase activity	7 out of 5483 genes, 0.1%	17 out of 44633 genes, 0.0%	1
244	nucleotide diphosphatase activity	14 out of 5483 genes, 0.3%	51 out of 44633 genes, 0.1%	1
245	GTP diphosphokinase activity	14 out of 5483 genes, 0.3%	51 out of 44633 genes, 0.1%	1
246	oxidoreductase activity, acting on iron-sulfur proteins as donors, NAD or NADP as acceptor	6 out of 5483 genes, 0.1%	13 out of 44633 genes, 0.0%	1
247	pyruvate transmembrane transporter activity	6 out of 5483 genes, 0.1%	13 out of 44633 genes, 0.0%	1
248	glycine dehydrogenase (decarboxylating) activity	4 out of 5483 genes, 0.1%	6 out of 44633 genes, 0.0%	1
249	15-hydroxyprostaglandin dehydrogenase (NAD+) activity	4 out of 5483 genes, 0.1%	6 out of 44633 genes, 0.0%	1
250	oxidoreductase activity, acting on the CH-NH2 group of donors, disulfide as acceptor	4 out of 5483 genes, 0.1%	6 out of 44633 genes, 0.0%	1
251	trans-octaprenyltranstransferase activity	4 out of 5483 genes, 0.1%	6 out of 44633 genes, 0.0%	1
252	iron ion transmembrane transporter activity	19 out of 5483 genes, 0.3%	79 out of 44633 genes, 0.2%	1
253	pattern binding	21 out of 5483 genes, 0.4%	91 out of 44633 genes, 0.2%	1
254	polysaccharide binding	21 out of 5483 genes, 0.4%	91 out of 44633 genes, 0.2%	1
255	intramolecular oxidoreductase activity, interconverting aldoses and ketoses	15 out of 5483 genes, 0.3%	57 out of 44633 genes, 0.1%	1
256	phosphopantetheine binding	11 out of 5483 genes, 0.2%	36 out of 44633 genes, 0.1%	1
257	phosphatase activity	178 out of 5483 genes, 3.2%	1192 out of 44633 genes, 2.7%	1
258	oxidoreductase activity, acting on NADH or NADPH	66 out of 5483 genes, 1.2%	387 out of 44633 genes, 0.9%	1
259	phosphatidylcholine-sterol O-acyltransferase activity	12 out of 5483 genes, 0.2%	42 out of 44633 genes, 0.1%	1
260	1-aminocyclopropane-1-carboxylate synthase activity	9 out of 5483 genes, 0.2%	27 out of 44633 genes, 0.1%	1
261	aminoacyl-tRNA editing activity	11 out of 5483 genes, 0.2%	37 out of 44633 genes, 0.1%	1
262	peptidase inhibitor activity	7 out of 5483 genes, 0.1%	18 out of 44633 genes, 0.0%	1
263	peptidase regulator activity	7 out of 5483 genes, 0.1%	18 out of 44633 genes, 0.0%	1
264	formyltetrahydrofolate deformylase activity	5 out of 5483 genes, 0.1%	10 out of 44633 genes, 0.0%	1
265	glucan endo-1,3-beta-D-glucosidase activity	13 out of 5483 genes, 0.2%	48 out of 44633 genes, 0.1%	1
266	3-hydroxybutyryl-CoA epimerase activity	6 out of 5483 genes, 0.1%	14 out of 44633 genes, 0.0%	1
267	3-hydroxyacyl-CoA dehydratase activity	6 out of 5483 genes, 0.1%	14 out of 44633 genes, 0.0%	1
268	transaminase activity	42 out of 5483 genes, 0.8%	227 out of 44633 genes, 0.5%	1
269	transferase activity, transferring nitrogenous groups	42 out of 5483 genes, 0.8%	227 out of 44633 genes, 0.5%	1
270	cyclase activity	8 out of 5483 genes, 0.1%	23 out of 44633 genes, 0.1%	1
271	nitrate transmembrane transporter activity	8 out of 5483 genes, 0.1%	23 out of 44633 genes, 0.1%	1
272	inositol phosphate phosphatase activity	18 out of 5483 genes, 0.3%	77 out of 44633 genes, 0.2%	1
273	poly-pyrimidine tract binding	15 out of 5483 genes, 0.3%	60 out of 44633 genes, 0.1%	1
274	poly(U) RNA binding	15 out of 5483 genes, 0.3%	60 out of 44633 genes, 0.1%	1
275	inorganic cation transmembrane transporter activity	168 out of 5483 genes, 3.1%	1133 out of 44633 genes, 2.5%	1
276	trans-hexaprenyltranstransferase activity	4 out of 5483 genes, 0.1%	7 out of 44633 genes, 0.0%	1
277	ferredoxin-NADP+ reductase activity	4 out of 5483 genes, 0.1%	7 out of 44633 genes, 0.0%	1
278	auxin influx transmembrane transporter activity	4 out of 5483 genes, 0.1%	7 out of 44633 genes, 0.0%	1
279	glycolipid transporter activity	4 out of 5483 genes, 0.1%	7 out of 44633 genes, 0.0%	1
280	electron transporter, transferring electrons within the cyclic electron transport pathway of photosynthesis activity	4 out of 5483 genes, 0.1%	7 out of 44633 genes, 0.0%	1
281	butyrate-CoA ligase activity	4 out of 5483 genes, 0.1%	7 out of 44633 genes, 0.0%	1
282	glycolipid binding	4 out of 5483 genes, 0.1%	7 out of 44633 genes, 0.0%	1
283	hydrolase activity, acting on ester bonds	421 out of 5483 genes, 7.7%	3061 out of 44633 genes, 6.9%	1
284	diacylglycerol kinase activity	21 out of 5483 genes, 0.4%	97 out of 44633 genes, 0.2%	1
285	serine-type endopeptidase inhibitor activity	3 out of 5483 genes, 0.1%	4 out of 44633 genes, 0.0%	1
286	isochorismate synthase activity	3 out of 5483 genes, 0.1%	4 out of 44633 genes, 0.0%	1
287	nicotinamidase activity	3 out of 5483 genes, 0.1%	4 out of 44633 genes, 0.0%	1
288	L-galactose-1-phosphate phosphatase activity	3 out of 5483 genes, 0.1%	4 out of 44633 genes, 0.0%	1
289	cytokine binding	3 out of 5483 genes, 0.1%	4 out of 44633 genes, 0.0%	1
290	(E)-beta-ocimene synthase activity	3 out of 5483 genes, 0.1%	4 out of 44633 genes, 0.0%	1
291	galactose-1-phosphate phosphatase activity	3 out of 5483 genes, 0.1%	4 out of 44633 genes, 0.0%	1
292	nucleobase transmembrane transporter activity	12 out of 5483 genes, 0.2%	45 out of 44633 genes, 0.1%	1
293	high affinity copper ion transmembrane transporter activity	5 out of 5483 genes, 0.1%	11 out of 44633 genes, 0.0%	1
294	peptidase activity, acting on L-amino acid peptides	209 out of 5483 genes, 3.8%	1447 out of 44633 genes, 3.2%	1
295	oxidoreductase activity, acting on the CH-NH group of donors, NAD or NADP as acceptor	11 out of 5483 genes, 0.2%	40 out of 44633 genes, 0.1%	1
296	oligopeptide transporter activity	19 out of 5483 genes, 0.3%	86 out of 44633 genes, 0.2%	1
297	protein disulfide oxidoreductase activity	34 out of 5483 genes, 0.6%	181 out of 44633 genes, 0.4%	1
298	endoribonuclease activity, producing 3'-phosphomonoesters	7 out of 5483 genes, 0.1%	20 out of 44633 genes, 0.0%	1
299	endonuclease activity, active with either ribo- or deoxyribonucleic acids and producing 3'-phosphomonoesters	7 out of 5483 genes, 0.1%	20 out of 44633 genes, 0.0%	1
300	tRNA dihydrouridine synthase activity	7 out of 5483 genes, 0.1%	20 out of 44633 genes, 0.0%	1
301	inositol trisphosphate phosphatase activity	10 out of 5483 genes, 0.2%	35 out of 44633 genes, 0.1%	1
302	transferase activity, transferring amino-acyl groups	14 out of 5483 genes, 0.3%	57 out of 44633 genes, 0.1%	1
303	glycerol transmembrane transporter activity	9 out of 5483 genes, 0.2%	30 out of 44633 genes, 0.1%	1
304	raffinose alpha-galactosidase activity	8 out of 5483 genes, 0.1%	25 out of 44633 genes, 0.1%	1
305	disulfide oxidoreductase activity	40 out of 5483 genes, 0.7%	222 out of 44633 genes, 0.5%	1
306	fructose-2,6-bisphosphate 2-phosphatase activity	6 out of 5483 genes, 0.1%	16 out of 44633 genes, 0.0%	1
307	ribose-5-phosphate isomerase activity	6 out of 5483 genes, 0.1%	16 out of 44633 genes, 0.0%	1
308	tryptophan synthase activity	6 out of 5483 genes, 0.1%	16 out of 44633 genes, 0.0%	1
309	serine-type carboxypeptidase activity	19 out of 5483 genes, 0.3%	88 out of 44633 genes, 0.2%	1
310	flavin adenine dinucleotide binding	55 out of 5483 genes, 1.0%	327 out of 44633 genes, 0.7%	1
311	peptide transporter activity	28 out of 5483 genes, 0.5%	145 out of 44633 genes, 0.3%	1
312	lactoylglutathione lyase activity	9 out of 5483 genes, 0.2%	31 out of 44633 genes, 0.1%	1
313	inositol-polyphosphate 5-phosphatase activity	7 out of 5483 genes, 0.1%	21 out of 44633 genes, 0.0%	1
314	alanine-glyoxylate transaminase activity	8 out of 5483 genes, 0.1%	26 out of 44633 genes, 0.1%	1
315	isoamylase activity	5 out of 5483 genes, 0.1%	12 out of 44633 genes, 0.0%	1
316	(1->3)-beta-D-glucan binding	4 out of 5483 genes, 0.1%	8 out of 44633 genes, 0.0%	1
317	heteropolysaccharide binding	4 out of 5483 genes, 0.1%	8 out of 44633 genes, 0.0%	1
318	transferase activity, transferring hexosyl groups	185 out of 5483 genes, 3.4%	1284 out of 44633 genes, 2.9%	1
319	UDP-glucuronate decarboxylase activity	10 out of 5483 genes, 0.2%	37 out of 44633 genes, 0.1%	1
320	copper ion binding	111 out of 5483 genes, 2.0%	734 out of 44633 genes, 1.6%	1
321	monovalent inorganic cation transmembrane transporter activity	113 out of 5483 genes, 2.1%	749 out of 44633 genes, 1.7%	1
322	cinnamyl-alcohol dehydrogenase activity	9 out of 5483 genes, 0.2%	32 out of 44633 genes, 0.1%	1
323	racemase and epimerase activity, acting on hydroxy acids and derivatives	6 out of 5483 genes, 0.1%	17 out of 44633 genes, 0.0%	1
324	luciferin monooxygenase activity	7 out of 5483 genes, 0.1%	22 out of 44633 genes, 0.0%	1
325	Photinus-luciferin 4-monooxygenase (ATP-hydrolyzing) activity	7 out of 5483 genes, 0.1%	22 out of 44633 genes, 0.0%	1
326	cobalt ion binding	42 out of 5483 genes, 0.8%	243 out of 44633 genes, 0.5%	1
327	oxidoreductase activity, acting on single donors with incorporation of molecular oxygen, incorporation of one atom of oxygen (internal monooxygenases or internal mixed function oxidases)	10 out of 5483 genes, 0.2%	38 out of 44633 genes, 0.1%	1
328	1-pyrroline-5-carboxylate dehydrogenase activity	2 out of 5483 genes, 0.0%	2 out of 44633 genes, 0.0%	1
329	glutaminase activity	2 out of 5483 genes, 0.0%	2 out of 44633 genes, 0.0%	1
330	indole-3-glycerol-phosphate synthase activity	2 out of 5483 genes, 0.0%	2 out of 44633 genes, 0.0%	1
331	IkappaB kinase activity	2 out of 5483 genes, 0.0%	2 out of 44633 genes, 0.0%	1
332	formate dehydrogenase (NAD+) activity	2 out of 5483 genes, 0.0%	2 out of 44633 genes, 0.0%	1
333	phosphoribulokinase activity	2 out of 5483 genes, 0.0%	2 out of 44633 genes, 0.0%	1
334	amino-terminal vacuolar sorting propeptide binding	2 out of 5483 genes, 0.0%	2 out of 44633 genes, 0.0%	1
335	zeinoxanthin epsilon hydroxylase activity	2 out of 5483 genes, 0.0%	2 out of 44633 genes, 0.0%	1
336	oxygen evolving activity	2 out of 5483 genes, 0.0%	2 out of 44633 genes, 0.0%	1
337	copper uptake transmembrane transporter activity	2 out of 5483 genes, 0.0%	2 out of 44633 genes, 0.0%	1
338	haloalkane dehalogenase activity	2 out of 5483 genes, 0.0%	2 out of 44633 genes, 0.0%	1
339	1-deoxy-D-xylulose-5-phosphate reductoisomerase activity	2 out of 5483 genes, 0.0%	2 out of 44633 genes, 0.0%	1
340	24-methylenesterol C-methyltransferase activity	2 out of 5483 genes, 0.0%	2 out of 44633 genes, 0.0%	1
341	NADH dehydrogenase (plastoquinone) activity	2 out of 5483 genes, 0.0%	2 out of 44633 genes, 0.0%	1
342	magnesium-protoporphyrin IX monomethyl ester (oxidative) cyclase activity	2 out of 5483 genes, 0.0%	2 out of 44633 genes, 0.0%	1
343	sedoheptulose-bisphosphatase activity	2 out of 5483 genes, 0.0%	2 out of 44633 genes, 0.0%	1
344	phosphomethylethanolamine N-methyltransferase activity	2 out of 5483 genes, 0.0%	2 out of 44633 genes, 0.0%	1
345	carotene epsilon hydroxylase activity	2 out of 5483 genes, 0.0%	2 out of 44633 genes, 0.0%	1
346	acetylglutamate kinase activity	3 out of 5483 genes, 0.1%	5 out of 44633 genes, 0.0%	1
347	chalcone isomerase activity	3 out of 5483 genes, 0.1%	5 out of 44633 genes, 0.0%	1
348	ribulose-1,5-bisphosphate carboxylase/oxygenase activator activity	3 out of 5483 genes, 0.1%	5 out of 44633 genes, 0.0%	1
349	4-hydroxy-3-methylbut-2-en-1-yl diphosphate reductase activity	3 out of 5483 genes, 0.1%	5 out of 44633 genes, 0.0%	1
350	gibberellin 3-beta-dioxygenase activity	5 out of 5483 genes, 0.1%	13 out of 44633 genes, 0.0%	1
351	glycine:2-oxoglutarate aminotransferase activity	5 out of 5483 genes, 0.1%	13 out of 44633 genes, 0.0%	1
352	ion binding	1053 out of 5483 genes, 19.2%	8096 out of 44633 genes, 18.1%	1
353	cation binding	1053 out of 5483 genes, 19.2%	8096 out of 44633 genes, 18.1%	1
354	mannose-1-phosphate guanylyltransferase activity	8 out of 5483 genes, 0.1%	28 out of 44633 genes, 0.1%	1
355	o-succinylbenzoate-CoA ligase activity	8 out of 5483 genes, 0.1%	28 out of 44633 genes, 0.1%	1
356	phosphoglycerate transmembrane transporter activity	8 out of 5483 genes, 0.1%	28 out of 44633 genes, 0.1%	1
357	L-arabinokinase activity	6 out of 5483 genes, 0.1%	18 out of 44633 genes, 0.0%	1
358	calcium:hydrogen antiporter activity	6 out of 5483 genes, 0.1%	18 out of 44633 genes, 0.0%	1
359	borate transmembrane transporter activity	6 out of 5483 genes, 0.1%	18 out of 44633 genes, 0.0%	1
360	metal ion:hydrogen antiporter activity	6 out of 5483 genes, 0.1%	18 out of 44633 genes, 0.0%	1
361	triose-phosphate transmembrane transporter activity	6 out of 5483 genes, 0.1%	18 out of 44633 genes, 0.0%	1
362	epoxide hydrolase activity	4 out of 5483 genes, 0.1%	9 out of 44633 genes, 0.0%	1
363	cysteine synthase activity	7 out of 5483 genes, 0.1%	23 out of 44633 genes, 0.1%	1
364	anion:cation symporter activity	7 out of 5483 genes, 0.1%	23 out of 44633 genes, 0.1%	1
365	intramolecular oxidoreductase activity	25 out of 5483 genes, 0.5%	132 out of 44633 genes, 0.3%	1
366	polynucleotide adenylyltransferase activity	16 out of 5483 genes, 0.3%	75 out of 44633 genes, 0.2%	1
367	monosaccharide transmembrane transporter activity	12 out of 5483 genes, 0.2%	51 out of 44633 genes, 0.1%	1
368	carboxylesterase activity	41 out of 5483 genes, 0.7%	241 out of 44633 genes, 0.5%	1
369	inorganic anion transmembrane transporter activity	57 out of 5483 genes, 1.0%	354 out of 44633 genes, 0.8%	1
370	3-hydroxyacyl-CoA dehydrogenase activity	8 out of 5483 genes, 0.1%	29 out of 44633 genes, 0.1%	1
371	fatty-acyl-CoA synthase activity	5 out of 5483 genes, 0.1%	14 out of 44633 genes, 0.0%	1
372	inorganic phosphate transmembrane transporter activity	14 out of 5483 genes, 0.3%	64 out of 44633 genes, 0.1%	1
373	acetyl-CoA C-acetyltransferase activity	7 out of 5483 genes, 0.1%	24 out of 44633 genes, 0.1%	1
374	superoxide dismutase activity	7 out of 5483 genes, 0.1%	24 out of 44633 genes, 0.1%	1
375	C-acetyltransferase activity	7 out of 5483 genes, 0.1%	24 out of 44633 genes, 0.1%	1
376	oxidoreductase activity, acting on superoxide radicals as acceptor	7 out of 5483 genes, 0.1%	24 out of 44633 genes, 0.1%	1
377	peptidase activity	230 out of 5483 genes, 4.2%	1652 out of 44633 genes, 3.7%	1
378	calcium ion transmembrane transporter activity	37 out of 5483 genes, 0.7%	216 out of 44633 genes, 0.5%	1
379	phosphoric ester hydrolase activity	205 out of 5483 genes, 3.7%	1462 out of 44633 genes, 3.3%	1
380	L-ascorbate oxidase activity	11 out of 5483 genes, 0.2%	47 out of 44633 genes, 0.1%	1
381	intramolecular transferase activity, phosphotransferases	11 out of 5483 genes, 0.2%	47 out of 44633 genes, 0.1%	1
382	glucose transmembrane transporter activity	8 out of 5483 genes, 0.1%	30 out of 44633 genes, 0.1%	1
383	cadmium ion binding	8 out of 5483 genes, 0.1%	30 out of 44633 genes, 0.1%	1
384	carbon-oxygen lyase activity	70 out of 5483 genes, 1.3%	453 out of 44633 genes, 1.0%	1
385	intracellular cAMP activated cation channel activity	4 out of 5483 genes, 0.1%	10 out of 44633 genes, 0.0%	1
386	dTDP-4-dehydrorhamnose reductase activity	4 out of 5483 genes, 0.1%	10 out of 44633 genes, 0.0%	1
387	oxidoreductase activity, acting on the aldehyde or oxo group of donors	50 out of 5483 genes, 0.9%	310 out of 44633 genes, 0.7%	1
388	monocarboxylic acid transmembrane transporter activity	9 out of 5483 genes, 0.2%	36 out of 44633 genes, 0.1%	1
389	neutral amino acid transmembrane transporter activity	9 out of 5483 genes, 0.2%	36 out of 44633 genes, 0.1%	1
390	adenine phosphoribosyltransferase activity	3 out of 5483 genes, 0.1%	6 out of 44633 genes, 0.0%	1
391	guanylate cyclase activity	3 out of 5483 genes, 0.1%	6 out of 44633 genes, 0.0%	1
392	UDP-L-rhamnose synthase activity	3 out of 5483 genes, 0.1%	6 out of 44633 genes, 0.0%	1
393	L-gamma-aminobutyric acid transmembrane transporter activity	3 out of 5483 genes, 0.1%	6 out of 44633 genes, 0.0%	1
394	inorganic diphosphate transmembrane transporter activity	3 out of 5483 genes, 0.1%	6 out of 44633 genes, 0.0%	1
395	isoflavone 2'-hydroxylase activity	3 out of 5483 genes, 0.1%	6 out of 44633 genes, 0.0%	1
396	electron transporter, transferring electrons within cytochrome b6/f complex of photosystem II activity	3 out of 5483 genes, 0.1%	6 out of 44633 genes, 0.0%	1
397	UDP-glucose 4,6-dehydratase activity	3 out of 5483 genes, 0.1%	6 out of 44633 genes, 0.0%	1
398	cobaltochelatase activity	3 out of 5483 genes, 0.1%	6 out of 44633 genes, 0.0%	1
399	3 iron, 4 sulfur cluster binding	3 out of 5483 genes, 0.1%	6 out of 44633 genes, 0.0%	1
400	inositol monophosphate 3-phosphatase activity	3 out of 5483 genes, 0.1%	6 out of 44633 genes, 0.0%	1
401	inositol monophosphate 4-phosphatase activity	3 out of 5483 genes, 0.1%	6 out of 44633 genes, 0.0%	1
402	NADP+ binding	3 out of 5483 genes, 0.1%	6 out of 44633 genes, 0.0%	1
403	auxin efflux transmembrane transporter activity	11 out of 5483 genes, 0.2%	48 out of 44633 genes, 0.1%	1
404	acetyl-CoA C-acyltransferase activity	12 out of 5483 genes, 0.2%	54 out of 44633 genes, 0.1%	1
405	L-alanine:2-oxoglutarate aminotransferase activity	6 out of 5483 genes, 0.1%	20 out of 44633 genes, 0.0%	1
406	sulfate adenylyltransferase (ATP) activity	6 out of 5483 genes, 0.1%	20 out of 44633 genes, 0.0%	1
407	4-coumarate-CoA ligase activity	6 out of 5483 genes, 0.1%	20 out of 44633 genes, 0.0%	1
408	hexitol dehydrogenase activity	6 out of 5483 genes, 0.1%	20 out of 44633 genes, 0.0%	1
409	mannitol dehydrogenase activity	6 out of 5483 genes, 0.1%	20 out of 44633 genes, 0.0%	1
410	alanine-oxo-acid transaminase activity	6 out of 5483 genes, 0.1%	20 out of 44633 genes, 0.0%	1
411	gamma-glutamyltransferase activity	5 out of 5483 genes, 0.1%	15 out of 44633 genes, 0.0%	1
412	alpha-L-fucosidase activity	5 out of 5483 genes, 0.1%	15 out of 44633 genes, 0.0%	1
413	pyruvate decarboxylase activity	5 out of 5483 genes, 0.1%	15 out of 44633 genes, 0.0%	1
414	fucosidase activity	5 out of 5483 genes, 0.1%	15 out of 44633 genes, 0.0%	1
415	ether hydrolase activity	5 out of 5483 genes, 0.1%	15 out of 44633 genes, 0.0%	1
416	protein xylosyltransferase activity	5 out of 5483 genes, 0.1%	15 out of 44633 genes, 0.0%	1
417	protochlorophyllide reductase activity	8 out of 5483 genes, 0.1%	31 out of 44633 genes, 0.1%	1
418	enzyme activator activity	49 out of 5483 genes, 0.9%	306 out of 44633 genes, 0.7%	1
419	metalloexopeptidase activity	16 out of 5483 genes, 0.3%	81 out of 44633 genes, 0.2%	1
420	glycogen debranching enzyme activity	6 out of 5483 genes, 0.1%	21 out of 44633 genes, 0.0%	1
421	terpene synthase activity	6 out of 5483 genes, 0.1%	21 out of 44633 genes, 0.0%	1
422	oxidoreductase activity, acting on other nitrogenous compounds as donors	6 out of 5483 genes, 0.1%	21 out of 44633 genes, 0.0%	1
423	alditol:NADP+ 1-oxidoreductase activity	4 out of 5483 genes, 0.1%	11 out of 44633 genes, 0.0%	1
424	mRNA methyltransferase activity	4 out of 5483 genes, 0.1%	11 out of 44633 genes, 0.0%	1
425	uridylate kinase activity	4 out of 5483 genes, 0.1%	11 out of 44633 genes, 0.0%	1
426	low affinity phosphate transmembrane transporter activity	4 out of 5483 genes, 0.1%	11 out of 44633 genes, 0.0%	1
427	myrcene synthase activity	4 out of 5483 genes, 0.1%	11 out of 44633 genes, 0.0%	1
428	aminoacyl-tRNA ligase activity	41 out of 5483 genes, 0.7%	252 out of 44633 genes, 0.6%	1
429	anion transmembrane-transporting ATPase activity	40 out of 5483 genes, 0.7%	245 out of 44633 genes, 0.5%	1
430	oxidoreductase activity, acting on a sulfur group of donors, NAD or NADP as acceptor	11 out of 5483 genes, 0.2%	50 out of 44633 genes, 0.1%	1
431	sugar transmembrane transporter activity	45 out of 5483 genes, 0.8%	281 out of 44633 genes, 0.6%	1
432	myo-inositol:hydrogen symporter activity	5 out of 5483 genes, 0.1%	16 out of 44633 genes, 0.0%	1
433	cyclopropane-fatty-acyl-phospholipid synthase activity	5 out of 5483 genes, 0.1%	16 out of 44633 genes, 0.0%	1
434	ligase activity, forming carbon-oxygen bonds	41 out of 5483 genes, 0.7%	253 out of 44633 genes, 0.6%	1
435	ligase activity, forming aminoacyl-tRNA and related compounds	41 out of 5483 genes, 0.7%	253 out of 44633 genes, 0.6%	1
436	glucosylceramidase activity	7 out of 5483 genes, 0.1%	27 out of 44633 genes, 0.1%	1
437	nucleobase:cation symporter activity	7 out of 5483 genes, 0.1%	27 out of 44633 genes, 0.1%	1
438	lipase activity	61 out of 5483 genes, 1.1%	398 out of 44633 genes, 0.9%	1
439	adenosylmethionine-8-amino-7-oxononanoate transaminase activity	2 out of 5483 genes, 0.0%	3 out of 44633 genes, 0.0%	1
440	coproporphyrinogen oxidase activity	2 out of 5483 genes, 0.0%	3 out of 44633 genes, 0.0%	1
441	dethiobiotin synthase activity	2 out of 5483 genes, 0.0%	3 out of 44633 genes, 0.0%	1
442	ureidoglycolate hydrolase activity	2 out of 5483 genes, 0.0%	3 out of 44633 genes, 0.0%	1
443	methylammonium transmembrane transporter activity	2 out of 5483 genes, 0.0%	3 out of 44633 genes, 0.0%	1
444	molybdopterin cofactor binding	2 out of 5483 genes, 0.0%	3 out of 44633 genes, 0.0%	1
445	indoleacetamide hydrolase activity	2 out of 5483 genes, 0.0%	3 out of 44633 genes, 0.0%	1
446	ammonia transmembrane transporter activity	2 out of 5483 genes, 0.0%	3 out of 44633 genes, 0.0%	1
447	sphingolipid delta-8 desaturase activity	2 out of 5483 genes, 0.0%	3 out of 44633 genes, 0.0%	1
448	enoyl-CoA hydratase activity	9 out of 5483 genes, 0.2%	39 out of 44633 genes, 0.1%	1
449	phosphate ion transmembrane transporter activity	16 out of 5483 genes, 0.3%	83 out of 44633 genes, 0.2%	1
450	cytidylate kinase activity	3 out of 5483 genes, 0.1%	7 out of 44633 genes, 0.0%	1
451	hydroxymethylbilane synthase activity	3 out of 5483 genes, 0.1%	7 out of 44633 genes, 0.0%	1
452	choline dehydrogenase activity	3 out of 5483 genes, 0.1%	7 out of 44633 genes, 0.0%	1
453	inositol monophosphate 1-phosphatase activity	3 out of 5483 genes, 0.1%	7 out of 44633 genes, 0.0%	1
454	proton motive force dependent protein transmembrane transporter activity	3 out of 5483 genes, 0.1%	7 out of 44633 genes, 0.0%	1
455	mandelonitrile lyase activity	3 out of 5483 genes, 0.1%	7 out of 44633 genes, 0.0%	1
456	inositol monophosphate phosphatase activity	3 out of 5483 genes, 0.1%	7 out of 44633 genes, 0.0%	1
457	very-long-chain-(S)-2-hydroxy-acid oxidase activity	3 out of 5483 genes, 0.1%	7 out of 44633 genes, 0.0%	1
458	long-chain-(S)-2-hydroxy-long-chain-acid oxidase activity	3 out of 5483 genes, 0.1%	7 out of 44633 genes, 0.0%	1
459	medium-chain-(S)-2-hydroxy-acid oxidase activity	3 out of 5483 genes, 0.1%	7 out of 44633 genes, 0.0%	1
460	nucleoside diphosphate kinase activity	6 out of 5483 genes, 0.1%	22 out of 44633 genes, 0.0%	1
461	hydroquinone:oxygen oxidoreductase activity	6 out of 5483 genes, 0.1%	22 out of 44633 genes, 0.0%	1
462	oxidoreductase activity, acting on a sulfur group of donors, disulfide as acceptor	17 out of 5483 genes, 0.3%	90 out of 44633 genes, 0.2%	1
463	Ras guanyl-nucleotide exchange factor activity	7 out of 5483 genes, 0.1%	28 out of 44633 genes, 0.1%	1
464	Rho guanyl-nucleotide exchange factor activity	7 out of 5483 genes, 0.1%	28 out of 44633 genes, 0.1%	1
465	AMP binding	7 out of 5483 genes, 0.1%	28 out of 44633 genes, 0.1%	1
466	molybdate ion transmembrane transporter activity	5 out of 5483 genes, 0.1%	17 out of 44633 genes, 0.0%	1
467	heme-transporting ATPase activity	5 out of 5483 genes, 0.1%	17 out of 44633 genes, 0.0%	1
468	shikimate kinase activity	4 out of 5483 genes, 0.1%	12 out of 44633 genes, 0.0%	1
469	CoA-ligase activity	17 out of 5483 genes, 0.3%	91 out of 44633 genes, 0.2%	1
470	nucleobase-containing compound kinase activity	27 out of 5483 genes, 0.5%	160 out of 44633 genes, 0.4%	1
471	sulfate adenylyltransferase activity	6 out of 5483 genes, 0.1%	23 out of 44633 genes, 0.1%	1
472	protein serine/threonine phosphatase activity	63 out of 5483 genes, 1.1%	420 out of 44633 genes, 0.9%	1
473	2 iron, 2 sulfur cluster binding	11 out of 5483 genes, 0.2%	53 out of 44633 genes, 0.1%	1
474	carbohydrate transmembrane transporter activity	45 out of 5483 genes, 0.8%	289 out of 44633 genes, 0.6%	1
475	carbohydrate transporter activity	45 out of 5483 genes, 0.8%	289 out of 44633 genes, 0.6%	1
476	glycine hydroxymethyltransferase activity	7 out of 5483 genes, 0.1%	29 out of 44633 genes, 0.1%	1
477	3'(2'),5'-bisphosphate nucleotidase activity	7 out of 5483 genes, 0.1%	29 out of 44633 genes, 0.1%	1
478	water transmembrane transporter activity	9 out of 5483 genes, 0.2%	41 out of 44633 genes, 0.1%	1
479	water channel activity	9 out of 5483 genes, 0.2%	41 out of 44633 genes, 0.1%	1
480	diphosphotransferase activity	16 out of 5483 genes, 0.3%	86 out of 44633 genes, 0.2%	1
481	carbon-oxygen lyase activity, acting on polysaccharides	5 out of 5483 genes, 0.1%	18 out of 44633 genes, 0.0%	1
482	pectate lyase activity	5 out of 5483 genes, 0.1%	18 out of 44633 genes, 0.0%	1
483	oxidoreductase activity, acting on other nitrogenous compounds as donors, with NAD or NADP as acceptor	5 out of 5483 genes, 0.1%	18 out of 44633 genes, 0.0%	1
484	inositol 3-alpha-galactosyltransferase activity	5 out of 5483 genes, 0.1%	18 out of 44633 genes, 0.0%	1
485	carbohydrate derivative binding	5 out of 5483 genes, 0.1%	18 out of 44633 genes, 0.0%	1
486	FMN binding	24 out of 5483 genes, 0.4%	141 out of 44633 genes, 0.3%	1
487	aspartyl esterase activity	11 out of 5483 genes, 0.2%	54 out of 44633 genes, 0.1%	1
488	quinone binding	11 out of 5483 genes, 0.2%	54 out of 44633 genes, 0.1%	1
489	oxidoreductase activity, acting on a sulfur group of donors	52 out of 5483 genes, 0.9%	342 out of 44633 genes, 0.8%	1
490	phosphorus-oxygen lyase activity	3 out of 5483 genes, 0.1%	8 out of 44633 genes, 0.0%	1
491	acid-thiol ligase activity	17 out of 5483 genes, 0.3%	94 out of 44633 genes, 0.2%	1
492	6-phosphofructo-2-kinase activity	4 out of 5483 genes, 0.1%	13 out of 44633 genes, 0.0%	1
493	endopeptidase inhibitor activity	4 out of 5483 genes, 0.1%	13 out of 44633 genes, 0.0%	1
494	endopeptidase regulator activity	4 out of 5483 genes, 0.1%	13 out of 44633 genes, 0.0%	1
495	mannan synthase activity	6 out of 5483 genes, 0.1%	24 out of 44633 genes, 0.1%	1
496	alpha-galactosidase activity	9 out of 5483 genes, 0.2%	42 out of 44633 genes, 0.1%	1
497	protein self-association	18 out of 5483 genes, 0.3%	101 out of 44633 genes, 0.2%	1
498	glutathione transferase activity	7 out of 5483 genes, 0.1%	30 out of 44633 genes, 0.1%	1
499	hydrolase activity, acting on ether bonds	7 out of 5483 genes, 0.1%	30 out of 44633 genes, 0.1%	1
500	carbon-oxygen lyase activity, acting on phosphates	7 out of 5483 genes, 0.1%	30 out of 44633 genes, 0.1%	1
501	DNA (6-4) photolyase activity	2 out of 5483 genes, 0.0%	4 out of 44633 genes, 0.0%	1
502	aminoacylase activity	2 out of 5483 genes, 0.0%	4 out of 44633 genes, 0.0%	1
503	soluble NSF attachment protein activity	2 out of 5483 genes, 0.0%	4 out of 44633 genes, 0.0%	1
504	xylose isomerase activity	2 out of 5483 genes, 0.0%	4 out of 44633 genes, 0.0%	1
505	biotin binding	2 out of 5483 genes, 0.0%	4 out of 44633 genes, 0.0%	1
506	5-formyltetrahydrofolate transporter activity	2 out of 5483 genes, 0.0%	4 out of 44633 genes, 0.0%	1
507	kinase inhibitor activity	2 out of 5483 genes, 0.0%	4 out of 44633 genes, 0.0%	1
508	ferredoxin:thioredoxin reductase activity	2 out of 5483 genes, 0.0%	4 out of 44633 genes, 0.0%	1
509	sulfiredoxin activity	2 out of 5483 genes, 0.0%	4 out of 44633 genes, 0.0%	1
510	amide binding	2 out of 5483 genes, 0.0%	4 out of 44633 genes, 0.0%	1
511	phosphatidylcholine phospholipase C activity	2 out of 5483 genes, 0.0%	4 out of 44633 genes, 0.0%	1
512	lycopene beta cyclase activity	2 out of 5483 genes, 0.0%	4 out of 44633 genes, 0.0%	1
513	glyceraldehyde-3-phosphate dehydrogenase (NAD+) (phosphorylating) activity	8 out of 5483 genes, 0.1%	37 out of 44633 genes, 0.1%	1
514	oxidoreductase activity, acting on paired donors, with incorporation or reduction of molecular oxygen, reduced flavin or flavoprotein as one donor, and incorporation of one atom of oxygen	8 out of 5483 genes, 0.1%	37 out of 44633 genes, 0.1%	1
515	aromatase activity	8 out of 5483 genes, 0.1%	37 out of 44633 genes, 0.1%	1
516	UDP-glycosyltransferase activity	118 out of 5483 genes, 2.2%	846 out of 44633 genes, 1.9%	1
517	serine-type exopeptidase activity	19 out of 5483 genes, 0.3%	110 out of 44633 genes, 0.2%	1
518	transferase activity, transferring alkyl or aryl (other than methyl) groups	41 out of 5483 genes, 0.7%	268 out of 44633 genes, 0.6%	1
519	C-methyltransferase activity	4 out of 5483 genes, 0.1%	14 out of 44633 genes, 0.0%	1
520	molybdate transmembrane-transporting ATPase activity	4 out of 5483 genes, 0.1%	14 out of 44633 genes, 0.0%	1
521	rRNA binding	28 out of 5483 genes, 0.5%	175 out of 44633 genes, 0.4%	1
522	mannose-phosphate guanylyltransferase activity	8 out of 5483 genes, 0.1%	38 out of 44633 genes, 0.1%	1
523	mRNA (guanine-N7-)-methyltransferase activity	3 out of 5483 genes, 0.1%	9 out of 44633 genes, 0.0%	1
524	triose-phosphate isomerase activity	3 out of 5483 genes, 0.1%	9 out of 44633 genes, 0.0%	1
525	diphosphoinositol-polyphosphate diphosphatase activity	3 out of 5483 genes, 0.1%	9 out of 44633 genes, 0.0%	1
526	di-trans,poly-cis-decaprenylcistransferase activity	3 out of 5483 genes, 0.1%	9 out of 44633 genes, 0.0%	1
527	intramolecular transferase activity, transferring hydroxy groups	3 out of 5483 genes, 0.1%	9 out of 44633 genes, 0.0%	1
528	inositol diphosphate tetrakisphosphate diphosphatase activity	3 out of 5483 genes, 0.1%	9 out of 44633 genes, 0.0%	1
529	inositol-1-diphosphate-2,3,4,5,6-pentakisphosphate diphosphatase activity	3 out of 5483 genes, 0.1%	9 out of 44633 genes, 0.0%	1
530	inositol-3-diphosphate-1,2,4,5,6-pentakisphosphate diphosphatase activity	3 out of 5483 genes, 0.1%	9 out of 44633 genes, 0.0%	1
531	inositol-5-diphosphate-1,2,3,4,6-pentakisphosphate diphosphatase activity	3 out of 5483 genes, 0.1%	9 out of 44633 genes, 0.0%	1
532	inositol-1,5-bisdiphosphate-2,3,4,6-tetrakisphosphate 1-diphosphatase activity	3 out of 5483 genes, 0.1%	9 out of 44633 genes, 0.0%	1
533	inositol-1,5-bisdiphosphate-2,3,4,6-tetrakisphosphate 5-diphosphatase activity	3 out of 5483 genes, 0.1%	9 out of 44633 genes, 0.0%	1
534	inositol-3,5-bisdiphosphate-2,3,4,6-tetrakisphosphate 5-diphosphatase activity	3 out of 5483 genes, 0.1%	9 out of 44633 genes, 0.0%	1
535	peptide receptor activity	7 out of 5483 genes, 0.1%	32 out of 44633 genes, 0.1%	1
536	L-malate dehydrogenase activity	7 out of 5483 genes, 0.1%	32 out of 44633 genes, 0.1%	1
537	aminopeptidase activity	18 out of 5483 genes, 0.3%	106 out of 44633 genes, 0.2%	1
538	acid phosphatase activity	19 out of 5483 genes, 0.3%	113 out of 44633 genes, 0.3%	1
539	sugar:hydrogen symporter activity	34 out of 5483 genes, 0.6%	221 out of 44633 genes, 0.5%	1
540	cation:sugar symporter activity	34 out of 5483 genes, 0.6%	221 out of 44633 genes, 0.5%	1
541	substrate-specific channel activity	63 out of 5483 genes, 1.1%	437 out of 44633 genes, 1.0%	1
542	metallopeptidase activity	48 out of 5483 genes, 0.9%	325 out of 44633 genes, 0.7%	1
543	G-protein coupled receptor kinase activity	4 out of 5483 genes, 0.1%	15 out of 44633 genes, 0.0%	1
544	ribulose-phosphate 3-epimerase activity	4 out of 5483 genes, 0.1%	15 out of 44633 genes, 0.0%	1
545	C-acyltransferase activity	17 out of 5483 genes, 0.3%	100 out of 44633 genes, 0.2%	1
546	galactokinase activity	6 out of 5483 genes, 0.1%	27 out of 44633 genes, 0.1%	1
547	RNA-directed RNA polymerase activity	5 out of 5483 genes, 0.1%	21 out of 44633 genes, 0.0%	1
548	channel activity	63 out of 5483 genes, 1.1%	439 out of 44633 genes, 1.0%	1
549	passive transmembrane transporter activity	63 out of 5483 genes, 1.1%	439 out of 44633 genes, 1.0%	1
550	calmodulin binding	94 out of 5483 genes, 1.7%	677 out of 44633 genes, 1.5%	1
551	allantoinase activity	3 out of 5483 genes, 0.1%	10 out of 44633 genes, 0.0%	1
552	chlorophyllide a oxygenase [overall] activity	3 out of 5483 genes, 0.1%	10 out of 44633 genes, 0.0%	1
553	oxidoreductase activity, acting on CH or CH2 groups, NAD or NADP as acceptor	3 out of 5483 genes, 0.1%	10 out of 44633 genes, 0.0%	1
554	galacturan 1,4-alpha-galacturonidase activity	3 out of 5483 genes, 0.1%	10 out of 44633 genes, 0.0%	1
555	3-oxoacyl-[acyl-carrier-protein] reductase (NADPH) activity	7 out of 5483 genes, 0.1%	34 out of 44633 genes, 0.1%	1
556	3-hydroxybutyrate dehydrogenase activity	2 out of 5483 genes, 0.0%	5 out of 44633 genes, 0.0%	1
557	riboflavin synthase activity	2 out of 5483 genes, 0.0%	5 out of 44633 genes, 0.0%	1
558	phosphatidylinositol-3,4,5-trisphosphate binding	2 out of 5483 genes, 0.0%	5 out of 44633 genes, 0.0%	1
559	nitrate:hydrogen symporter activity	2 out of 5483 genes, 0.0%	5 out of 44633 genes, 0.0%	1
560	trans-cinnamate 4-monooxygenase activity	2 out of 5483 genes, 0.0%	5 out of 44633 genes, 0.0%	1
561	hydrolase activity, acting on acid halide bonds	2 out of 5483 genes, 0.0%	5 out of 44633 genes, 0.0%	1
562	methionine gamma-lyase activity	2 out of 5483 genes, 0.0%	5 out of 44633 genes, 0.0%	1
563	hydrolase activity, acting on acid halide bonds, in C-halide compounds	2 out of 5483 genes, 0.0%	5 out of 44633 genes, 0.0%	1
564	omega-6 fatty acid desaturase activity	2 out of 5483 genes, 0.0%	5 out of 44633 genes, 0.0%	1
565	1,2-alpha-L-fucosidase activity	2 out of 5483 genes, 0.0%	5 out of 44633 genes, 0.0%	1
566	leucocyanidin oxygenase activity	2 out of 5483 genes, 0.0%	5 out of 44633 genes, 0.0%	1
567	hydrolase activity, acting on acid anhydrides, in sulfonyl-containing anhydrides	6 out of 5483 genes, 0.1%	28 out of 44633 genes, 0.1%	1
568	adenylylsulfatase activity	6 out of 5483 genes, 0.1%	28 out of 44633 genes, 0.1%	1
569	transketolase activity	4 out of 5483 genes, 0.1%	16 out of 44633 genes, 0.0%	1
570	prenylcysteine methylesterase activity	4 out of 5483 genes, 0.1%	16 out of 44633 genes, 0.0%	1
571	protein methylesterase activity	4 out of 5483 genes, 0.1%	16 out of 44633 genes, 0.0%	1
572	DNA topoisomerase (ATP-hydrolyzing) activity	5 out of 5483 genes, 0.1%	22 out of 44633 genes, 0.0%	1
573	identical protein binding	94 out of 5483 genes, 1.7%	682 out of 44633 genes, 1.5%	1
574	exopeptidase activity	47 out of 5483 genes, 0.9%	324 out of 44633 genes, 0.7%	1
575	solute:hydrogen symporter activity	34 out of 5483 genes, 0.6%	227 out of 44633 genes, 0.5%	1
576	ferric iron transmembrane transporter activity	7 out of 5483 genes, 0.1%	35 out of 44633 genes, 0.1%	1
577	ferric-transporting ATPase activity	7 out of 5483 genes, 0.1%	35 out of 44633 genes, 0.1%	1
578	nutrient reservoir activity	7 out of 5483 genes, 0.1%	35 out of 44633 genes, 0.1%	1
579	trivalent inorganic cation transmembrane transporter activity	7 out of 5483 genes, 0.1%	35 out of 44633 genes, 0.1%	1
580	hydrogen-translocating pyrophosphatase activity	10 out of 5483 genes, 0.2%	55 out of 44633 genes, 0.1%	1
581	phosphoprotein phosphatase activity	98 out of 5483 genes, 1.8%	715 out of 44633 genes, 1.6%	1
582	raucaffricine beta-glucosidase activity	9 out of 5483 genes, 0.2%	49 out of 44633 genes, 0.1%	1
583	vomilenine glucosyltransferase activity	9 out of 5483 genes, 0.2%	49 out of 44633 genes, 0.1%	1
584	P-P-bond-hydrolysis-driven transmembrane transporter activity	148 out of 5483 genes, 2.7%	1107 out of 44633 genes, 2.5%	1
585	inositol-1,4-bisphosphate 1-phosphatase activity	5 out of 5483 genes, 0.1%	23 out of 44633 genes, 0.1%	1
586	allantoin uptake transmembrane transporter activity	5 out of 5483 genes, 0.1%	23 out of 44633 genes, 0.1%	1
587	alcohol dehydrogenase (NADP+) activity	5 out of 5483 genes, 0.1%	23 out of 44633 genes, 0.1%	1
588	inositol bisphosphate phosphatase activity	5 out of 5483 genes, 0.1%	23 out of 44633 genes, 0.1%	1
589	bis(5'-nucleosyl)-tetraphosphatase (asymmetrical) activity	3 out of 5483 genes, 0.1%	11 out of 44633 genes, 0.0%	1
590	chorismate mutase activity	3 out of 5483 genes, 0.1%	11 out of 44633 genes, 0.0%	1
591	maltose transmembrane transporter activity	3 out of 5483 genes, 0.1%	11 out of 44633 genes, 0.0%	1
592	bis(5'-nucleosyl)-tetraphosphatase activity	3 out of 5483 genes, 0.1%	11 out of 44633 genes, 0.0%	1
593	hexose phosphate transmembrane transporter activity	3 out of 5483 genes, 0.1%	11 out of 44633 genes, 0.0%	1
594	glucose-6-phosphate transmembrane transporter activity	3 out of 5483 genes, 0.1%	11 out of 44633 genes, 0.0%	1
595	quercetin 7-O-glucosyltransferase activity	3 out of 5483 genes, 0.1%	11 out of 44633 genes, 0.0%	1
596	racemase and epimerase activity	24 out of 5483 genes, 0.4%	156 out of 44633 genes, 0.3%	1
597	acetate-CoA ligase activity	4 out of 5483 genes, 0.1%	17 out of 44633 genes, 0.0%	1
598	phosphoglycerate mutase activity	4 out of 5483 genes, 0.1%	17 out of 44633 genes, 0.0%	1
599	heat shock protein binding	50 out of 5483 genes, 0.9%	353 out of 44633 genes, 0.8%	1
600	phosphoglycerate kinase activity	2 out of 5483 genes, 0.0%	6 out of 44633 genes, 0.0%	1
601	aromatic-amino-acid:2-oxoglutarate aminotransferase activity	2 out of 5483 genes, 0.0%	6 out of 44633 genes, 0.0%	1
602	ferredoxin-NAD(P) reductase activity	2 out of 5483 genes, 0.0%	6 out of 44633 genes, 0.0%	1
603	vacuolar sorting signal binding	2 out of 5483 genes, 0.0%	6 out of 44633 genes, 0.0%	1
604	long-chain-enoyl-CoA hydratase activity	2 out of 5483 genes, 0.0%	6 out of 44633 genes, 0.0%	1
605	shikimate O-hydroxycinnamoyltransferase activity	2 out of 5483 genes, 0.0%	6 out of 44633 genes, 0.0%	1
606	quinate O-hydroxycinnamoyltransferase activity	2 out of 5483 genes, 0.0%	6 out of 44633 genes, 0.0%	1
607	O-hydroxycinnamoyltransferase activity	2 out of 5483 genes, 0.0%	6 out of 44633 genes, 0.0%	1
608	maltose alpha-glucosidase activity	7 out of 5483 genes, 0.1%	37 out of 44633 genes, 0.1%	1
609	primary active transmembrane transporter activity	148 out of 5483 genes, 2.7%	1114 out of 44633 genes, 2.5%	1
610	efflux transmembrane transporter activity	16 out of 5483 genes, 0.3%	100 out of 44633 genes, 0.2%	1
611	hydrogen ion transporting ATP synthase activity, rotational mechanism	16 out of 5483 genes, 0.3%	100 out of 44633 genes, 0.2%	1
612	cysteine-tRNA ligase activity	5 out of 5483 genes, 0.1%	24 out of 44633 genes, 0.1%	1
613	heme transporter activity	5 out of 5483 genes, 0.1%	24 out of 44633 genes, 0.1%	1
614	oxidoreductase activity, acting on CH or CH2 groups, with an iron-sulfur protein as acceptor	8 out of 5483 genes, 0.1%	44 out of 44633 genes, 0.1%	1
615	methyl salicylate esterase activity	8 out of 5483 genes, 0.1%	44 out of 44633 genes, 0.1%	1
616	ATPase activity, coupled to movement of substances	128 out of 5483 genes, 2.3%	959 out of 44633 genes, 2.1%	1
617	cofactor transporter activity	9 out of 5483 genes, 0.2%	51 out of 44633 genes, 0.1%	1
618	hydro-lyase activity	50 out of 5483 genes, 0.9%	355 out of 44633 genes, 0.8%	1
619	3-deoxy-7-phosphoheptulonate synthase activity	4 out of 5483 genes, 0.1%	18 out of 44633 genes, 0.0%	1
620	eukaryotic translation initiation factor 2alpha kinase activity	4 out of 5483 genes, 0.1%	18 out of 44633 genes, 0.0%	1
621	folic acid transporter activity	4 out of 5483 genes, 0.1%	18 out of 44633 genes, 0.0%	1
622	beta-1,4-mannosyltransferase activity	6 out of 5483 genes, 0.1%	31 out of 44633 genes, 0.1%	1
623	anthocyanidin 3-O-glucosyltransferase activity	6 out of 5483 genes, 0.1%	31 out of 44633 genes, 0.1%	1
624	deoxyribodipyrimidine photo-lyase activity	3 out of 5483 genes, 0.1%	12 out of 44633 genes, 0.0%	1
625	asparagine-tRNA ligase activity	3 out of 5483 genes, 0.1%	12 out of 44633 genes, 0.0%	1
626	uroporphyrinogen-III synthase activity	3 out of 5483 genes, 0.1%	12 out of 44633 genes, 0.0%	1
627	4-hydroxy-3-methylbut-2-en-1-yl diphosphate synthase activity	3 out of 5483 genes, 0.1%	12 out of 44633 genes, 0.0%	1
628	quercetin 3-O-glucosyltransferase activity	3 out of 5483 genes, 0.1%	12 out of 44633 genes, 0.0%	1
629	solute:hydrogen antiporter activity	18 out of 5483 genes, 0.3%	116 out of 44633 genes, 0.3%	1
630	chitinase activity	5 out of 5483 genes, 0.1%	25 out of 44633 genes, 0.1%	1
631	phosphorylase activity	5 out of 5483 genes, 0.1%	25 out of 44633 genes, 0.1%	1
632	phosphatidylinositol-4,5-bisphosphate binding	5 out of 5483 genes, 0.1%	25 out of 44633 genes, 0.1%	1
633	ATPase activity, coupled to transmembrane movement of substances	127 out of 5483 genes, 2.3%	957 out of 44633 genes, 2.1%	1
634	mRNA binding	23 out of 5483 genes, 0.4%	154 out of 44633 genes, 0.3%	1
635	carboxypeptidase activity	23 out of 5483 genes, 0.4%	154 out of 44633 genes, 0.3%	1
636	disaccharide transmembrane transporter activity	6 out of 5483 genes, 0.1%	32 out of 44633 genes, 0.1%	1
637	intracellular ligand-gated ion channel activity	8 out of 5483 genes, 0.1%	46 out of 44633 genes, 0.1%	1
638	dimethylallyltranstransferase activity	4 out of 5483 genes, 0.1%	19 out of 44633 genes, 0.0%	1
639	uracil:cation symporter activity	4 out of 5483 genes, 0.1%	19 out of 44633 genes, 0.0%	1
640	NAD(P)H oxidase activity	5 out of 5483 genes, 0.1%	26 out of 44633 genes, 0.1%	1
641	L-leucine transaminase activity	3 out of 5483 genes, 0.1%	13 out of 44633 genes, 0.0%	1
642	L-valine transaminase activity	3 out of 5483 genes, 0.1%	13 out of 44633 genes, 0.0%	1
643	L-isoleucine transaminase activity	3 out of 5483 genes, 0.1%	13 out of 44633 genes, 0.0%	1
644	AMP-activated protein kinase activity	2 out of 5483 genes, 0.0%	7 out of 44633 genes, 0.0%	1
645	glutathione binding	2 out of 5483 genes, 0.0%	7 out of 44633 genes, 0.0%	1
646	inositol oxygenase activity	2 out of 5483 genes, 0.0%	7 out of 44633 genes, 0.0%	1
647	UDP-glucuronate 5'-epimerase activity	2 out of 5483 genes, 0.0%	7 out of 44633 genes, 0.0%	1
648	oligopeptide binding	2 out of 5483 genes, 0.0%	7 out of 44633 genes, 0.0%	1
649	receptor serine/threonine kinase binding	14 out of 5483 genes, 0.3%	90 out of 44633 genes, 0.2%	1
650	ligase activity, forming carbon-sulfur bonds	19 out of 5483 genes, 0.3%	127 out of 44633 genes, 0.3%	1
651	dihydrolipoyllysine-residue acetyltransferase activity	6 out of 5483 genes, 0.1%	33 out of 44633 genes, 0.1%	1
652	voltage-gated chloride channel activity	6 out of 5483 genes, 0.1%	33 out of 44633 genes, 0.1%	1
653	chloride channel activity	6 out of 5483 genes, 0.1%	33 out of 44633 genes, 0.1%	1
654	S-acetyltransferase activity	6 out of 5483 genes, 0.1%	33 out of 44633 genes, 0.1%	1
655	hydrolase activity, acting on acid anhydrides, catalyzing transmembrane movement of substances	128 out of 5483 genes, 2.3%	973 out of 44633 genes, 2.2%	1
656	ADP binding	7 out of 5483 genes, 0.1%	40 out of 44633 genes, 0.1%	1
657	transferase activity, transferring glycosyl groups	246 out of 5483 genes, 4.5%	1910 out of 44633 genes, 4.3%	1
658	transferase activity, transferring acyl groups, acyl groups converted into alkyl on transfer	12 out of 5483 genes, 0.2%	76 out of 44633 genes, 0.2%	1
659	1,4-alpha-glucan branching enzyme activity	4 out of 5483 genes, 0.1%	20 out of 44633 genes, 0.0%	1
660	intracellular cyclic nucleotide activated cation channel activity	4 out of 5483 genes, 0.1%	20 out of 44633 genes, 0.0%	1
661	pyrimidine nucleobase transmembrane transporter activity	4 out of 5483 genes, 0.1%	20 out of 44633 genes, 0.0%	1
662	uracil transmembrane transporter activity	4 out of 5483 genes, 0.1%	20 out of 44633 genes, 0.0%	1
663	cyclic nucleotide-gated ion channel activity	4 out of 5483 genes, 0.1%	20 out of 44633 genes, 0.0%	1
664	ion channel activity	54 out of 5483 genes, 1.0%	396 out of 44633 genes, 0.9%	1
665	oxidoreductase activity, acting on CH or CH2 groups	9 out of 5483 genes, 0.2%	55 out of 44633 genes, 0.1%	1
666	S-acyltransferase activity	8 out of 5483 genes, 0.1%	48 out of 44633 genes, 0.1%	1
667	racemase and epimerase activity, acting on carbohydrates and derivatives	17 out of 5483 genes, 0.3%	114 out of 44633 genes, 0.3%	1
668	uptake transmembrane transporter activity	6 out of 5483 genes, 0.1%	34 out of 44633 genes, 0.1%	1
669	dihydrolipoamide S-acyltransferase activity	6 out of 5483 genes, 0.1%	34 out of 44633 genes, 0.1%	1
670	UDP-xylosyltransferase activity	6 out of 5483 genes, 0.1%	34 out of 44633 genes, 0.1%	1
671	isopentenyl-diphosphate delta-isomerase activity	3 out of 5483 genes, 0.1%	14 out of 44633 genes, 0.0%	1
672	uracil phosphoribosyltransferase activity	3 out of 5483 genes, 0.1%	14 out of 44633 genes, 0.0%	1
673	structural constituent of cell wall	3 out of 5483 genes, 0.1%	14 out of 44633 genes, 0.0%	1
674	nitrate reductase activity	3 out of 5483 genes, 0.1%	14 out of 44633 genes, 0.0%	1
675	nitrate reductase (NADH) activity	3 out of 5483 genes, 0.1%	14 out of 44633 genes, 0.0%	1
676	H3 histone acetyltransferase activity	3 out of 5483 genes, 0.1%	14 out of 44633 genes, 0.0%	1
677	thioglucosidase activity	3 out of 5483 genes, 0.1%	14 out of 44633 genes, 0.0%	1
678	nucleoside triphosphate adenylate kinase activity	3 out of 5483 genes, 0.1%	14 out of 44633 genes, 0.0%	1
679	single-stranded RNA binding	15 out of 5483 genes, 0.3%	100 out of 44633 genes, 0.2%	1
680	anion channel activity	9 out of 5483 genes, 0.2%	56 out of 44633 genes, 0.1%	1
681	fructose-bisphosphate aldolase activity	6 out of 5483 genes, 0.1%	35 out of 44633 genes, 0.1%	1
682	oxidoreductase activity, acting on NADH or NADPH, oxygen as acceptor	5 out of 5483 genes, 0.1%	28 out of 44633 genes, 0.1%	1
683	asparagine synthase (glutamine-hydrolyzing) activity	2 out of 5483 genes, 0.0%	8 out of 44633 genes, 0.0%	1
684	ethanolamine kinase activity	2 out of 5483 genes, 0.0%	8 out of 44633 genes, 0.0%	1
685	geranyltranstransferase activity	2 out of 5483 genes, 0.0%	8 out of 44633 genes, 0.0%	1
686	arginine-tRNA ligase activity	2 out of 5483 genes, 0.0%	8 out of 44633 genes, 0.0%	1
687	glycine-tRNA ligase activity	2 out of 5483 genes, 0.0%	8 out of 44633 genes, 0.0%	1
688	homocysteine S-methyltransferase activity	2 out of 5483 genes, 0.0%	8 out of 44633 genes, 0.0%	1
689	bis(5'-adenosyl)-pentaphosphatase activity	2 out of 5483 genes, 0.0%	8 out of 44633 genes, 0.0%	1
690	protein anchor	2 out of 5483 genes, 0.0%	8 out of 44633 genes, 0.0%	1
691	oxidoreductase activity, acting on CH-OH group of donors	119 out of 5483 genes, 2.2%	914 out of 44633 genes, 2.0%	1
692	receptor binding	16 out of 5483 genes, 0.3%	109 out of 44633 genes, 0.2%	1
693	secondary active sulfate transmembrane transporter activity	8 out of 5483 genes, 0.1%	50 out of 44633 genes, 0.1%	1
694	methyl jasmonate esterase activity	7 out of 5483 genes, 0.1%	43 out of 44633 genes, 0.1%	1
695	alpha-glucosidase activity	10 out of 5483 genes, 0.2%	65 out of 44633 genes, 0.1%	1
696	retinyl-palmitate esterase activity	10 out of 5483 genes, 0.2%	65 out of 44633 genes, 0.1%	1
697	purine nucleobase transmembrane transporter activity	3 out of 5483 genes, 0.1%	15 out of 44633 genes, 0.0%	1
698	phosphatidylcholine 1-acylhydrolase activity	3 out of 5483 genes, 0.1%	15 out of 44633 genes, 0.0%	1
699	blue light photoreceptor activity	3 out of 5483 genes, 0.1%	15 out of 44633 genes, 0.0%	1
700	delta12-fatty acid dehydrogenase activity	3 out of 5483 genes, 0.1%	15 out of 44633 genes, 0.0%	1
701	protein binding involved in protein folding	3 out of 5483 genes, 0.1%	15 out of 44633 genes, 0.0%	1
702	alpha-amylase activity	9 out of 5483 genes, 0.2%	58 out of 44633 genes, 0.1%	1
703	ATP:ADP antiporter activity	5 out of 5483 genes, 0.1%	29 out of 44633 genes, 0.1%	1
704	cellulase activity	4 out of 5483 genes, 0.1%	22 out of 44633 genes, 0.0%	1
705	hydrolase activity, acting on carbon-nitrogen (but not peptide) bonds, in linear amidines	4 out of 5483 genes, 0.1%	22 out of 44633 genes, 0.0%	1
706	oxidoreductase activity, acting on the CH-OH group of donors, NAD or NADP as acceptor	110 out of 5483 genes, 2.0%	848 out of 44633 genes, 1.9%	1
707	thiamine pyrophosphate binding	8 out of 5483 genes, 0.1%	51 out of 44633 genes, 0.1%	1
708	enzyme regulator activity	95 out of 5483 genes, 1.7%	730 out of 44633 genes, 1.6%	1
709	O-acyltransferase activity	26 out of 5483 genes, 0.5%	188 out of 44633 genes, 0.4%	1
710	ATPase activity, coupled to transmembrane movement of ions	91 out of 5483 genes, 1.7%	699 out of 44633 genes, 1.6%	1
711	copper-transporting ATPase activity	7 out of 5483 genes, 0.1%	44 out of 44633 genes, 0.1%	1
712	tau-protein kinase activity	6 out of 5483 genes, 0.1%	37 out of 44633 genes, 0.1%	1
713	anion binding	8 out of 5483 genes, 0.1%	52 out of 44633 genes, 0.1%	1
714	guanylyltransferase activity	8 out of 5483 genes, 0.1%	52 out of 44633 genes, 0.1%	1
715	3-oxo-5-alpha-steroid 4-dehydrogenase activity	2 out of 5483 genes, 0.0%	9 out of 44633 genes, 0.0%	1
716	glucose-6-phosphate isomerase activity	2 out of 5483 genes, 0.0%	9 out of 44633 genes, 0.0%	1
717	proline-tRNA ligase activity	2 out of 5483 genes, 0.0%	9 out of 44633 genes, 0.0%	1
718	cadmium-transporting ATPase activity	2 out of 5483 genes, 0.0%	9 out of 44633 genes, 0.0%	1
719	zinc-exporting ATPase activity	2 out of 5483 genes, 0.0%	9 out of 44633 genes, 0.0%	1
720	ADP-sugar diphosphatase activity	2 out of 5483 genes, 0.0%	9 out of 44633 genes, 0.0%	1
721	steroid dehydrogenase activity, acting on the CH-CH group of donors	2 out of 5483 genes, 0.0%	9 out of 44633 genes, 0.0%	1
722	UDP-glucuronate 4-epimerase activity	2 out of 5483 genes, 0.0%	9 out of 44633 genes, 0.0%	1
723	hydroxycinnamoyltransferase activity	2 out of 5483 genes, 0.0%	9 out of 44633 genes, 0.0%	1
724	ADP-ribose pyrophosphohydrolase activity	2 out of 5483 genes, 0.0%	9 out of 44633 genes, 0.0%	1
725	transferase activity, transferring acyl groups	134 out of 5483 genes, 2.4%	1044 out of 44633 genes, 2.3%	1
726	magnesium ion transmembrane transporter activity	5 out of 5483 genes, 0.1%	30 out of 44633 genes, 0.1%	1
727	potassium:hydrogen antiporter activity	5 out of 5483 genes, 0.1%	30 out of 44633 genes, 0.1%	1
728	potassium ion antiporter activity	5 out of 5483 genes, 0.1%	30 out of 44633 genes, 0.1%	1
729	oxidoreductase activity, acting on hydrogen as donor, with other known acceptors	5 out of 5483 genes, 0.1%	30 out of 44633 genes, 0.1%	1
730	mRNA 5'-UTR binding	5 out of 5483 genes, 0.1%	30 out of 44633 genes, 0.1%	1
731	coenzyme F420 hydrogenase activity	5 out of 5483 genes, 0.1%	30 out of 44633 genes, 0.1%	1
732	histidine phosphotransfer kinase activity	4 out of 5483 genes, 0.1%	23 out of 44633 genes, 0.1%	1
733	inositol bisdiphosphate tetrakisphosphate diphosphatase activity	4 out of 5483 genes, 0.1%	23 out of 44633 genes, 0.1%	1
734	inositol diphosphate pentakisphosphate diphosphatase activity	4 out of 5483 genes, 0.1%	23 out of 44633 genes, 0.1%	1
735	ATP-dependent peptidase activity	11 out of 5483 genes, 0.2%	75 out of 44633 genes, 0.2%	1
736	N,N-dimethylaniline monooxygenase activity	3 out of 5483 genes, 0.1%	16 out of 44633 genes, 0.0%	1
737	selenocysteine lyase activity	3 out of 5483 genes, 0.1%	16 out of 44633 genes, 0.0%	1
738	outward rectifier potassium channel activity	3 out of 5483 genes, 0.1%	16 out of 44633 genes, 0.0%	1
739	cysteine desulfurase activity	3 out of 5483 genes, 0.1%	16 out of 44633 genes, 0.0%	1
740	quercetin 4'-O-glucosyltransferase activity	3 out of 5483 genes, 0.1%	16 out of 44633 genes, 0.0%	1
741	hydrogen ion transmembrane transporter activity	61 out of 5483 genes, 1.1%	467 out of 44633 genes, 1.0%	1
742	voltage-gated anion channel activity	8 out of 5483 genes, 0.1%	53 out of 44633 genes, 0.1%	1
743	carbonate dehydratase activity	11 out of 5483 genes, 0.2%	76 out of 44633 genes, 0.2%	1
744	unfolded protein binding	61 out of 5483 genes, 1.1%	468 out of 44633 genes, 1.0%	1
745	palmitoyl-(protein) hydrolase activity	7 out of 5483 genes, 0.1%	46 out of 44633 genes, 0.1%	1
746	microtubule motor activity	19 out of 5483 genes, 0.3%	138 out of 44633 genes, 0.3%	1
747	cellulose synthase activity	16 out of 5483 genes, 0.3%	115 out of 44633 genes, 0.3%	1
748	urea transmembrane transporter activity	4 out of 5483 genes, 0.1%	24 out of 44633 genes, 0.1%	1
749	amide transmembrane transporter activity	4 out of 5483 genes, 0.1%	24 out of 44633 genes, 0.1%	1
750	glycolate oxidase activity	3 out of 5483 genes, 0.1%	17 out of 44633 genes, 0.0%	1
751	G-protein coupled receptor activity	9 out of 5483 genes, 0.2%	62 out of 44633 genes, 0.1%	1
752	phosphoethanolamine N-methyltransferase activity	2 out of 5483 genes, 0.0%	10 out of 44633 genes, 0.0%	1
753	nitrilase activity	2 out of 5483 genes, 0.0%	10 out of 44633 genes, 0.0%	1
754	acetyl-CoA:L-glutamate N-acetyltransferase activity	2 out of 5483 genes, 0.0%	10 out of 44633 genes, 0.0%	1
755	ferroxidase activity	2 out of 5483 genes, 0.0%	10 out of 44633 genes, 0.0%	1
756	mannose-6-phosphate isomerase activity	2 out of 5483 genes, 0.0%	10 out of 44633 genes, 0.0%	1
757	4-alpha-hydroxytetrahydrobiopterin dehydratase activity	2 out of 5483 genes, 0.0%	10 out of 44633 genes, 0.0%	1
758	ferric iron binding	2 out of 5483 genes, 0.0%	10 out of 44633 genes, 0.0%	1
759	phosphoenolpyruvate:phosphate antiporter activity	2 out of 5483 genes, 0.0%	10 out of 44633 genes, 0.0%	1
760	oxidoreductase activity, oxidizing metal ions, oxygen as acceptor	2 out of 5483 genes, 0.0%	10 out of 44633 genes, 0.0%	1
761	hydrolase activity, acting on carbon-nitrogen (but not peptide) bonds, in nitriles	2 out of 5483 genes, 0.0%	10 out of 44633 genes, 0.0%	1
762	allantoate deiminase activity	2 out of 5483 genes, 0.0%	10 out of 44633 genes, 0.0%	1
763	methyl indole-3-acetate esterase activity	7 out of 5483 genes, 0.1%	47 out of 44633 genes, 0.1%	1
764	adenylate kinase activity	5 out of 5483 genes, 0.1%	32 out of 44633 genes, 0.1%	1
765	L-ascorbate peroxidase activity	5 out of 5483 genes, 0.1%	32 out of 44633 genes, 0.1%	1
766	oxidoreductase activity, acting on hydrogen as donor	5 out of 5483 genes, 0.1%	32 out of 44633 genes, 0.1%	1
767	7-hydroxymethyl chlorophyll a reductase activity	5 out of 5483 genes, 0.1%	32 out of 44633 genes, 0.1%	1
768	phytochelatin transporter activity	8 out of 5483 genes, 0.1%	55 out of 44633 genes, 0.1%	1
769	phytochelatin transmembrane transporter activity	8 out of 5483 genes, 0.1%	55 out of 44633 genes, 0.1%	1
770	triglyceride lipase activity	16 out of 5483 genes, 0.3%	117 out of 44633 genes, 0.3%	1
771	UDP-glucose 4-epimerase activity	4 out of 5483 genes, 0.1%	25 out of 44633 genes, 0.1%	1
772	starch binding	4 out of 5483 genes, 0.1%	25 out of 44633 genes, 0.1%	1
773	glutamate-ammonia ligase activity	5 out of 5483 genes, 0.1%	33 out of 44633 genes, 0.1%	1
774	S-(hydroxymethyl)glutathione dehydrogenase activity	5 out of 5483 genes, 0.1%	33 out of 44633 genes, 0.1%	1
775	3-methyl-2-oxobutanoate dehydrogenase (2-methylpropanoyl-transferring) activity	3 out of 5483 genes, 0.1%	18 out of 44633 genes, 0.0%	1
776	cytochrome-b5 reductase activity	3 out of 5483 genes, 0.1%	18 out of 44633 genes, 0.0%	1
777	1-deoxy-D-xylulose-5-phosphate synthase activity	3 out of 5483 genes, 0.1%	18 out of 44633 genes, 0.0%	1
778	fatty acid elongase activity	3 out of 5483 genes, 0.1%	18 out of 44633 genes, 0.0%	1
779	kinase activator activity	3 out of 5483 genes, 0.1%	18 out of 44633 genes, 0.0%	1
780	protein kinase activator activity	3 out of 5483 genes, 0.1%	18 out of 44633 genes, 0.0%	1
781	phospholipase activity	33 out of 5483 genes, 0.6%	253 out of 44633 genes, 0.6%	1
782	structural constituent of cytoskeleton	7 out of 5483 genes, 0.1%	49 out of 44633 genes, 0.1%	1
783	GTPase activator activity	24 out of 5483 genes, 0.4%	183 out of 44633 genes, 0.4%	1
784	citrate (Si)-synthase activity	4 out of 5483 genes, 0.1%	26 out of 44633 genes, 0.1%	1
785	ornithine-oxo-acid transaminase activity	2 out of 5483 genes, 0.0%	11 out of 44633 genes, 0.0%	1
786	serine-tRNA ligase activity	2 out of 5483 genes, 0.0%	11 out of 44633 genes, 0.0%	1
787	cycloartenol synthase activity	2 out of 5483 genes, 0.0%	11 out of 44633 genes, 0.0%	1
788	ATP-dependent 3'-5' DNA helicase activity	2 out of 5483 genes, 0.0%	11 out of 44633 genes, 0.0%	1
789	long-chain-alcohol oxidase activity	2 out of 5483 genes, 0.0%	11 out of 44633 genes, 0.0%	1
790	anthranilate N-benzoyltransferase activity	2 out of 5483 genes, 0.0%	11 out of 44633 genes, 0.0%	1
791	L-3-cyanoalanine synthase activity	2 out of 5483 genes, 0.0%	11 out of 44633 genes, 0.0%	1
792	MAP kinase kinase activity	5 out of 5483 genes, 0.1%	34 out of 44633 genes, 0.1%	1
793	sphingomyelin phosphodiesterase activity	5 out of 5483 genes, 0.1%	34 out of 44633 genes, 0.1%	1
794	aldo-keto reductase (NADP) activity	12 out of 5483 genes, 0.2%	89 out of 44633 genes, 0.2%	1
795	(S)-2-hydroxy-acid oxidase activity	3 out of 5483 genes, 0.1%	19 out of 44633 genes, 0.0%	1
796	ribonuclease P activity	3 out of 5483 genes, 0.1%	19 out of 44633 genes, 0.0%	1
797	ammonium transmembrane transporter activity	3 out of 5483 genes, 0.1%	19 out of 44633 genes, 0.0%	1
798	cadmium ion transmembrane transporter activity	3 out of 5483 genes, 0.1%	19 out of 44633 genes, 0.0%	1
799	oxidoreductase activity, acting on paired donors, with incorporation or reduction of molecular oxygen, reduced iron-sulfur protein as one donor, and incorporation of one atom of oxygen	3 out of 5483 genes, 0.1%	19 out of 44633 genes, 0.0%	1
800	intramolecular oxidoreductase activity, transposing C=C bonds	3 out of 5483 genes, 0.1%	19 out of 44633 genes, 0.0%	1
801	17-alpha,20-alpha-dihydroxypregn-4-en-3-one dehydrogenase activity	3 out of 5483 genes, 0.1%	19 out of 44633 genes, 0.0%	1
802	protein binding transcription factor activity	22 out of 5483 genes, 0.4%	169 out of 44633 genes, 0.4%	1
803	intramolecular transferase activity	29 out of 5483 genes, 0.5%	225 out of 44633 genes, 0.5%	1
804	vitamin transporter activity	4 out of 5483 genes, 0.1%	27 out of 44633 genes, 0.1%	1
805	RNA polymerase activity	27 out of 5483 genes, 0.5%	210 out of 44633 genes, 0.5%	1
806	transmembrane receptor protein serine/threonine kinase activity	5 out of 5483 genes, 0.1%	35 out of 44633 genes, 0.1%	1
807	chloride transmembrane transporter activity	6 out of 5483 genes, 0.1%	43 out of 44633 genes, 0.1%	1
808	ARF GTPase activator activity	7 out of 5483 genes, 0.1%	51 out of 44633 genes, 0.1%	1
809	xylosyltransferase activity	7 out of 5483 genes, 0.1%	51 out of 44633 genes, 0.1%	1
810	cytochrome-c oxidase activity	8 out of 5483 genes, 0.1%	59 out of 44633 genes, 0.1%	1
811	oxidoreductase activity, acting on a heme group of donors	8 out of 5483 genes, 0.1%	59 out of 44633 genes, 0.1%	1
812	oxidoreductase activity, acting on a heme group of donors, oxygen as acceptor	8 out of 5483 genes, 0.1%	59 out of 44633 genes, 0.1%	1
813	protein kinase C activity	12 out of 5483 genes, 0.2%	91 out of 44633 genes, 0.2%	1
814	anthranilate synthase activity	2 out of 5483 genes, 0.0%	12 out of 44633 genes, 0.0%	1
815	choline kinase activity	2 out of 5483 genes, 0.0%	12 out of 44633 genes, 0.0%	1
816	dTDP-glucose 4,6-dehydratase activity	2 out of 5483 genes, 0.0%	12 out of 44633 genes, 0.0%	1
817	high affinity secondary active ammonium transmembrane transporter activity	2 out of 5483 genes, 0.0%	12 out of 44633 genes, 0.0%	1
818	phosphatidylinositol-3,4-bisphosphate binding	2 out of 5483 genes, 0.0%	12 out of 44633 genes, 0.0%	1
819	transferase activity, transferring acyl groups other than amino-acyl groups	101 out of 5483 genes, 1.8%	809 out of 44633 genes, 1.8%	1
820	fatty-acyl-CoA binding	3 out of 5483 genes, 0.1%	20 out of 44633 genes, 0.0%	1
821	G-protein coupled GABA receptor activity	3 out of 5483 genes, 0.1%	20 out of 44633 genes, 0.0%	1
822	GABA receptor activity	3 out of 5483 genes, 0.1%	20 out of 44633 genes, 0.0%	1
823	protein phosphorylated amino acid binding	3 out of 5483 genes, 0.1%	20 out of 44633 genes, 0.0%	1
824	phosphoprotein binding	3 out of 5483 genes, 0.1%	20 out of 44633 genes, 0.0%	1
825	amino acid binding	24 out of 5483 genes, 0.4%	188 out of 44633 genes, 0.4%	1
826	ribonuclease III activity	4 out of 5483 genes, 0.1%	28 out of 44633 genes, 0.1%	1
827	NADPH:quinone reductase activity	5 out of 5483 genes, 0.1%	36 out of 44633 genes, 0.1%	1
828	phospholipase D activity	6 out of 5483 genes, 0.1%	44 out of 44633 genes, 0.1%	1
829	phosphoglycolate phosphatase activity	7 out of 5483 genes, 0.1%	52 out of 44633 genes, 0.1%	1
830	chaperone binding	9 out of 5483 genes, 0.2%	68 out of 44633 genes, 0.2%	1
831	GTPase activity	65 out of 5483 genes, 1.2%	520 out of 44633 genes, 1.2%	1
832	monovalent cation:hydrogen antiporter activity	11 out of 5483 genes, 0.2%	85 out of 44633 genes, 0.2%	1
833	nucleotidase activity	9 out of 5483 genes, 0.2%	69 out of 44633 genes, 0.2%	1
834	heme-copper terminal oxidase activity	8 out of 5483 genes, 0.1%	61 out of 44633 genes, 0.1%	1
835	omega peptidase activity	5 out of 5483 genes, 0.1%	37 out of 44633 genes, 0.1%	1
836	DNA photolyase activity	4 out of 5483 genes, 0.1%	29 out of 44633 genes, 0.1%	1
837	sucrose alpha-glucosidase activity	3 out of 5483 genes, 0.1%	21 out of 44633 genes, 0.0%	1
838	organic cation transmembrane transporter activity	3 out of 5483 genes, 0.1%	21 out of 44633 genes, 0.0%	1
839	glutathione-disulfide reductase activity	2 out of 5483 genes, 0.0%	13 out of 44633 genes, 0.0%	1
840	hippurate hydrolase activity	2 out of 5483 genes, 0.0%	13 out of 44633 genes, 0.0%	1
841	UDP-arabinose 4-epimerase activity	2 out of 5483 genes, 0.0%	13 out of 44633 genes, 0.0%	1
842	desacetoxyvindoline 4-hydroxylase activity	2 out of 5483 genes, 0.0%	13 out of 44633 genes, 0.0%	1
843	cellulose synthase (UDP-forming) activity	14 out of 5483 genes, 0.3%	110 out of 44633 genes, 0.2%	1
844	endonuclease activity	33 out of 5483 genes, 0.6%	265 out of 44633 genes, 0.6%	1
845	hydrogen-exporting ATPase activity, phosphorylative mechanism	7 out of 5483 genes, 0.1%	54 out of 44633 genes, 0.1%	1
846	calcium-dependent protein serine/threonine phosphatase activity	6 out of 5483 genes, 0.1%	46 out of 44633 genes, 0.1%	1
847	iron ion binding	101 out of 5483 genes, 1.8%	821 out of 44633 genes, 1.8%	1
848	galactinol-sucrose galactosyltransferase activity	4 out of 5483 genes, 0.1%	30 out of 44633 genes, 0.1%	1
849	sulfate transmembrane transporter activity	9 out of 5483 genes, 0.2%	71 out of 44633 genes, 0.2%	1
850	oxidoreductase activity, acting on paired donors, with incorporation or reduction of molecular oxygen, 2-oxoglutarate as one donor, and incorporation of one atom each of oxygen into both donors	45 out of 5483 genes, 0.8%	365 out of 44633 genes, 0.8%	1
851	phospholipid-translocating ATPase activity	8 out of 5483 genes, 0.1%	63 out of 44633 genes, 0.1%	1
852	polygalacturonase activity	8 out of 5483 genes, 0.1%	63 out of 44633 genes, 0.1%	1
853	sucrose transmembrane transporter activity	3 out of 5483 genes, 0.1%	22 out of 44633 genes, 0.0%	1
854	auxin binding	3 out of 5483 genes, 0.1%	22 out of 44633 genes, 0.0%	1
855	cysteamine dioxygenase activity	3 out of 5483 genes, 0.1%	22 out of 44633 genes, 0.0%	1
856	endoribonuclease activity	17 out of 5483 genes, 0.3%	137 out of 44633 genes, 0.3%	1
857	metal ion binding	946 out of 5483 genes, 17.3%	7710 out of 44633 genes, 17.3%	1
858	fatty acid synthase activity	11 out of 5483 genes, 0.2%	88 out of 44633 genes, 0.2%	1
859	aldose 1-epimerase activity	6 out of 5483 genes, 0.1%	47 out of 44633 genes, 0.1%	1
860	peptide binding	6 out of 5483 genes, 0.1%	47 out of 44633 genes, 0.1%	1
861	NAD(P)H dehydrogenase (quinone) activity	2 out of 5483 genes, 0.0%	14 out of 44633 genes, 0.0%	1
862	glycylpeptide N-tetradecanoyltransferase activity	2 out of 5483 genes, 0.0%	14 out of 44633 genes, 0.0%	1
863	myristoyltransferase activity	2 out of 5483 genes, 0.0%	14 out of 44633 genes, 0.0%	1
864	endo-1,4-beta-xylanase activity	2 out of 5483 genes, 0.0%	14 out of 44633 genes, 0.0%	1
865	phosphatidylinositol trisphosphate phosphatase activity	2 out of 5483 genes, 0.0%	14 out of 44633 genes, 0.0%	1
866	oxidoreductase activity, acting on the CH-CH group of donors, oxygen as acceptor	9 out of 5483 genes, 0.2%	72 out of 44633 genes, 0.2%	1
867	copper-exporting ATPase activity	5 out of 5483 genes, 0.1%	39 out of 44633 genes, 0.1%	1
868	ammonia ligase activity	5 out of 5483 genes, 0.1%	39 out of 44633 genes, 0.1%	1
869	acid-ammonia (or amide) ligase activity	5 out of 5483 genes, 0.1%	39 out of 44633 genes, 0.1%	1
870	NAPE-specific phospholipase D activity	5 out of 5483 genes, 0.1%	39 out of 44633 genes, 0.1%	1
871	calcium channel activity	6 out of 5483 genes, 0.1%	48 out of 44633 genes, 0.1%	1
872	sodium:hydrogen antiporter activity	6 out of 5483 genes, 0.1%	48 out of 44633 genes, 0.1%	1
873	glycerol-3-phosphate O-acyltransferase activity	3 out of 5483 genes, 0.1%	23 out of 44633 genes, 0.1%	1
874	tRNA-specific ribonuclease activity	3 out of 5483 genes, 0.1%	23 out of 44633 genes, 0.1%	1
875	steroid dehydrogenase activity	12 out of 5483 genes, 0.2%	98 out of 44633 genes, 0.2%	1
876	S-adenosylmethionine-dependent methyltransferase activity	38 out of 5483 genes, 0.7%	313 out of 44633 genes, 0.7%	1
877	alcohol dehydrogenase (NAD) activity	7 out of 5483 genes, 0.1%	57 out of 44633 genes, 0.1%	1
878	adenosylhomocysteinase activity	2 out of 5483 genes, 0.0%	15 out of 44633 genes, 0.0%	1
879	adenylylsulfate kinase activity	2 out of 5483 genes, 0.0%	15 out of 44633 genes, 0.0%	1
880	trialkylsulfonium hydrolase activity	2 out of 5483 genes, 0.0%	15 out of 44633 genes, 0.0%	1
881	alkane 1-monooxygenase activity	2 out of 5483 genes, 0.0%	15 out of 44633 genes, 0.0%	1
882	cytosine C-5 DNA demethylase activity	2 out of 5483 genes, 0.0%	15 out of 44633 genes, 0.0%	1
883	proton-transporting ATPase activity, rotational mechanism	14 out of 5483 genes, 0.3%	116 out of 44633 genes, 0.3%	1
884	extracellular ligand-gated ion channel activity	5 out of 5483 genes, 0.1%	41 out of 44633 genes, 0.1%	1
885	oxidoreductase activity, acting on the CH-OH group of donors, oxygen as acceptor	5 out of 5483 genes, 0.1%	41 out of 44633 genes, 0.1%	1
886	GTP cyclohydrolase II activity	3 out of 5483 genes, 0.1%	24 out of 44633 genes, 0.1%	1
887	ribokinase activity	3 out of 5483 genes, 0.1%	24 out of 44633 genes, 0.1%	1
888	3,4-dihydroxy-2-butanone-4-phosphate synthase activity	3 out of 5483 genes, 0.1%	24 out of 44633 genes, 0.1%	1
889	lipid binding	82 out of 5483 genes, 1.5%	679 out of 44633 genes, 1.5%	1
890	transferase activity, transferring aldehyde or ketonic groups	8 out of 5483 genes, 0.1%	67 out of 44633 genes, 0.2%	1
891	kinase regulator activity	8 out of 5483 genes, 0.1%	67 out of 44633 genes, 0.2%	1
892	manganese ion binding	10 out of 5483 genes, 0.2%	84 out of 44633 genes, 0.2%	1
893	oxidoreductase activity, acting on NADH or NADPH, quinone or similar compound as acceptor	25 out of 5483 genes, 0.5%	210 out of 44633 genes, 0.5%	1
894	metalloendopeptidase activity	21 out of 5483 genes, 0.4%	177 out of 44633 genes, 0.4%	1
895	glutamate dehydrogenase (NAD+) activity	2 out of 5483 genes, 0.0%	16 out of 44633 genes, 0.0%	1
896	phenylalanine-tRNA ligase activity	2 out of 5483 genes, 0.0%	16 out of 44633 genes, 0.0%	1
897	dihydrolipoyllysine-residue (2-methylpropanoyl)transferase activity	2 out of 5483 genes, 0.0%	16 out of 44633 genes, 0.0%	1
898	m7G(5')pppN diphosphatase activity	2 out of 5483 genes, 0.0%	16 out of 44633 genes, 0.0%	1
899	secologanin synthase activity	2 out of 5483 genes, 0.0%	16 out of 44633 genes, 0.0%	1
900	arabinosyltransferase activity	2 out of 5483 genes, 0.0%	16 out of 44633 genes, 0.0%	1
901	L-aspartate:2-oxoglutarate aminotransferase activity	8 out of 5483 genes, 0.1%	68 out of 44633 genes, 0.2%	1
902	branched-chain-amino-acid transaminase activity	3 out of 5483 genes, 0.1%	25 out of 44633 genes, 0.1%	1
903	fatty-acyl-CoA reductase (alcohol-forming) activity	3 out of 5483 genes, 0.1%	25 out of 44633 genes, 0.1%	1
904	lipid transporter activity	12 out of 5483 genes, 0.2%	102 out of 44633 genes, 0.2%	1
905	molybdenum ion binding	4 out of 5483 genes, 0.1%	34 out of 44633 genes, 0.1%	1
906	protein tyrosine/serine/threonine phosphatase activity	9 out of 5483 genes, 0.2%	77 out of 44633 genes, 0.2%	1
907	arsenite secondary active transmembrane transporter activity	9 out of 5483 genes, 0.2%	78 out of 44633 genes, 0.2%	1
908	arsenite-transmembrane transporting ATPase activity	9 out of 5483 genes, 0.2%	78 out of 44633 genes, 0.2%	1
909	phosphatidylinositol binding	29 out of 5483 genes, 0.5%	247 out of 44633 genes, 0.6%	1
910	ATP citrate synthase activity	3 out of 5483 genes, 0.1%	26 out of 44633 genes, 0.1%	1
911	GTP cyclohydrolase activity	3 out of 5483 genes, 0.1%	26 out of 44633 genes, 0.1%	1
912	prephenate dehydratase activity	3 out of 5483 genes, 0.1%	26 out of 44633 genes, 0.1%	1
913	arogenate dehydratase activity	3 out of 5483 genes, 0.1%	26 out of 44633 genes, 0.1%	1
914	beta-glucuronidase activity	2 out of 5483 genes, 0.0%	17 out of 44633 genes, 0.0%	1
915	peptide disulfide oxidoreductase activity	2 out of 5483 genes, 0.0%	17 out of 44633 genes, 0.0%	1
916	glutathione disulfide oxidoreductase activity	2 out of 5483 genes, 0.0%	17 out of 44633 genes, 0.0%	1
917	linoleic acid epoxygenase activity	2 out of 5483 genes, 0.0%	17 out of 44633 genes, 0.0%	1
918	xenobiotic-transporting ATPase activity	14 out of 5483 genes, 0.3%	121 out of 44633 genes, 0.3%	1
919	xenobiotic transporter activity	14 out of 5483 genes, 0.3%	121 out of 44633 genes, 0.3%	1
920	DNA-directed RNA polymerase activity	22 out of 5483 genes, 0.4%	189 out of 44633 genes, 0.4%	1
921	N-methyltransferase activity	13 out of 5483 genes, 0.2%	113 out of 44633 genes, 0.3%	1
922	magnesium ion binding	65 out of 5483 genes, 1.2%	549 out of 44633 genes, 1.2%	1
923	lysine N-methyltransferase activity	6 out of 5483 genes, 0.1%	53 out of 44633 genes, 0.1%	1
924	protein-lysine N-methyltransferase activity	6 out of 5483 genes, 0.1%	53 out of 44633 genes, 0.1%	1
925	phospholipid transporter activity	8 out of 5483 genes, 0.1%	71 out of 44633 genes, 0.2%	1
926	1-acylglycerol-3-phosphate O-acyltransferase activity	3 out of 5483 genes, 0.1%	27 out of 44633 genes, 0.1%	1
927	heme oxygenase (decyclizing) activity	3 out of 5483 genes, 0.1%	27 out of 44633 genes, 0.1%	1
928	beta-fructofuranosidase activity	3 out of 5483 genes, 0.1%	27 out of 44633 genes, 0.1%	1
929	oxidosqualene cyclase activity	3 out of 5483 genes, 0.1%	27 out of 44633 genes, 0.1%	1
930	iron-sulfur cluster binding	37 out of 5483 genes, 0.7%	318 out of 44633 genes, 0.7%	1
931	metal cluster binding	37 out of 5483 genes, 0.7%	318 out of 44633 genes, 0.7%	1
932	cytidylyltransferase activity	6 out of 5483 genes, 0.1%	54 out of 44633 genes, 0.1%	1
933	acyl-CoA oxidase activity	2 out of 5483 genes, 0.0%	18 out of 44633 genes, 0.0%	1
934	dihydrolipoyl dehydrogenase activity	2 out of 5483 genes, 0.0%	18 out of 44633 genes, 0.0%	1
935	phosphofructokinase activity	7 out of 5483 genes, 0.1%	63 out of 44633 genes, 0.1%	1
936	transmembrane receptor protein kinase activity	12 out of 5483 genes, 0.2%	107 out of 44633 genes, 0.2%	1
937	protein transmembrane transporter activity	13 out of 5483 genes, 0.2%	116 out of 44633 genes, 0.3%	1
938	macromolecule transmembrane transporter activity	13 out of 5483 genes, 0.2%	116 out of 44633 genes, 0.3%	1
939	DNA topoisomerase activity	5 out of 5483 genes, 0.1%	46 out of 44633 genes, 0.1%	1
940	phosphatidate cytidylyltransferase activity	3 out of 5483 genes, 0.1%	28 out of 44633 genes, 0.1%	1
941	DNA demethylase activity	2 out of 5483 genes, 0.0%	19 out of 44633 genes, 0.0%	1
942	phosphatidylinositol-3,5-bisphosphate binding	2 out of 5483 genes, 0.0%	19 out of 44633 genes, 0.0%	1
943	phytochrome binding	4 out of 5483 genes, 0.1%	38 out of 44633 genes, 0.1%	1
944	12-oxophytodienoate reductase activity	3 out of 5483 genes, 0.1%	29 out of 44633 genes, 0.1%	1
945	small conjugating protein binding	7 out of 5483 genes, 0.1%	66 out of 44633 genes, 0.1%	1
946	ubiquitin binding	7 out of 5483 genes, 0.1%	66 out of 44633 genes, 0.1%	1
947	signal sequence binding	4 out of 5483 genes, 0.1%	39 out of 44633 genes, 0.1%	1
948	GTPase activating protein binding	2 out of 5483 genes, 0.0%	20 out of 44633 genes, 0.0%	1
949	sterol binding	2 out of 5483 genes, 0.0%	20 out of 44633 genes, 0.0%	1
950	Mo-molybdopterin cofactor sulfurase activity	3 out of 5483 genes, 0.1%	30 out of 44633 genes, 0.1%	1
951	3-hydroxyisobutyrate dehydrogenase activity	3 out of 5483 genes, 0.1%	30 out of 44633 genes, 0.1%	1
952	cyclo-ligase activity	3 out of 5483 genes, 0.1%	30 out of 44633 genes, 0.1%	1
953	mismatched DNA binding	7 out of 5483 genes, 0.1%	67 out of 44633 genes, 0.2%	1
954	transferase activity, transferring one-carbon groups	105 out of 5483 genes, 1.9%	902 out of 44633 genes, 2.0%	1
955	RNA polymerase II carboxy-terminal domain kinase activity	9 out of 5483 genes, 0.2%	86 out of 44633 genes, 0.2%	1
956	phosphotransferase activity, carboxyl group as acceptor	6 out of 5483 genes, 0.1%	59 out of 44633 genes, 0.1%	1
957	pyridoxamine-phosphate oxidase activity	2 out of 5483 genes, 0.0%	21 out of 44633 genes, 0.0%	1
958	protein N-acetylglucosaminyltransferase activity	2 out of 5483 genes, 0.0%	21 out of 44633 genes, 0.0%	1
959	galactolipase activity	2 out of 5483 genes, 0.0%	21 out of 44633 genes, 0.0%	1
960	osmosensor activity	3 out of 5483 genes, 0.1%	31 out of 44633 genes, 0.1%	1
961	intramolecular lyase activity	5 out of 5483 genes, 0.1%	50 out of 44633 genes, 0.1%	1
962	carboxylic acid binding	36 out of 5483 genes, 0.7%	323 out of 44633 genes, 0.7%	1
963	transferase activity, transferring pentosyl groups	19 out of 5483 genes, 0.3%	176 out of 44633 genes, 0.4%	1
964	endoribonuclease activity, producing 5'-phosphomonoesters	9 out of 5483 genes, 0.2%	88 out of 44633 genes, 0.2%	1
965	NAD+ ADP-ribosyltransferase activity	3 out of 5483 genes, 0.1%	32 out of 44633 genes, 0.1%	1
966	succinate-CoA ligase activity	3 out of 5483 genes, 0.1%	32 out of 44633 genes, 0.1%	1
967	succinate-CoA ligase (ADP-forming) activity	3 out of 5483 genes, 0.1%	32 out of 44633 genes, 0.1%	1
968	ionotropic glutamate receptor activity	3 out of 5483 genes, 0.1%	32 out of 44633 genes, 0.1%	1
969	excitatory extracellular ligand-gated ion channel activity	3 out of 5483 genes, 0.1%	32 out of 44633 genes, 0.1%	1
970	extracellular-glutamate-gated ion channel activity	3 out of 5483 genes, 0.1%	32 out of 44633 genes, 0.1%	1
971	glutamate receptor activity	3 out of 5483 genes, 0.1%	32 out of 44633 genes, 0.1%	1
972	polyamine transmembrane transporter activity	2 out of 5483 genes, 0.0%	22 out of 44633 genes, 0.0%	1
973	cyclin-dependent protein kinase regulator activity	2 out of 5483 genes, 0.0%	22 out of 44633 genes, 0.0%	1
974	3'-5' DNA helicase activity	2 out of 5483 genes, 0.0%	22 out of 44633 genes, 0.0%	1
975	L-phenylalanine aminotransferase activity	7 out of 5483 genes, 0.1%	70 out of 44633 genes, 0.2%	1
976	L-phenylalanine:2-oxoglutarate aminotransferase activity	7 out of 5483 genes, 0.1%	70 out of 44633 genes, 0.2%	1
977	transmembrane receptor protein tyrosine kinase activity	6 out of 5483 genes, 0.1%	61 out of 44633 genes, 0.1%	1
978	protein kinase regulator activity	6 out of 5483 genes, 0.1%	61 out of 44633 genes, 0.1%	1
979	P-P-bond-hydrolysis-driven protein transmembrane transporter activity	11 out of 5483 genes, 0.2%	107 out of 44633 genes, 0.2%	1
980	acetylglucosaminyltransferase activity	14 out of 5483 genes, 0.3%	134 out of 44633 genes, 0.3%	1
981	oxygen binding	14 out of 5483 genes, 0.3%	134 out of 44633 genes, 0.3%	1
982	cyclic nucleotide binding	17 out of 5483 genes, 0.3%	161 out of 44633 genes, 0.4%	1
983	ubiquitin protein ligase binding	5 out of 5483 genes, 0.1%	52 out of 44633 genes, 0.1%	1
984	small conjugating protein ligase binding	5 out of 5483 genes, 0.1%	52 out of 44633 genes, 0.1%	1
985	protein dimerization activity	92 out of 5483 genes, 1.7%	805 out of 44633 genes, 1.8%	1
986	Ras GTPase activator activity	12 out of 5483 genes, 0.2%	117 out of 44633 genes, 0.3%	1
987	microtubule binding	15 out of 5483 genes, 0.3%	144 out of 44633 genes, 0.3%	1
988	transcription regulatory region sequence-specific DNA binding	3 out of 5483 genes, 0.1%	33 out of 44633 genes, 0.1%	1
989	phosphatidylinositol phospholipase C activity	4 out of 5483 genes, 0.1%	43 out of 44633 genes, 0.1%	1
990	hydrolase activity, acting on carbon-nitrogen (but not peptide) bonds, in linear amides	19 out of 5483 genes, 0.3%	180 out of 44633 genes, 0.4%	1
991	glutamate dehydrogenase [NAD(P)+] activity	2 out of 5483 genes, 0.0%	23 out of 44633 genes, 0.1%	1
992	O-acetyltransferase activity	2 out of 5483 genes, 0.0%	23 out of 44633 genes, 0.1%	1
993	mannosyltransferase activity	8 out of 5483 genes, 0.1%	81 out of 44633 genes, 0.2%	1
994	nucleic acid binding transcription factor activity	184 out of 5483 genes, 3.4%	1580 out of 44633 genes, 3.5%	1
995	sequence-specific DNA binding transcription factor activity	184 out of 5483 genes, 3.4%	1580 out of 44633 genes, 3.5%	1
996	ligand-gated ion channel activity	10 out of 5483 genes, 0.2%	100 out of 44633 genes, 0.2%	1
997	ligand-gated channel activity	10 out of 5483 genes, 0.2%	100 out of 44633 genes, 0.2%	1
998	SNAP receptor activity	9 out of 5483 genes, 0.2%	91 out of 44633 genes, 0.2%	1
999	protein disulfide isomerase activity	3 out of 5483 genes, 0.1%	34 out of 44633 genes, 0.1%	1
1000	intramolecular oxidoreductase activity, transposing S-S bonds	3 out of 5483 genes, 0.1%	34 out of 44633 genes, 0.1%	1
1001	taxane 13-alpha-hydroxylase activity	3 out of 5483 genes, 0.1%	34 out of 44633 genes, 0.1%	1
1002	carbohydrate derivative transporter activity	12 out of 5483 genes, 0.2%	119 out of 44633 genes, 0.3%	1
1003	arsenite transmembrane transporter activity	10 out of 5483 genes, 0.2%	101 out of 44633 genes, 0.2%	1
1004	procollagen-proline 4-dioxygenase activity	2 out of 5483 genes, 0.0%	24 out of 44633 genes, 0.1%	1
1005	procollagen-proline dioxygenase activity	2 out of 5483 genes, 0.0%	24 out of 44633 genes, 0.1%	1
1006	SUMO activating enzyme activity	2 out of 5483 genes, 0.0%	24 out of 44633 genes, 0.1%	1
1007	peptidyl-proline dioxygenase activity	2 out of 5483 genes, 0.0%	24 out of 44633 genes, 0.1%	1
1008	peptidyl-proline 4-dioxygenase activity	2 out of 5483 genes, 0.0%	24 out of 44633 genes, 0.1%	1
1009	galactinol-raffinose galactosyltransferase activity	3 out of 5483 genes, 0.1%	35 out of 44633 genes, 0.1%	1
1010	ubiquitin-specific protease activity	8 out of 5483 genes, 0.1%	84 out of 44633 genes, 0.2%	1
1011	monocarboxylic acid binding	10 out of 5483 genes, 0.2%	103 out of 44633 genes, 0.2%	1
1012	oxidoreductase activity, acting on single donors with incorporation of molecular oxygen	29 out of 5483 genes, 0.5%	274 out of 44633 genes, 0.6%	1
1013	methyltransferase activity	100 out of 5483 genes, 1.8%	885 out of 44633 genes, 2.0%	1
1014	fatty acid binding	7 out of 5483 genes, 0.1%	75 out of 44633 genes, 0.2%	1
1015	nucleotidyltransferase activity	85 out of 5483 genes, 1.6%	758 out of 44633 genes, 1.7%	1
1016	sulfurtransferase activity	4 out of 5483 genes, 0.1%	46 out of 44633 genes, 0.1%	1
1017	hormone binding	4 out of 5483 genes, 0.1%	46 out of 44633 genes, 0.1%	1
1018	translation elongation factor activity	18 out of 5483 genes, 0.3%	177 out of 44633 genes, 0.4%	1
1019	photoreceptor activity	3 out of 5483 genes, 0.1%	36 out of 44633 genes, 0.1%	1
1020	oxidoreductase activity, acting on NADH or NADPH, heme protein as acceptor	3 out of 5483 genes, 0.1%	36 out of 44633 genes, 0.1%	1
1021	strictosidine beta-glucosidase activity	3 out of 5483 genes, 0.1%	36 out of 44633 genes, 0.1%	1
1022	prenyltransferase activity	9 out of 5483 genes, 0.2%	95 out of 44633 genes, 0.2%	1
1023	inward rectifier potassium channel activity	5 out of 5483 genes, 0.1%	57 out of 44633 genes, 0.1%	1
1024	7S RNA binding	2 out of 5483 genes, 0.0%	26 out of 44633 genes, 0.1%	1
1025	dipeptide transporter activity	2 out of 5483 genes, 0.0%	26 out of 44633 genes, 0.1%	1
1026	tripeptide transporter activity	2 out of 5483 genes, 0.0%	26 out of 44633 genes, 0.1%	1
1027	potassium ion transmembrane transporter activity	27 out of 5483 genes, 0.5%	260 out of 44633 genes, 0.6%	1
1028	hydrolase activity, acting on carbon-nitrogen (but not peptide) bonds, in cyclic amides	3 out of 5483 genes, 0.1%	37 out of 44633 genes, 0.1%	1
1029	calcium ion binding	85 out of 5483 genes, 1.6%	765 out of 44633 genes, 1.7%	1
1030	phosphogluconate dehydrogenase (decarboxylating) activity	4 out of 5483 genes, 0.1%	48 out of 44633 genes, 0.1%	1
1031	acetyltransferase activity	35 out of 5483 genes, 0.6%	333 out of 44633 genes, 0.7%	1
1032	amidase activity	2 out of 5483 genes, 0.0%	27 out of 44633 genes, 0.1%	1
1033	oxygen-dependent protoporphyrinogen oxidase activity	2 out of 5483 genes, 0.0%	27 out of 44633 genes, 0.1%	1
1034	steroid binding	2 out of 5483 genes, 0.0%	27 out of 44633 genes, 0.1%	1
1035	protoporphyrinogen oxidase activity	2 out of 5483 genes, 0.0%	27 out of 44633 genes, 0.1%	1
1036	nucleoside transmembrane transporter activity	3 out of 5483 genes, 0.1%	38 out of 44633 genes, 0.1%	1
1037	acylglycerol O-acyltransferase activity	5 out of 5483 genes, 0.1%	59 out of 44633 genes, 0.1%	1
1038	O-methyltransferase activity	6 out of 5483 genes, 0.1%	70 out of 44633 genes, 0.2%	1
1039	diacylglycerol O-acyltransferase activity	2 out of 5483 genes, 0.0%	28 out of 44633 genes, 0.1%	1
1040	CDP-alcohol phosphatidyltransferase activity	2 out of 5483 genes, 0.0%	28 out of 44633 genes, 0.1%	1
1041	endonuclease activity, active with either ribo- or deoxyribonucleic acids and producing 5'-phosphomonoesters	9 out of 5483 genes, 0.2%	100 out of 44633 genes, 0.2%	1
1042	transmembrane signaling receptor activity	26 out of 5483 genes, 0.5%	258 out of 44633 genes, 0.6%	1
1043	flavonol synthase activity	5 out of 5483 genes, 0.1%	61 out of 44633 genes, 0.1%	1
1044	voltage-gated ion channel activity	22 out of 5483 genes, 0.4%	222 out of 44633 genes, 0.5%	1
1045	voltage-gated channel activity	22 out of 5483 genes, 0.4%	222 out of 44633 genes, 0.5%	1
1046	signaling receptor activity	37 out of 5483 genes, 0.7%	357 out of 44633 genes, 0.8%	1
1047	protein methyltransferase activity	9 out of 5483 genes, 0.2%	101 out of 44633 genes, 0.2%	1
1048	acetyl-CoA carboxylase activity	2 out of 5483 genes, 0.0%	29 out of 44633 genes, 0.1%	1
1049	methionine adenosyltransferase activity	2 out of 5483 genes, 0.0%	29 out of 44633 genes, 0.1%	1
1050	oxidoreductase activity, acting on paired donors, with oxidation of a pair of donors resulting in the reduction of molecular oxygen to two molecules of water	4 out of 5483 genes, 0.1%	51 out of 44633 genes, 0.1%	1
1051	histone-lysine N-methyltransferase activity	4 out of 5483 genes, 0.1%	51 out of 44633 genes, 0.1%	1
1052	phospholipase C activity	7 out of 5483 genes, 0.1%	82 out of 44633 genes, 0.2%	1
1053	potassium channel activity	15 out of 5483 genes, 0.3%	159 out of 44633 genes, 0.4%	1
1054	protein domain specific binding	5 out of 5483 genes, 0.1%	62 out of 44633 genes, 0.1%	1
1055	steroid dehydrogenase activity, acting on the CH-OH group of donors, NAD or NADP as acceptor	7 out of 5483 genes, 0.1%	83 out of 44633 genes, 0.2%	1
1056	cation-transporting ATPase activity	38 out of 5483 genes, 0.7%	370 out of 44633 genes, 0.8%	1
1057	cation channel activity	19 out of 5483 genes, 0.3%	198 out of 44633 genes, 0.4%	1
1058	UDP-galactosyltransferase activity	8 out of 5483 genes, 0.1%	94 out of 44633 genes, 0.2%	1
1059	cyclin-dependent protein kinase activity	4 out of 5483 genes, 0.1%	53 out of 44633 genes, 0.1%	1
1060	UDP-N-acetylmuramate dehydrogenase activity	2 out of 5483 genes, 0.0%	31 out of 44633 genes, 0.1%	1
1061	demethylase activity	2 out of 5483 genes, 0.0%	31 out of 44633 genes, 0.1%	1
1062	diphosphate-fructose-6-phosphate 1-phosphotransferase activity	2 out of 5483 genes, 0.0%	31 out of 44633 genes, 0.1%	1
1063	phosphoric diester hydrolase activity	28 out of 5483 genes, 0.5%	283 out of 44633 genes, 0.6%	1
1064	carbohydrate kinase activity	18 out of 5483 genes, 0.3%	191 out of 44633 genes, 0.4%	1
1065	1-phosphatidylinositol binding	3 out of 5483 genes, 0.1%	43 out of 44633 genes, 0.1%	1
1066	methylated histone residue binding	3 out of 5483 genes, 0.1%	43 out of 44633 genes, 0.1%	1
1067	pyridoxine:NADP 4-dehydrogenase activity	3 out of 5483 genes, 0.1%	43 out of 44633 genes, 0.1%	1
1068	dioxygenase activity	54 out of 5483 genes, 1.0%	518 out of 44633 genes, 1.2%	1
1069	nucleotide phosphatase activity	2 out of 5483 genes, 0.0%	32 out of 44633 genes, 0.1%	1
1070	L-ascorbic acid binding	2 out of 5483 genes, 0.0%	32 out of 44633 genes, 0.1%	1
1071	ribonucleoside binding	2 out of 5483 genes, 0.0%	32 out of 44633 genes, 0.1%	1
1072	inositol tetrakisphosphate 1-kinase activity	2 out of 5483 genes, 0.0%	32 out of 44633 genes, 0.1%	1
1073	inositol-1,3,4-trisphosphate 5-kinase activity	2 out of 5483 genes, 0.0%	32 out of 44633 genes, 0.1%	1
1074	transition metal ion binding	582 out of 5483 genes, 10.6%	4981 out of 44633 genes, 11.2%	1
1075	nucleobase-containing compound transmembrane transporter activity	18 out of 5483 genes, 0.3%	194 out of 44633 genes, 0.4%	1
1076	gated channel activity	27 out of 5483 genes, 0.5%	278 out of 44633 genes, 0.6%	1
1077	non-membrane spanning protein tyrosine kinase activity	37 out of 5483 genes, 0.7%	369 out of 44633 genes, 0.8%	1
1078	dihydrokaempferol 4-reductase activity	6 out of 5483 genes, 0.1%	77 out of 44633 genes, 0.2%	1
1079	polygalacturonate 4-alpha-galacturonosyltransferase activity	6 out of 5483 genes, 0.1%	77 out of 44633 genes, 0.2%	1
1080	endodeoxyribonuclease activity	2 out of 5483 genes, 0.0%	33 out of 44633 genes, 0.1%	1
1081	peptide-methionine (S)-S-oxide reductase activity	2 out of 5483 genes, 0.0%	33 out of 44633 genes, 0.1%	1
1082	motor activity	23 out of 5483 genes, 0.4%	242 out of 44633 genes, 0.5%	1
1083	intramolecular oxidoreductase activity, interconverting keto- and enol-groups	3 out of 5483 genes, 0.1%	45 out of 44633 genes, 0.1%	1
1084	small GTPase regulator activity	27 out of 5483 genes, 0.5%	280 out of 44633 genes, 0.6%	1
1085	guanyl nucleotide binding	100 out of 5483 genes, 1.8%	928 out of 44633 genes, 2.1%	1
1086	tRNA binding	7 out of 5483 genes, 0.1%	89 out of 44633 genes, 0.2%	1
1087	histone methyltransferase activity	5 out of 5483 genes, 0.1%	68 out of 44633 genes, 0.2%	1
1088	inositol-1,3,4-trisphosphate 6-kinase activity	2 out of 5483 genes, 0.0%	34 out of 44633 genes, 0.1%	1
1089	cyclohydrolase activity	3 out of 5483 genes, 0.1%	46 out of 44633 genes, 0.1%	1
1090	GTP binding	99 out of 5483 genes, 1.8%	922 out of 44633 genes, 2.1%	1
1091	guanyl ribonucleotide binding	99 out of 5483 genes, 1.8%	922 out of 44633 genes, 2.1%	1
1092	voltage-gated potassium channel activity	13 out of 5483 genes, 0.2%	150 out of 44633 genes, 0.3%	1
1093	oxidoreductase activity, acting on the aldehyde or oxo group of donors, disulfide as acceptor	4 out of 5483 genes, 0.1%	58 out of 44633 genes, 0.1%	1
1094	ATPase activity, coupled to transmembrane movement of ions, phosphorylative mechanism	31 out of 5483 genes, 0.6%	320 out of 44633 genes, 0.7%	1
1095	protein histidine kinase binding	10 out of 5483 genes, 0.2%	121 out of 44633 genes, 0.3%	1
1096	phospholipid binding	49 out of 5483 genes, 0.9%	484 out of 44633 genes, 1.1%	1
1097	sequence-specific DNA binding	62 out of 5483 genes, 1.1%	600 out of 44633 genes, 1.3%	1
1098	nucleoside binding	2 out of 5483 genes, 0.0%	35 out of 44633 genes, 0.1%	1
1099	translation release factor activity	2 out of 5483 genes, 0.0%	35 out of 44633 genes, 0.1%	1
1100	long-chain fatty acid-CoA ligase activity	2 out of 5483 genes, 0.0%	35 out of 44633 genes, 0.1%	1
1101	translation termination factor activity	2 out of 5483 genes, 0.0%	35 out of 44633 genes, 0.1%	1
1102	tubulin binding	15 out of 5483 genes, 0.3%	171 out of 44633 genes, 0.4%	1
1103	MAP kinase kinase kinase activity	41 out of 5483 genes, 0.7%	415 out of 44633 genes, 0.9%	1
1104	fatty acid ligase activity	2 out of 5483 genes, 0.0%	36 out of 44633 genes, 0.1%	1
1105	4 iron, 4 sulfur cluster binding	10 out of 5483 genes, 0.2%	124 out of 44633 genes, 0.3%	1
1106	6-phosphofructokinase activity	3 out of 5483 genes, 0.1%	49 out of 44633 genes, 0.1%	1
1107	two-component response regulator activity	5 out of 5483 genes, 0.1%	72 out of 44633 genes, 0.2%	1
1108	protein heterodimerization activity	16 out of 5483 genes, 0.3%	184 out of 44633 genes, 0.4%	1
1109	5'-3' exonuclease activity	2 out of 5483 genes, 0.0%	37 out of 44633 genes, 0.1%	1
1110	telomeric DNA binding	2 out of 5483 genes, 0.0%	37 out of 44633 genes, 0.1%	1
1111	3-beta-hydroxy-delta5-steroid dehydrogenase activity	3 out of 5483 genes, 0.1%	50 out of 44633 genes, 0.1%	1
1112	inositol trisphosphate kinase activity	2 out of 5483 genes, 0.0%	38 out of 44633 genes, 0.1%	1
1113	pseudouridine synthase activity	7 out of 5483 genes, 0.1%	96 out of 44633 genes, 0.2%	1
1114	receptor activity	39 out of 5483 genes, 0.7%	405 out of 44633 genes, 0.9%	1
1115	ATPase regulator activity	2 out of 5483 genes, 0.0%	39 out of 44633 genes, 0.1%	1
1116	NADH dehydrogenase (quinone) activity	9 out of 5483 genes, 0.2%	118 out of 44633 genes, 0.3%	1
1117	voltage-gated cation channel activity	14 out of 5483 genes, 0.3%	169 out of 44633 genes, 0.4%	1
1118	small conjugating protein-specific protease activity	8 out of 5483 genes, 0.1%	108 out of 44633 genes, 0.2%	1
1119	protein homodimerization activity	35 out of 5483 genes, 0.6%	370 out of 44633 genes, 0.8%	1
1120	NADH dehydrogenase activity	11 out of 5483 genes, 0.2%	140 out of 44633 genes, 0.3%	1
1121	acyl-CoA dehydrogenase activity	2 out of 5483 genes, 0.0%	40 out of 44633 genes, 0.1%	1
1122	5'-nucleotidase activity	2 out of 5483 genes, 0.0%	40 out of 44633 genes, 0.1%	1
1123	rRNA methyltransferase activity	2 out of 5483 genes, 0.0%	40 out of 44633 genes, 0.1%	1
1124	actin filament binding	8 out of 5483 genes, 0.1%	109 out of 44633 genes, 0.2%	1
1125	damaged DNA binding	12 out of 5483 genes, 0.2%	151 out of 44633 genes, 0.3%	1
1126	ferrochelatase activity	2 out of 5483 genes, 0.0%	41 out of 44633 genes, 0.1%	1
1127	hydrolase activity, hydrolyzing N-glycosyl compounds	2 out of 5483 genes, 0.0%	41 out of 44633 genes, 0.1%	1
1128	oxo-acid-lyase activity	2 out of 5483 genes, 0.0%	41 out of 44633 genes, 0.1%	1
1129	inositol tetrakisphosphate kinase activity	2 out of 5483 genes, 0.0%	41 out of 44633 genes, 0.1%	1
1130	deoxyribonuclease activity	2 out of 5483 genes, 0.0%	42 out of 44633 genes, 0.1%	1
1131	oxidoreductase activity, acting on the CH-NH2 group of donors, NAD or NADP as acceptor	2 out of 5483 genes, 0.0%	42 out of 44633 genes, 0.1%	1
1132	phosphatidylinositol-4,5-bisphosphate 5-phosphatase activity	5 out of 5483 genes, 0.1%	79 out of 44633 genes, 0.2%	1
1133	phosphatidylinositol phosphate 5-phosphatase activity	5 out of 5483 genes, 0.1%	79 out of 44633 genes, 0.2%	1
1134	histone acetyltransferase activity	10 out of 5483 genes, 0.2%	134 out of 44633 genes, 0.3%	1
1135	ATP-dependent DNA helicase activity	4 out of 5483 genes, 0.1%	68 out of 44633 genes, 0.2%	1
1136	receptor signaling protein serine/threonine kinase activity	56 out of 5483 genes, 1.0%	573 out of 44633 genes, 1.3%	1
1137	receptor signaling protein activity	56 out of 5483 genes, 1.0%	573 out of 44633 genes, 1.3%	1
1138	transferase activity, transferring sulfur-containing groups	5 out of 5483 genes, 0.1%	80 out of 44633 genes, 0.2%	1
1139	phosphatidate phosphatase activity	2 out of 5483 genes, 0.0%	43 out of 44633 genes, 0.1%	1
1140	hydrolase activity, acting on carbon-nitrogen (but not peptide) bonds	34 out of 5483 genes, 0.6%	370 out of 44633 genes, 0.8%	1
1141	signal transducer activity	123 out of 5483 genes, 2.2%	1176 out of 44633 genes, 2.6%	1
1142	molecular transducer activity	123 out of 5483 genes, 2.2%	1176 out of 44633 genes, 2.6%	1
1143	protein tyrosine phosphatase activity	7 out of 5483 genes, 0.1%	105 out of 44633 genes, 0.2%	1
1144	1-phosphatidylinositol-4-phosphate 5-kinase activity	2 out of 5483 genes, 0.0%	45 out of 44633 genes, 0.1%	1
1145	transcription factor binding	4 out of 5483 genes, 0.1%	71 out of 44633 genes, 0.2%	1
1146	CoA hydrolase activity	3 out of 5483 genes, 0.1%	59 out of 44633 genes, 0.1%	1
1147	deaminase activity	3 out of 5483 genes, 0.1%	59 out of 44633 genes, 0.1%	1
1148	double-stranded RNA binding	4 out of 5483 genes, 0.1%	72 out of 44633 genes, 0.2%	1
1149	GTPase binding	13 out of 5483 genes, 0.2%	172 out of 44633 genes, 0.4%	1
1150	GTPase regulator activity	32 out of 5483 genes, 0.6%	361 out of 44633 genes, 0.8%	1
1151	3'-5'-exoribonuclease activity	2 out of 5483 genes, 0.0%	47 out of 44633 genes, 0.1%	1
1152	calcium-dependent phospholipid binding	2 out of 5483 genes, 0.0%	47 out of 44633 genes, 0.1%	1
1153	carbon-nitrogen ligase activity, with glutamine as amido-N-donor	4 out of 5483 genes, 0.1%	74 out of 44633 genes, 0.2%	1
1154	galactosyltransferase activity	12 out of 5483 genes, 0.2%	164 out of 44633 genes, 0.4%	1
1155	cysteine-type endopeptidase activity	2 out of 5483 genes, 0.0%	48 out of 44633 genes, 0.1%	1
1156	uridine kinase activity	2 out of 5483 genes, 0.0%	48 out of 44633 genes, 0.1%	1
1157	MAP kinase activity	9 out of 5483 genes, 0.2%	132 out of 44633 genes, 0.3%	1
1158	pyruvate kinase activity	2 out of 5483 genes, 0.0%	49 out of 44633 genes, 0.1%	1
1159	DNA-dependent ATPase activity	14 out of 5483 genes, 0.3%	187 out of 44633 genes, 0.4%	1
1160	ribonuclease activity	20 out of 5483 genes, 0.4%	249 out of 44633 genes, 0.6%	1
1161	N-acetyltransferase activity	20 out of 5483 genes, 0.4%	250 out of 44633 genes, 0.6%	1
1162	3'-5' exonuclease activity	6 out of 5483 genes, 0.1%	101 out of 44633 genes, 0.2%	1
1163	ATPase activity	224 out of 5483 genes, 4.1%	2090 out of 44633 genes, 4.7%	1
1164	protein tyrosine kinase activity	105 out of 5483 genes, 1.9%	1043 out of 44633 genes, 2.3%	1
1165	CoA carboxylase activity	2 out of 5483 genes, 0.0%	51 out of 44633 genes, 0.1%	1
1166	amino acid kinase activity	2 out of 5483 genes, 0.0%	51 out of 44633 genes, 0.1%	1
1167	acyl-CoA hydrolase activity	2 out of 5483 genes, 0.0%	51 out of 44633 genes, 0.1%	1
1168	ligase activity, forming carbon-carbon bonds	2 out of 5483 genes, 0.0%	52 out of 44633 genes, 0.1%	1
1169	inorganic diphosphatase activity	2 out of 5483 genes, 0.0%	53 out of 44633 genes, 0.1%	1
1170	two-component sensor activity	6 out of 5483 genes, 0.1%	106 out of 44633 genes, 0.2%	1
1171	nucleoside-triphosphatase regulator activity	34 out of 5483 genes, 0.6%	400 out of 44633 genes, 0.9%	1
1172	N-acyltransferase activity	22 out of 5483 genes, 0.4%	281 out of 44633 genes, 0.6%	1
1173	carbon-nitrogen lyase activity	2 out of 5483 genes, 0.0%	56 out of 44633 genes, 0.1%	1
1174	galactosylxylosylprotein 3-beta-galactosyltransferase activity	2 out of 5483 genes, 0.0%	56 out of 44633 genes, 0.1%	1
1175	NADH dehydrogenase (ubiquinone) activity	6 out of 5483 genes, 0.1%	109 out of 44633 genes, 0.2%	1
1176	protein histidine kinase activity	7 out of 5483 genes, 0.1%	121 out of 44633 genes, 0.3%	1
1177	phosphotransferase activity, nitrogenous group as acceptor	7 out of 5483 genes, 0.1%	121 out of 44633 genes, 0.3%	1
1178	nuclease activity	52 out of 5483 genes, 0.9%	579 out of 44633 genes, 1.3%	1
1179	oxidoreductase activity, acting on single donors with incorporation of molecular oxygen, incorporation of two atoms of oxygen	17 out of 5483 genes, 0.3%	234 out of 44633 genes, 0.5%	1
1180	histone binding	7 out of 5483 genes, 0.1%	124 out of 44633 genes, 0.3%	1
1181	1,3-beta-D-glucan synthase activity	3 out of 5483 genes, 0.1%	73 out of 44633 genes, 0.2%	1
1182	phosphatidylinositol phosphate phosphatase activity	6 out of 5483 genes, 0.1%	112 out of 44633 genes, 0.3%	1
1183	phosphatidylinositol bisphosphate phosphatase activity	5 out of 5483 genes, 0.1%	100 out of 44633 genes, 0.2%	1
1184	nucleoside kinase activity	2 out of 5483 genes, 0.0%	59 out of 44633 genes, 0.1%	1
1185	transcription regulatory region DNA binding	3 out of 5483 genes, 0.1%	74 out of 44633 genes, 0.2%	1
1186	hydrolase activity, acting on carbon-nitrogen (but not peptide) bonds, in cyclic amidines	5 out of 5483 genes, 0.1%	101 out of 44633 genes, 0.2%	1
1187	small protein activating enzyme activity	2 out of 5483 genes, 0.0%	60 out of 44633 genes, 0.1%	1
1188	zinc ion binding	369 out of 5483 genes, 6.7%	3399 out of 44633 genes, 7.6%	1
1189	calcium-transporting ATPase activity	8 out of 5483 genes, 0.1%	139 out of 44633 genes, 0.3%	1
1190	ubiquitin thiolesterase activity	8 out of 5483 genes, 0.1%	140 out of 44633 genes, 0.3%	1
1191	potassium ion binding	2 out of 5483 genes, 0.0%	62 out of 44633 genes, 0.1%	1
1192	alkali metal ion binding	2 out of 5483 genes, 0.0%	62 out of 44633 genes, 0.1%	1
1193	exoribonuclease activity	3 out of 5483 genes, 0.1%	77 out of 44633 genes, 0.2%	1
1194	exoribonuclease activity, producing 5'-phosphomonoesters	3 out of 5483 genes, 0.1%	77 out of 44633 genes, 0.2%	1
1195	DNA-directed DNA polymerase activity	3 out of 5483 genes, 0.1%	78 out of 44633 genes, 0.2%	1
1196	nucleotide-sugar transmembrane transporter activity	2 out of 5483 genes, 0.0%	63 out of 44633 genes, 0.1%	1
1197	guanyl-nucleotide exchange factor activity	8 out of 5483 genes, 0.1%	143 out of 44633 genes, 0.3%	1
1198	regulatory region DNA binding	3 out of 5483 genes, 0.1%	79 out of 44633 genes, 0.2%	1
1199	regulatory region nucleic acid binding	3 out of 5483 genes, 0.1%	79 out of 44633 genes, 0.2%	1
1200	oligosaccharyl transferase activity	2 out of 5483 genes, 0.0%	64 out of 44633 genes, 0.1%	1
1201	RNA methyltransferase activity	6 out of 5483 genes, 0.1%	120 out of 44633 genes, 0.3%	1
1202	kinase binding	17 out of 5483 genes, 0.3%	247 out of 44633 genes, 0.6%	1
1203	Ran GTPase binding	3 out of 5483 genes, 0.1%	82 out of 44633 genes, 0.2%	1
1204	phosphatidylinositol phosphate kinase activity	2 out of 5483 genes, 0.0%	68 out of 44633 genes, 0.2%	1
1205	exonuclease activity, active with either ribo- or deoxyribonucleic acids and producing 5'-phosphomonoesters	3 out of 5483 genes, 0.1%	85 out of 44633 genes, 0.2%	1
1206	phosphotransferase activity, for other substituted phosphate groups	2 out of 5483 genes, 0.0%	73 out of 44633 genes, 0.2%	1
1207	DNA helicase activity	4 out of 5483 genes, 0.1%	104 out of 44633 genes, 0.2%	1
1208	pyrophosphatase activity	360 out of 5483 genes, 6.6%	3405 out of 44633 genes, 7.6%	1
1209	thiolester hydrolase activity	19 out of 5483 genes, 0.3%	287 out of 44633 genes, 0.6%	1
1210	transferase activity	1344 out of 5483 genes, 24.5%	11747 out of 44633 genes, 26.3%	1
1211	actin binding	20 out of 5483 genes, 0.4%	299 out of 44633 genes, 0.7%	1
1212	protein kinase binding	13 out of 5483 genes, 0.2%	222 out of 44633 genes, 0.5%	1
1213	double-stranded DNA binding	7 out of 5483 genes, 0.1%	150 out of 44633 genes, 0.3%	1
1214	hydrolase activity, acting on acid anhydrides	369 out of 5483 genes, 6.7%	3504 out of 44633 genes, 7.9%	1
1215	clathrin binding	5 out of 5483 genes, 0.1%	126 out of 44633 genes, 0.3%	1
1216	hydrolase activity, acting on acid anhydrides, in phosphorus-containing anhydrides	361 out of 5483 genes, 6.6%	3441 out of 44633 genes, 7.7%	1
1217	ATPase activity, coupled	178 out of 5483 genes, 3.2%	1822 out of 44633 genes, 4.1%	1
1218	microtubule-severing ATPase activity	9 out of 5483 genes, 0.2%	183 out of 44633 genes, 0.4%	1
1219	nucleotide transmembrane transporter activity	3 out of 5483 genes, 0.1%	101 out of 44633 genes, 0.2%	1
1220	nucleoside-triphosphatase activity	332 out of 5483 genes, 6.1%	3217 out of 44633 genes, 7.2%	1
1221	DNA polymerase activity	4 out of 5483 genes, 0.1%	120 out of 44633 genes, 0.3%	1
1222	cytoskeletal protein binding	35 out of 5483 genes, 0.6%	483 out of 44633 genes, 1.1%	1
1223	enzyme binding	41 out of 5483 genes, 0.7%	549 out of 44633 genes, 1.2%	1
1224	cysteine-type peptidase activity	14 out of 5483 genes, 0.3%	257 out of 44633 genes, 0.6%	1
1225	protein binding	825 out of 5483 genes, 15.0%	7509 out of 44633 genes, 16.8%	1
1226	protein serine/threonine/tyrosine kinase activity	13 out of 5483 genes, 0.2%	247 out of 44633 genes, 0.6%	1
1227	ubiquitin-protein ligase activity	73 out of 5483 genes, 1.3%	881 out of 44633 genes, 2.0%	1
1228	protein serine/threonine kinase activity	315 out of 5483 genes, 5.7%	3112 out of 44633 genes, 7.0%	1
1229	Ras GTPase binding	4 out of 5483 genes, 0.1%	133 out of 44633 genes, 0.3%	1
1230	small GTPase binding	4 out of 5483 genes, 0.1%	133 out of 44633 genes, 0.3%	1
1231	small conjugating protein ligase activity	74 out of 5483 genes, 1.3%	901 out of 44633 genes, 2.0%	1
1232	transcription factor binding transcription factor activity	4 out of 5483 genes, 0.1%	134 out of 44633 genes, 0.3%	1
1233	transcription cofactor activity	4 out of 5483 genes, 0.1%	134 out of 44633 genes, 0.3%	1
1234	kinase activity	592 out of 5483 genes, 10.8%	5614 out of 44633 genes, 12.6%	1
1235	ligase activity	183 out of 5483 genes, 3.3%	1974 out of 44633 genes, 4.4%	1
1236	structural molecule activity	129 out of 5483 genes, 2.4%	1480 out of 44633 genes, 3.3%	1
1237	chromatin binding	3 out of 5483 genes, 0.1%	137 out of 44633 genes, 0.3%	1
1238	protein kinase activity	422 out of 5483 genes, 7.7%	4157 out of 44633 genes, 9.3%	1
1239	exonuclease activity	8 out of 5483 genes, 0.1%	215 out of 44633 genes, 0.5%	1
1240	structure-specific DNA binding	7 out of 5483 genes, 0.1%	202 out of 44633 genes, 0.5%	1
1241	transferase activity, transferring phosphorus-containing groups	709 out of 5483 genes, 12.9%	6709 out of 44633 genes, 15.0%	1
1242	protein transporter activity	17 out of 5483 genes, 0.3%	345 out of 44633 genes, 0.8%	1
1243	acid-amino acid ligase activity	78 out of 5483 genes, 1.4%	1045 out of 44633 genes, 2.3%	1
1244	translation factor activity, nucleic acid binding	38 out of 5483 genes, 0.7%	623 out of 44633 genes, 1.4%	1
1245	phosphotransferase activity, alcohol group as acceptor	486 out of 5483 genes, 8.9%	4875 out of 44633 genes, 10.9%	1
1246	translation initiation factor activity	18 out of 5483 genes, 0.3%	419 out of 44633 genes, 0.9%	1
1247	calmodulin-dependent protein kinase activity	8 out of 5483 genes, 0.1%	283 out of 44633 genes, 0.6%	1
1248	ligase activity, forming carbon-nitrogen bonds	91 out of 5483 genes, 1.7%	1269 out of 44633 genes, 2.8%	1
1249	nucleotide binding	1207 out of 5483 genes, 22.0%	11736 out of 44633 genes, 26.3%	1
1250	nucleoside phosphate binding	1207 out of 5483 genes, 22.0%	11736 out of 44633 genes, 26.3%	1
1251	structural constituent of ribosome	80 out of 5483 genes, 1.5%	1192 out of 44633 genes, 2.7%	1
1252	ribonucleotide binding	796 out of 5483 genes, 14.5%	8005 out of 44633 genes, 17.9%	1
1253	purine ribonucleotide binding	796 out of 5483 genes, 14.5%	8005 out of 44633 genes, 17.9%	1
1254	purine nucleotide binding	798 out of 5483 genes, 14.6%	8018 out of 44633 genes, 18.0%	1
1255	purine ribonucleoside triphosphate binding	782 out of 5483 genes, 14.3%	7931 out of 44633 genes, 17.8%	1
1256	small molecule binding	1314 out of 5483 genes, 24.0%	12321 out of 44633 genes, 27.6%	1
1257	helicase activity	29 out of 5483 genes, 0.5%	748 out of 44633 genes, 1.7%	1
1258	DNA binding	321 out of 5483 genes, 5.9%	3585 out of 44633 genes, 8.0%	1
1259	RNA binding	235 out of 5483 genes, 4.3%	2732 out of 44633 genes, 6.1%	1
1260	ATP-dependent helicase activity	23 out of 5483 genes, 0.4%	525 out of 44633 genes, 1.2%	1
1261	purine NTP-dependent helicase activity	23 out of 5483 genes, 0.4%	525 out of 44633 genes, 1.2%	1
1262	nucleic acid binding	632 out of 5483 genes, 11.5%	7769 out of 44633 genes, 17.4%	1
1263	binding	3307 out of 5483 genes, 60.3%	29054 out of 44633 genes, 65.1%	1
1264	ATP binding	689 out of 5483 genes, 12.6%	7057 out of 44633 genes, 15.8%	1
1265	adenyl nucleotide binding	704 out of 5483 genes, 12.8%	7134 out of 44633 genes, 16.0%	1
1266	adenyl ribonucleotide binding	703 out of 5483 genes, 12.8%	7131 out of 44633 genes, 16.0%	1
1267	organic cyclic compound binding	1958 out of 5483 genes, 35.7%	18695 out of 44633 genes, 41.9%	1
1268	heterocyclic compound binding	1958 out of 5483 genes, 35.7%	18695 out of 44633 genes, 41.9%	1
