# Supplementary material for: Compatible solute, transporter protein, transcription factor, and hormone-related gene expression provides an indicator of drought stress in Paulownia fortunei
Source: Funct Integr Genomics. 2014 May 7;14(3):479–91. doi: 10.1007/s10142-014-0373-4 (PMC4137158; doi:10.1007/s10142-014-0373-4)
Supplement: Supplementary file 12 — (XLS 39 kb) [file 10142_2014_373_MOESM12_ESM.xls]

## Sheet: GO
Supplemental Table 7 KEGG pathway analysis results of PF2W25-12D vs. PF2W75
	Pathway	DEGs genes with pathway annotation (13736)	All genes with pathway annotation (44154)	Pathway ID
1	Metabolic pathways	3736 (27.2%)	10364 (23.47%)	ko01100
2	Photosynthesis	131 (0.95%)	172 (0.39%)	ko00195
3	Biosynthesis of secondary metabolites	1934 (14.08%)	5025 (11.38%)	ko01110
4	Plant hormone signal transduction	893 (6.5%)	2171 (4.92%)	ko04075
5	Carbon fixation in photosynthetic organisms	200 (1.46%)	359 (0.81%)	ko00710
6	Glycosaminoglycan degradation	111 (0.81%)	168 (0.38%)	ko00531
7	Brassinosteroid biosynthesis	82 (0.6%)	127 (0.29%)	ko00905
8	Photosynthesis - antenna proteins	35 (0.25%)	39 (0.09%)	ko00196
9	Other glycan degradation	140 (1.02%)	267 (0.6%)	ko00511
10	Plant-pathogen interaction	934 (6.8%)	2476 (5.61%)	ko04626
11	Sphingolipid metabolism	125 (0.91%)	239 (0.54%)	ko00600
12	Glycerolipid metabolism	174 (1.27%)	364 (0.82%)	ko00561
13	Glycosphingolipid biosynthesis - ganglio series	58 (0.42%)	90 (0.2%)	ko00604
14	Phosphatidylinositol signaling system	215 (1.57%)	478 (1.08%)	ko04070
15	Glycerophospholipid metabolism	547 (3.98%)	1405 (3.18%)	ko00564
16	Cyanoamino acid metabolism	155 (1.13%)	337 (0.76%)	ko00460
17	Zeatin biosynthesis	131 (0.95%)	275 (0.62%)	ko00908
18	Phenylpropanoid biosynthesis	283 (2.06%)	693 (1.57%)	ko00940
19	Pyruvate metabolism	222 (1.62%)	533 (1.21%)	ko00620
20	Ascorbate and aldarate metabolism	138 (1%)	308 (0.7%)	ko00053
21	Ether lipid metabolism	401 (2.92%)	1046 (2.37%)	ko00565
22	Starch and sucrose metabolism	419 (3.05%)	1102 (2.5%)	ko00500
23	Nitrogen metabolism	108 (0.79%)	233 (0.53%)	ko00910
24	Endocytosis	547 (3.98%)	1486 (3.37%)	ko04144
25	Porphyrin and chlorophyll metabolism	112 (0.82%)	248 (0.56%)	ko00860
26	Diterpenoid biosynthesis	58 (0.42%)	113 (0.26%)	ko00904
27	Arginine and proline metabolism	147 (1.07%)	348 (0.79%)	ko00330
28	Carotenoid biosynthesis	120 (0.87%)	275 (0.62%)	ko00906
29	Terpenoid backbone biosynthesis	129 (0.94%)	304 (0.69%)	ko00900
30	Ubiquinone and other terpenoid-quinone biosynthesis	63 (0.46%)	133 (0.3%)	ko00130
31	Sesquiterpenoid and triterpenoid biosynthesis	30 (0.22%)	52 (0.12%)	ko00909
32	Glycolysis / Gluconeogenesis	273 (1.99%)	728 (1.65%)	ko00010
33	Flavonoid biosynthesis	140 (1.02%)	348 (0.79%)	ko00941
34	Fatty acid metabolism	113 (0.82%)	273 (0.62%)	ko00071
35	ABC transporters	185 (1.35%)	479 (1.08%)	ko02010
36	Flavone and flavonol biosynthesis	65 (0.47%)	144 (0.33%)	ko00944
37	beta-Alanine metabolism	87 (0.63%)	205 (0.46%)	ko00410
38	Pentose and glucuronate interconversions	199 (1.45%)	532 (1.2%)	ko00040
39	Selenocompound metabolism	48 (0.35%)	105 (0.24%)	ko00450
40	Glyoxylate and dicarboxylate metabolism	120 (0.87%)	305 (0.69%)	ko00630
41	Lysine degradation	66 (0.48%)	155 (0.35%)	ko00310
42	Cysteine and methionine metabolism	149 (1.08%)	393 (0.89%)	ko00270
43	Pentose phosphate pathway	106 (0.77%)	271 (0.61%)	ko00030
44	alpha-Linolenic acid metabolism	88 (0.64%)	220 (0.5%)	ko00592
45	Natural killer cell mediated cytotoxicity	101 (0.74%)	258 (0.58%)	ko04650
46	Benzoxazinoid biosynthesis	36 (0.26%)	79 (0.18%)	ko00402
47	Histidine metabolism	51 (0.37%)	120 (0.27%)	ko00340
48	Inositol phosphate metabolism	123 (0.9%)	328 (0.74%)	ko00562
49	Lysine biosynthesis	51 (0.37%)	122 (0.28%)	ko00300
50	Linoleic acid metabolism	26 (0.19%)	57 (0.13%)	ko00591
51	SNARE interactions in vesicular transport	74 (0.54%)	192 (0.43%)	ko04130
52	Sulfur metabolism	53 (0.39%)	132 (0.3%)	ko00920
53	Limonene and pinene degradation	111 (0.81%)	305 (0.69%)	ko00903
54	Circadian rhythm - plant	136 (0.99%)	381 (0.86%)	ko04712
55	Vitamin B6 metabolism	34 (0.25%)	84 (0.19%)	ko00750
56	Tryptophan metabolism	74 (0.54%)	200 (0.45%)	ko00380
57	Stilbenoid, diarylheptanoid and gingerol biosynthesis	105 (0.76%)	294 (0.67%)	ko00945
58	Propanoate metabolism	82 (0.6%)	226 (0.51%)	ko00640
59	Steroid biosynthesis	59 (0.43%)	160 (0.36%)	ko00100
60	Biotin metabolism	7 (0.05%)	13 (0.03%)	ko00780
61	Isoflavonoid biosynthesis	25 (0.18%)	62 (0.14%)	ko00943
62	Alanine, aspartate and glutamate metabolism	86 (0.63%)	244 (0.55%)	ko00250
63	Phenylalanine metabolism	92 (0.67%)	265 (0.6%)	ko00360
64	Thiamine metabolism	20 (0.15%)	50 (0.11%)	ko00730
65	Anthocyanin biosynthesis	4 (0.03%)	7 (0.02%)	ko00942
66	Aminoacyl-tRNA biosynthesis	99 (0.72%)	292 (0.66%)	ko00970
67	Phenylalanine, tyrosine and tryptophan biosynthesis	79 (0.58%)	232 (0.53%)	ko00400
68	Arachidonic acid metabolism	25 (0.18%)	69 (0.16%)	ko00590
69	Glutathione metabolism	86 (0.63%)	257 (0.58%)	ko00480
70	Betalain biosynthesis	2 (0.01%)	3 (0.01%)	ko00965
71	Riboflavin metabolism	30 (0.22%)	85 (0.19%)	ko00740
72	Synthesis and degradation of ketone bodies	19 (0.14%)	52 (0.12%)	ko00072
73	Glycosphingolipid biosynthesis - globo series	15 (0.11%)	43 (0.1%)	ko00603
74	Other types of O-glycan biosynthesis	10 (0.07%)	28 (0.06%)	ko00514
75	Isoquinoline alkaloid biosynthesis	41 (0.3%)	125 (0.28%)	ko00950
76	Taurine and hypotaurine metabolism	20 (0.15%)	60 (0.14%)	ko00430
77	Fructose and mannose metabolism	94 (0.68%)	296 (0.67%)	ko00051
78	Monoterpenoid biosynthesis	8 (0.06%)	23 (0.05%)	ko00902
79	Lipoic acid metabolism	7 (0.05%)	20 (0.05%)	ko00785
80	Cutin, suberine and wax biosynthesis	51 (0.37%)	160 (0.36%)	ko00073
81	Tyrosine metabolism	79 (0.58%)	255 (0.58%)	ko00350
82	Citrate cycle (TCA cycle)	118 (0.86%)	384 (0.87%)	ko00020
83	Glycine, serine and threonine metabolism	97 (0.71%)	316 (0.72%)	ko00260
84	Galactose metabolism	130 (0.95%)	423 (0.96%)	ko00052
85	Caffeine metabolism	2 (0.01%)	6 (0.01%)	ko00232
86	Indole alkaloid biosynthesis	12 (0.09%)	43 (0.1%)	ko00901
87	Glucosinolate biosynthesis	16 (0.12%)	58 (0.13%)	ko00966
88	Fatty acid elongation	34 (0.25%)	120 (0.27%)	ko00062
89	Tropane, piperidine and pyridine alkaloid biosynthesis	30 (0.22%)	107 (0.24%)	ko00960
90	Phagosome	125 (0.91%)	428 (0.97%)	ko04145
91	Valine, leucine and isoleucine degradation	90 (0.66%)	314 (0.71%)	ko00280
92	Peroxisome	112 (0.82%)	388 (0.88%)	ko04146
93	C5-Branched dibasic acid metabolism	5 (0.04%)	22 (0.05%)	ko00660
94	One carbon pool by folate	25 (0.18%)	95 (0.22%)	ko00670
95	Protein export	65 (0.47%)	235 (0.53%)	ko03060
96	Regulation of autophagy	83 (0.6%)	297 (0.67%)	ko04140
97	Amino sugar and nucleotide sugar metabolism	162 (1.18%)	563 (1.28%)	ko00520
98	Glycosylphosphatidylinositol(GPI)-anchor biosynthesis	64 (0.47%)	238 (0.54%)	ko00563
99	Fatty acid biosynthesis	31 (0.23%)	126 (0.29%)	ko00061
100	Homologous recombination	70 (0.51%)	266 (0.6%)	ko03440
101	Nicotinate and nicotinamide metabolism	15 (0.11%)	69 (0.16%)	ko00760
102	Purine metabolism	299 (2.18%)	1052 (2.38%)	ko00230
103	Base excision repair	39 (0.28%)	164 (0.37%)	ko03410
104	Non-homologous end-joining	6 (0.04%)	37 (0.08%)	ko03450
105	Sulfur relay system	8 (0.06%)	47 (0.11%)	ko04122
106	Protein processing in endoplasmic reticulum	364 (2.65%)	1295 (2.93%)	ko04141
107	Butanoate metabolism	34 (0.25%)	152 (0.34%)	ko00650
108	Folate biosynthesis	10 (0.07%)	62 (0.14%)	ko00790
109	Pantothenate and CoA biosynthesis	28 (0.2%)	136 (0.31%)	ko00770
110	Basal transcription factors	82 (0.6%)	338 (0.77%)	ko03022
111	Valine, leucine and isoleucine biosynthesis	26 (0.19%)	135 (0.31%)	ko00290
112	Pyrimidine metabolism	216 (1.57%)	829 (1.88%)	ko00240
113	Circadian rhythm - mammal	13 (0.09%)	83 (0.19%)	ko04710
114	Oxidative phosphorylation	178 (1.3%)	700 (1.59%)	ko00190
115	Biosynthesis of unsaturated fatty acids	34 (0.25%)	172 (0.39%)	ko01040
116	mRNA surveillance pathway	243 (1.77%)	951 (2.15%)	ko03015
117	Mismatch repair	32 (0.23%)	176 (0.4%)	ko03430
118	DNA replication	37 (0.27%)	199 (0.45%)	ko03030
119	Ubiquitin mediated proteolysis	229 (1.67%)	919 (2.08%)	ko04120
120	RNA polymerase	109 (0.79%)	496 (1.12%)	ko03020
121	Nucleotide excision repair	62 (0.45%)	315 (0.71%)	ko03420
122	RNA transport	367 (2.67%)	1667 (3.78%)	ko03013
123	N-Glycan biosynthesis	40 (0.29%)	247 (0.56%)	ko00510
124	Spliceosome	393 (2.86%)	1750 (3.96%)	ko03040
125	Ribosome biogenesis in eukaryotes	128 (0.93%)	743 (1.68%)	ko03008
126	Proteasome	31 (0.23%)	202 (0.46%)	ko03050
127	Ribosome	132 (0.96%)	1379 (3.12%)	ko03010
128	RNA degradation	148 (1.08%)	716 (1.62%)	ko03018
