# Supplementary material for: Compatible solute, transporter protein, transcription factor, and hormone-related gene expression provides an indicator of drought stress in Paulownia fortunei
Source: Funct Integr Genomics. 2014 May 7;14(3):479–91. doi: 10.1007/s10142-014-0373-4 (PMC4137158; doi:10.1007/s10142-014-0373-4)
Supplement: Supplementary file 13 — (XLS 44 kb) [file 10142_2014_373_MOESM13_ESM.xls]

## Sheet: kegg
Supplemental Table 8 KEGG pathway analysis results of PF4W25-12D vs. PF4W75
	Pathway	DEGs genes with pathway annotation (9224)	All genes with pathway annotation (44154)	Pathway ID
1	Carotenoid biosynthesis	98 (1.06%)	275 (0.62%)	ko00906
2	Peroxisome	96 (1.04%)	388 (0.88%)	ko04146
3	RNA degradation	96 (1.04%)	716 (1.62%)	ko03018
4	Glycine, serine and threonine metabolism	93 (1.01%)	316 (0.72%)	ko00260
5	Stilbenoid, diarylheptanoid and gingerol biosynthesis	92 (1%)	294 (0.67%)	ko00945
6	Cyanoamino acid metabolism	92 (1%)	337 (0.76%)	ko00460
7	Arginine and proline metabolism	92 (1%)	348 (0.79%)	ko00330
8	Phosphatidylinositol signaling system	91 (0.99%)	478 (1.08%)	ko04070
9	Zeatin biosynthesis	90 (0.98%)	275 (0.62%)	ko00908
10	Taurine and hypotaurine metabolism	9 (0.1%)	60 (0.14%)	ko00430
11	Glycerolipid metabolism	89 (0.96%)	364 (0.82%)	ko00561
12	Phenylalanine metabolism	88 (0.95%)	265 (0.6%)	ko00360
13	Fructose and mannose metabolism	88 (0.95%)	296 (0.67%)	ko00051
14	Limonene and pinene degradation	87 (0.94%)	305 (0.69%)	ko00903
15	Ascorbate and aldarate metabolism	87 (0.94%)	308 (0.7%)	ko00053
16	Ribosome biogenesis in eukaryotes	84 (0.91%)	743 (1.68%)	ko03008
17	Circadian rhythm - plant	81 (0.88%)	381 (0.86%)	ko04712
18	Pentose phosphate pathway	79 (0.86%)	271 (0.61%)	ko00030
19	Fatty acid metabolism	79 (0.86%)	273 (0.62%)	ko00071
20	Sphingolipid metabolism	77 (0.83%)	239 (0.54%)	ko00600
21	Porphyrin and chlorophyll metabolism	77 (0.83%)	248 (0.56%)	ko00860
22	Valine, leucine and isoleucine degradation	74 (0.8%)	314 (0.71%)	ko00280
23	Nitrogen metabolism	73 (0.79%)	233 (0.53%)	ko00910
24	Lipoic acid metabolism	7 (0.08%)	20 (0.05%)	ko00785
25	Non-homologous end-joining	7 (0.08%)	37 (0.08%)	ko03450
26	Sulfur relay system	7 (0.08%)	47 (0.11%)	ko04122
27	Terpenoid backbone biosynthesis	69 (0.75%)	304 (0.69%)	ko00900
28	Tryptophan metabolism	67 (0.73%)	200 (0.45%)	ko00380
29	Aminoacyl-tRNA biosynthesis	67 (0.73%)	292 (0.66%)	ko00970
30	Citrate cycle (TCA cycle)	67 (0.73%)	384 (0.87%)	ko00020
31	Tyrosine metabolism	65 (0.7%)	255 (0.58%)	ko00350
32	beta-Alanine metabolism	63 (0.68%)	205 (0.46%)	ko00410
33	alpha-Linolenic acid metabolism	63 (0.68%)	220 (0.5%)	ko00592
34	Phenylalanine, tyrosine and tryptophan biosynthesis	63 (0.68%)	232 (0.53%)	ko00400
35	Plant hormone signal transduction	617 (6.69%)	2171 (4.92%)	ko04075
36	Biotin metabolism	6 (0.07%)	13 (0.03%)	ko00780
37	Propanoate metabolism	58 (0.63%)	226 (0.51%)	ko00640
38	Alanine, aspartate and glutamate metabolism	58 (0.63%)	244 (0.55%)	ko00250
39	Glutathione metabolism	56 (0.61%)	257 (0.58%)	ko00480
40	Inositol phosphate metabolism	55 (0.6%)	328 (0.74%)	ko00562
41	Plant-pathogen interaction	547 (5.93%)	2476 (5.61%)	ko04626
42	Flavone and flavonol biosynthesis	53 (0.57%)	144 (0.33%)	ko00944
43	Glycosaminoglycan degradation	51 (0.55%)	168 (0.38%)	ko00531
44	DNA replication	51 (0.55%)	199 (0.45%)	ko03030
45	Monoterpenoid biosynthesis	5 (0.05%)	23 (0.05%)	ko00902
46	Folate biosynthesis	5 (0.05%)	62 (0.14%)	ko00790
47	Lysine degradation	48 (0.52%)	155 (0.35%)	ko00310
48	Biosynthesis of unsaturated fatty acids	48 (0.52%)	172 (0.39%)	ko01040
49	Brassinosteroid biosynthesis	46 (0.5%)	127 (0.29%)	ko00905
50	Isoquinoline alkaloid biosynthesis	45 (0.49%)	125 (0.28%)	ko00950
51	Nucleotide excision repair	45 (0.49%)	315 (0.71%)	ko03420
52	Ribosome	446 (4.84%)	1379 (3.12%)	ko03010
53	Cutin, suberine and wax biosynthesis	44 (0.48%)	160 (0.36%)	ko00073
54	Glycerophospholipid metabolism	433 (4.69%)	1405 (3.18%)	ko00564
55	Endocytosis	433 (4.69%)	1486 (3.37%)	ko04144
56	Sulfur metabolism	43 (0.47%)	132 (0.3%)	ko00920
57	Glycosphingolipid biosynthesis - ganglio series	42 (0.46%)	90 (0.2%)	ko00604
58	Selenocompound metabolism	42 (0.46%)	105 (0.24%)	ko00450
59	Natural killer cell mediated cytotoxicity	42 (0.46%)	258 (0.58%)	ko04650
60	Diterpenoid biosynthesis	41 (0.44%)	113 (0.26%)	ko00904
61	C5-Branched dibasic acid metabolism	4 (0.04%)	22 (0.05%)	ko00660
62	Linoleic acid metabolism	4 (0.04%)	57 (0.13%)	ko00591
63	Nicotinate and nicotinamide metabolism	4 (0.04%)	69 (0.16%)	ko00760
64	Circadian rhythm - mammal	4 (0.04%)	83 (0.19%)	ko04710
65	One carbon pool by folate	39 (0.42%)	95 (0.22%)	ko00670
66	Regulation of autophagy	39 (0.42%)	297 (0.67%)	ko04140
67	Ether lipid metabolism	369 (4%)	1046 (2.37%)	ko00565
68	Ubiquinone and other terpenoid-quinone biosynthesis	36 (0.39%)	133 (0.3%)	ko00130
69	Starch and sucrose metabolism	331 (3.59%)	1102 (2.5%)	ko00500
70	Histidine metabolism	33 (0.36%)	120 (0.27%)	ko00340
71	Valine, leucine and isoleucine biosynthesis	33 (0.36%)	135 (0.31%)	ko00290
72	Homologous recombination	33 (0.36%)	266 (0.6%)	ko03440
73	Photosynthesis - antenna proteins	30 (0.33%)	39 (0.09%)	ko00196
74	Steroid biosynthesis	30 (0.33%)	160 (0.36%)	ko00100
75	Anthocyanin biosynthesis	3 (0.03%)	7 (0.02%)	ko00942
76	Pantothenate and CoA biosynthesis	29 (0.31%)	136 (0.31%)	ko00770
77	Fatty acid elongation	28 (0.3%)	120 (0.27%)	ko00062
78	Lysine biosynthesis	28 (0.3%)	122 (0.28%)	ko00300
79	Fatty acid biosynthesis	28 (0.3%)	126 (0.29%)	ko00061
80	Metabolic pathways	2735 (29.65%)	10364 (23.47%)	ko01100
81	RNA transport	268 (2.91%)	1667 (3.78%)	ko03013
82	Tropane, piperidine and pyridine alkaloid biosynthesis	26 (0.28%)	107 (0.24%)	ko00960
83	Glycosylphosphatidylinositol(GPI)-anchor biosynthesis	26 (0.28%)	238 (0.54%)	ko00563
84	Vitamin B6 metabolism	25 (0.27%)	84 (0.19%)	ko00750
85	Base excision repair	25 (0.27%)	164 (0.37%)	ko03410
86	Basal transcription factors	25 (0.27%)	338 (0.77%)	ko03022
87	Benzoxazinoid biosynthesis	24 (0.26%)	79 (0.18%)	ko00402
88	Mismatch repair	24 (0.26%)	176 (0.4%)	ko03430
89	Spliceosome	236 (2.56%)	1750 (3.96%)	ko03040
90	SNARE interactions in vesicular transport	23 (0.25%)	192 (0.43%)	ko04130
91	Butanoate metabolism	21 (0.23%)	152 (0.34%)	ko00650
92	Purine metabolism	207 (2.24%)	1052 (2.38%)	ko00230
93	Isoflavonoid biosynthesis	20 (0.22%)	62 (0.14%)	ko00943
94	Protein export	20 (0.22%)	235 (0.53%)	ko03060
95	Other types of O-glycan biosynthesis	2 (0.02%)	28 (0.06%)	ko00514
96	Glycolysis / Gluconeogenesis	195 (2.11%)	728 (1.65%)	ko00010
97	Phenylpropanoid biosynthesis	190 (2.06%)	693 (1.57%)	ko00940
98	Pentose and glucuronate interconversions	187 (2.03%)	532 (1.2%)	ko00040
99	Pyrimidine metabolism	176 (1.91%)	829 (1.88%)	ko00240
100	Protein processing in endoplasmic reticulum	176 (1.91%)	1295 (2.93%)	ko04141
101	Indole alkaloid biosynthesis	17 (0.18%)	43 (0.1%)	ko00901
102	Amino sugar and nucleotide sugar metabolism	166 (1.8%)	563 (1.28%)	ko00520
103	Sesquiterpenoid and triterpenoid biosynthesis	16 (0.17%)	52 (0.12%)	ko00909
104	Proteasome	16 (0.17%)	202 (0.46%)	ko03050
105	Pyruvate metabolism	155 (1.68%)	533 (1.21%)	ko00620
106	Glucosinolate biosynthesis	15 (0.16%)	58 (0.13%)	ko00966
107	Riboflavin metabolism	15 (0.16%)	85 (0.19%)	ko00740
108	Carbon fixation in photosynthetic organisms	145 (1.57%)	359 (0.81%)	ko00710
109	Oxidative phosphorylation	144 (1.56%)	700 (1.59%)	ko00190
110	Biosynthesis of secondary metabolites	1377 (14.93%)	5025 (11.38%)	ko01110
111	Ubiquitin mediated proteolysis	132 (1.43%)	919 (2.08%)	ko04120
112	N-Glycan biosynthesis	13 (0.14%)	247 (0.56%)	ko00510
113	Galactose metabolism	128 (1.39%)	423 (0.96%)	ko00052
114	mRNA surveillance pathway	124 (1.34%)	951 (2.15%)	ko03015
115	Other glycan degradation	121 (1.31%)	267 (0.6%)	ko00511
116	Flavonoid biosynthesis	120 (1.3%)	348 (0.79%)	ko00941
117	ABC transporters	120 (1.3%)	479 (1.08%)	ko02010
118	Synthesis and degradation of ketone bodies	12 (0.13%)	52 (0.12%)	ko00072
119	Glyoxylate and dicarboxylate metabolism	113 (1.23%)	305 (0.69%)	ko00630
120	RNA polymerase	112 (1.21%)	496 (1.12%)	ko03020
121	Arachidonic acid metabolism	11 (0.12%)	69 (0.16%)	ko00590
122	Cysteine and methionine metabolism	108 (1.17%)	393 (0.89%)	ko00270
123	Phagosome	106 (1.15%)	428 (0.97%)	ko04145
124	Photosynthesis	104 (1.13%)	172 (0.39%)	ko00195
125	Glycosphingolipid biosynthesis - globo series	10 (0.11%)	43 (0.1%)	ko00603
126	Thiamine metabolism	10 (0.11%)	50 (0.11%)	ko00730
127	Betalain biosynthesis	1 (0.01%)	3 (0.01%)	ko00965
