# Supplementary material for: Compatible solute, transporter protein, transcription factor, and hormone-related gene expression provides an indicator of drought stress in Paulownia fortunei
Source: Funct Integr Genomics. 2014 May 7;14(3):479–91. doi: 10.1007/s10142-014-0373-4 (PMC4137158; doi:10.1007/s10142-014-0373-4)
Supplement: Supplementary file 14 — (XLSX 14 kb) [file 10142_2014_373_MOESM14_ESM.xlsx]

## Sheet: Sheet1
Supplemental Table 9 KEGG pathway analysis results consistently DEGs of PF2W25-12D vs. PF2W75 and PF4W25-12D vs. PF4W75
	Pathway	DEGs genes with pathway annotation (5162)	Pathway ID
1	Metabolic pathways	1603 (31.06%)	ko01100
2	Biosynthesis of secondary metabolites	828 (16.04%)	ko01110
3	Plant hormone signal transduction	383 (7.42%)	ko04075
4	Plant-pathogen interaction	321 (6.22%)	ko04626
5	Glycerophospholipid metabolism	240 (4.65%)	ko00564
6	Endocytosis	211 (4.09%)	ko04144
7	Starch and sucrose metabolism	209 (4.05%)	ko00500
8	Ether lipid metabolism	186 (3.6%)	ko00565
9	RNA transport	118 (2.29%)	ko03013
10	Glycolysis / Gluconeogenesis	118 (2.29%)	ko00010
11	Carbon fixation in photosynthetic organisms	112 (2.17%)	ko00710
12	Pentose and glucuronate interconversions	110 (2.13%)	ko00040
13	Spliceosome	108 (2.09%)	ko03040
14	Pyruvate metabolism	107 (2.07%)	ko00620
15	Phenylpropanoid biosynthesis	106 (2.05%)	ko00940
16	Purine metabolism	100 (1.94%)	ko00230
17	Photosynthesis	98 (1.9%)	ko00195
18	Pyrimidine metabolism	86 (1.67%)	ko00240
19	Other glycan degradation	83 (1.61%)	ko00511
20	Amino sugar and nucleotide sugar metabolism	82 (1.59%)	ko00520
21	ABC transporters	77 (1.49%)	ko02010
22	Glyoxylate and dicarboxylate metabolism	74 (1.43%)	ko00630
23	Protein processing in endoplasmic reticulum	71 (1.38%)	ko04141
24	Ribosome	69 (1.34%)	ko03010
25	Ubiquitin mediated proteolysis	68 (1.32%)	ko04120
26	Flavonoid biosynthesis	67 (1.3%)	ko00941
27	mRNA surveillance pathway	66 (1.28%)	ko03015
28	Glycerolipid metabolism	63 (1.22%)	ko00561
29	Arginine and proline metabolism	62 (1.2%)	ko00330
30	Oxidative phosphorylation	60 (1.16%)	ko00190
31	Carotenoid biosynthesis	60 (1.16%)	ko00906
32	Ascorbate and aldarate metabolism	60 (1.16%)	ko00053
33	Galactose metabolism	59 (1.14%)	ko00052
34	Sphingolipid metabolism	58 (1.12%)	ko00600
35	Cyanoamino acid metabolism	58 (1.12%)	ko00460
36	Cysteine and methionine metabolism	57 (1.1%)	ko00270
37	Fatty acid metabolism	57 (1.1%)	ko00071
38	Zeatin biosynthesis	56 (1.09%)	ko00908
39	Limonene and pinene degradation	56 (1.09%)	ko00903
40	Terpenoid backbone biosynthesis	54 (1.05%)	ko00900
41	Phosphatidylinositol signaling system	54 (1.05%)	ko04070
42	Nitrogen metabolism	53 (1.03%)	ko00910
43	beta-Alanine metabolism	53 (1.03%)	ko00410
44	Porphyrin and chlorophyll metabolism	51 (0.99%)	ko00860
45	Aminoacyl-tRNA biosynthesis	51 (0.99%)	ko00970
46	Glycine, serine and threonine metabolism	51 (0.99%)	ko00260
47	RNA degradation	51 (0.99%)	ko03018
48	Stilbenoid, diarylheptanoid and gingerol biosynthesis	49 (0.95%)	ko00945
49	Phenylalanine metabolism	48 (0.93%)	ko00360
50	Valine, leucine and isoleucine degradation	48 (0.93%)	ko00280
51	Pentose phosphate pathway	47 (0.91%)	ko00030
52	Peroxisome	47 (0.91%)	ko04146
53	RNA polymerase	47 (0.91%)	ko03020
54	Phagosome	47 (0.91%)	ko04145
55	Circadian rhythm - plant	47 (0.91%)	ko04712
56	Citrate cycle (TCA cycle)	46 (0.89%)	ko00020
57	Fructose and mannose metabolism	46 (0.89%)	ko00051
58	Propanoate metabolism	43 (0.83%)	ko00640
59	Lysine degradation	42 (0.81%)	ko00310
60	Tryptophan metabolism	41 (0.79%)	ko00380
61	Ribosome biogenesis in eukaryotes	40 (0.78%)	ko03008
62	Tyrosine metabolism	40 (0.78%)	ko00350
63	Glycosaminoglycan degradation	39 (0.76%)	ko00531
64	Flavone and flavonol biosynthesis	37 (0.72%)	ko00944
65	Alanine, aspartate and glutamate metabolism	37 (0.72%)	ko00250
66	Diterpenoid biosynthesis	36 (0.7%)	ko00904
67	Selenocompound metabolism	34 (0.66%)	ko00450
68	alpha-Linolenic acid metabolism	34 (0.66%)	ko00592
69	Phenylalanine, tyrosine and tryptophan biosynthesis	34 (0.66%)	ko00400
70	Brassinosteroid biosynthesis	34 (0.66%)	ko00905
71	Inositol phosphate metabolism	33 (0.64%)	ko00562
72	Glycosphingolipid biosynthesis - ganglio series	32 (0.62%)	ko00604
73	Photosynthesis - antenna proteins	30 (0.58%)	ko00196
74	Isoquinoline alkaloid biosynthesis	28 (0.54%)	ko00950
75	Histidine metabolism	27 (0.52%)	ko00340
76	Glutathione metabolism	27 (0.52%)	ko00480
77	Sulfur metabolism	26 (0.5%)	ko00920
78	Natural killer cell mediated cytotoxicity	25 (0.48%)	ko04650
79	Ubiquinone and other terpenoid-quinone biosynthesis	25 (0.48%)	ko00130
80	Nucleotide excision repair	19 (0.37%)	ko03420
81	Cutin, suberine and wax biosynthesis	19 (0.37%)	ko00073
82	One carbon pool by folate	18 (0.35%)	ko00670
83	Lysine biosynthesis	17 (0.33%)	ko00300
84	Benzoxazinoid biosynthesis	16 (0.31%)	ko00402
85	Isoflavonoid biosynthesis	15 (0.29%)	ko00943
86	Tropane, piperidine and pyridine alkaloid biosynthesis	15 (0.29%)	ko00960
87	Sesquiterpenoid and triterpenoid biosynthesis	15 (0.29%)	ko00909
88	Biosynthesis of unsaturated fatty acids	15 (0.29%)	ko01040
89	Homologous recombination	14 (0.27%)	ko03440
90	Glycosylphosphatidylinositol(GPI)-anchor biosynthesis	14 (0.27%)	ko00563
91	Mismatch repair	14 (0.27%)	ko03430
92	Fatty acid elongation	14 (0.27%)	ko00062
93	DNA replication	14 (0.27%)	ko03030
94	Steroid biosynthesis	14 (0.27%)	ko00100
95	Regulation of autophagy	14 (0.27%)	ko04140
96	Fatty acid biosynthesis	13 (0.25%)	ko00061
97	Riboflavin metabolism	13 (0.25%)	ko00740
98	SNARE interactions in vesicular transport	13 (0.25%)	ko04130
99	Butanoate metabolism	12 (0.23%)	ko00650
100	Valine, leucine and isoleucine biosynthesis	12 (0.23%)	ko00290
101	Protein export	11 (0.21%)	ko03060
102	Basal transcription factors	11 (0.21%)	ko03022
103	Base excision repair	10 (0.19%)	ko03410
104	Glucosinolate biosynthesis	9 (0.17%)	ko00966
105	Thiamine metabolism	9 (0.17%)	ko00730
106	Proteasome	9 (0.17%)	ko03050
107	Glycosphingolipid biosynthesis - globo series	9 (0.17%)	ko00603
108	Synthesis and degradation of ketone bodies	8 (0.16%)	ko00072
109	Indole alkaloid biosynthesis	7 (0.14%)	ko00901
110	Pantothenate and CoA biosynthesis	6 (0.12%)	ko00770
111	Taurine and hypotaurine metabolism	6 (0.12%)	ko00430
112	Vitamin B6 metabolism	6 (0.12%)	ko00750
113	Arachidonic acid metabolism	5 (0.1%)	ko00590
114	Circadian rhythm - mammal	4 (0.08%)	ko04710
115	Lipoic acid metabolism	4 (0.08%)	ko00785
116	Non-homologous end-joining	4 (0.08%)	ko03450
117	Linoleic acid metabolism	3 (0.06%)	ko00591
118	Anthocyanin biosynthesis	3 (0.06%)	ko00942
119	N-Glycan biosynthesis	3 (0.06%)	ko00510
120	Monoterpenoid biosynthesis	3 (0.06%)	ko00902
121	Biotin metabolism	3 (0.06%)	ko00780
122	Other types of O-glycan biosynthesis	2 (0.04%)	ko00514
123	Betalain biosynthesis	1 (0.02%)	ko00965
124	Folate biosynthesis	1 (0.02%)	ko00790
125	Nicotinate and nicotinamide metabolism	1 (0.02%)	ko00760
126	Sulfur relay system	1 (0.02%)	ko04122
127	C5-Branched dibasic acid metabolism	1 (0.02%)	ko00660
